# Supplementary material for: Dissection of Estrogen Receptor Alpha Signaling Pathways in Osteoblasts Using RNA-Sequencing
Source: PLoS One. 2014 Apr 28;9(4):e95987. doi: 10.1371/journal.pone.0095987 (PMC4002480; doi:10.1371/journal.pone.0095987)
Supplement: Table S1 — Complete gene lists of the estrogen-regulated genes from the 3 ERα variants in this study. The estrogen-regulated genes from the wildtype ERα, ERE-dependent, and Nuclear-only ERα variants (from Fig. 2A) are listed in each respective tab. The gene name, accession numbers, fold-change with estrogen (FC), p-value and false discovery rate (FDR) are indicated. (XLSX) [file pone.0095987.s002.xlsx]

## Sheet: WT ERalpha E2 Regulated Genes
	Upregulated with Estrogen						Down Regulated with Estrogen
	Gene	Accessions	FC	PValue	FDR			Gene	Accessions	FC	PValue	FDR
1	PGLYRP2	NM_052890	102.999	1.10756e-07	1.99242e-06		1	ADCY2	NM_020546	0.0701098	6.84641e-05	0.000729202	Upregulated	1933
2	WNT3A	NM_033131	84.986	4.02363e-06	5.68466e-05		2	MIR483	NR_030158	0.119473	0.00237703	0.0158523	Down Regulated	2420
3	UNCX	NM_001080461	45.1042	2.13737e-10	5.33612e-09		3	SLC32A1	NM_080552	0.146296	2.17967e-06	3.2176e-05
4	ELF3	NM_001114309#NM_004433	26.6056	3.07878e-252	7.99388e-249		4	LINC00189	NM_173083	0.17077	0.00538325	0.0313237
5	C11orf86	NM_001037225	25.3885	4.01172e-12	1.14744e-10		5	KRT84	NM_033045	0.178874	9.76191e-05	0.000997012
6	LOC100507584	NR_037173#NR_037175#NR_037174#NR_037176	24.5385	2.98735e-111	1.12594e-108		6	FGF20	NM_019851	0.193507	0.000511671	0.00426265
7	SMTNL2	NM_001114974#NM_198501	19.5356	4.38917e-27	2.7351e-25		7	CCDC144NL	NM_001004306	0.209199	0.000395322	0.00339628
8	MIR1286	NR_031618	17.3326	7.41305e-05	0.000781715		8	GALNT13	NM_024642	0.223746	7.77802e-18	3.16099e-16
9	TH	NM_199293#NM_000360#NM_199292	15.7917	3.53597e-30	2.43025e-28		9	ZIC5	NM_033132	0.234266	0.000299703	0.00265988
10	RNF223	NM_001146684	15.7164	3.26515e-07	5.48526e-06		10	ACSM4	NM_001080454	0.262464	0.00269651	0.0176159
11	LEFTY1	NM_020997	15.3366	0.000588022	0.00479278		11	SLITRK1	NM_052910	0.262762	3.11054e-07	5.2406e-06
12	VSX2	NM_182894	12.8697	0.000468133	0.0039535		12	HIF1A-AS2	NM_181054#NM_001530	0.263606	1.78578e-14	5.99569e-13
13	TMIE	NM_147196	12.4569	3.13738e-20	1.42358e-18		13	KCNJ2	NM_000891	0.271253	5.69312e-33	4.22339e-31
14	RASD1	NM_016084#NM_001199989	11.3407	6.11653e-193	7.52268e-190		14	MIR1469	NR_031715	0.286218	0.000687257	0.00548491
15	CYTH4	NM_013385	11.1253	3.25616e-23	1.70605e-21		15	ADAMTS1	NM_006988	0.286825	5.74167e-125	2.68343e-122
16	GATA5	NM_080473	11.1004	3.78564e-09	8.13826e-08		16	HIST1H3A	NM_003529	0.300061	0.00497278	0.0293815
17	LOC100127888	NR_024470	10.9149	8.34868e-13	2.51084e-11		17	LOC344887	NR_033752	0.300342	1.02331e-05	0.000133144
18	POM121L9P	NR_003714	10.5594	6.1134e-07	9.8387e-06		18	RASSF9	NM_005447	0.300779	1.27794e-29	8.63091e-28
19	OTOP2	NM_178160	10.3286	0.000587123	0.00478879		19	TCEAL2	NM_080390	0.303333	0.00397767	0.0244477
20	NKX2-3	NM_145285	10.2694	7.32541e-12	2.0649e-10		20	LOC100129046	NR_034091	0.314586	1.98827e-05	0.000242874
21	CEBPA	NM_004364	9.18904	4.28338e-113	1.66823e-110		21	BHLHE22	NM_152414	0.321507	5.69116e-06	7.75458e-05
22	NT5C1A	NM_032526	8.80108	9.62301e-08	1.74589e-06		22	DKK1	NM_012242	0.325399	1.35643e-98	4.34207e-96
23	LOXL4	NM_032211	8.72295	0	0		23	C6orf141	NM_001145652	0.330275	1.58975e-06	2.41072e-05
24	AQP5	NM_001651	8.69589	6.37648e-15	2.22065e-13		24	PTGER4	NM_000958	0.33813	7.96245e-65	1.29213e-62
25	WFIKKN2	NM_175575	8.50698	6.02562e-10	1.41372e-08		25	LURAP1L	NM_002345	0.34657	4.54132e-75	8.99335e-73
26	PDGFB	NM_033016#NM_002608	8.47255	4.65549e-206	7.25263e-203		26	KRT5	NR_033415	0.350174	0.0067839	0.0380158
27	DLL4	NM_019074	8.26907	0	0		27	MEOX2	NM_005924	0.353812	1.5045e-05	0.000189629
28	C16orf11	NM_145270	8.06105	2.03534e-17	8.06134e-16		28	DUSP6	NM_022652#NM_001946	0.356143	1.00779e-49	1.12679e-47
29	TAS1R1	NM_177540#NM_138697	8.05957	7.4735e-15	2.59496e-13		29	CITED2	NM_001168388#NM_006079#NM_001168389	0.358993	3.21508e-93	9.39124e-91
30	FGF4	NM_002007	7.90782	0.000361011	0.00313144		30	TNF	NM_000594	0.3592	4.7894e-07	7.86084e-06
31	GPR20	NM_005293	7.70461	2.26337e-19	9.86761e-18		31	DNM3OS	NM_015569#NM_001136127	0.359411	8.01338e-218	1.44044e-214
32	ALPPL2	NM_031313	7.69532	1.03037e-08	2.10838e-07		32	MC4R	NM_000529	0.361911	4.26707e-13	1.32245e-11
33	SOX18	NM_018419	7.6262	3.83152e-42	3.56713e-40		33	LINC00158	NM_173083	0.364396	0.000159751	0.00152246
34	IVL	NM_002225#NM_001159508	7.57894	4.50072e-31	3.18706e-29		34	GPR88	NM_022049	0.366396	0.00707386	0.0393482
35	KLK4	NM_004917	7.41526	0.00491477	0.029142		35	ISL1	NM_002202	0.373341	2.96981e-05	0.000349439
36	IGLON5	NM_001101372	7.3504	2.24442e-08	4.42223e-07		36	CLDN14	NM_144492#NM_012130#NM_001146078#NM_001146079#NM_001146077	0.381804	1.54845e-07	2.73294e-06
37	WNT11	NM_004626	7.25849	6.11127e-61	9.09607e-59		37	ESR1	NM_001122742	0.385582	0	0
38	ALX4	NM_021926	7.21904	1.42503e-22	7.14593e-21		38	BLID	NM_001167823#NM_006698#NM_001167822#NM_001167820#NM_001167821	0.386345	0.000490309	0.00410517
39	LMO2	NM_005574	7.02911	3.91325e-44	3.87478e-42		39	KCNJ2-AS1	NM_000891	0.389537	0.00542825	0.0315384
40	APOA4	NM_000482	6.93809	0.00169522	0.0119355		40	C18orf1	NM_181482#NM_181481#NM_001003675#NM_001003674	0.391133	4.23698e-06	5.96085e-05
41	OXT	NM_000915	6.89707	0.000744351	0.0058843		41	LOC401164	NR_033869	0.394465	0.00606461	0.0346414
42	SSTR5	NM_001172560	6.71714	0.000544694	0.00448499		42	RNU6ATAC	NR_023344	0.39939	0.00632136	0.0358451
43	OXCT2	NM_022120	6.68822	1.36263e-53	1.67589e-51		43	LOC730755	NR_027240	0.403536	1.18949e-11	3.28948e-10
44	WISP2	NM_003881	6.49783	1.95722e-13	6.21418e-12		44	MIR221	NR_029494	0.404849	4.07308e-10	9.79216e-09
45	MYT1L	NM_004535	6.3724	3.44208e-06	4.93161e-05		45	SPINLW1	NM_020398#NM_181502	0.40606	0.00236642	0.0157905
46	HS3ST6	NM_001009606	6.26898	1.783e-06	2.67426e-05		46	SSTR1	NM_001049	0.415895	1.01038e-143	6.05398e-141
47	CYP26B1	NM_057157	6.26896	4.75524e-134	2.52546e-131		47	KLF14	NM_138693	0.422686	7.13048e-08	1.31719e-06
48	GFAP	NM_002055	6.26289	1.01165e-19	4.45204e-18		48	NFKBIZ	NM_001005474	0.425432	2.81239e-104	9.38855e-102
49	FOXE3	NM_012186	6.19768	1.48354e-18	6.22394e-17		49	MIR125B1	NR_029693	0.425517	7.17142e-07	1.14001e-05
50	MIOX	NM_017584	6.12685	7.36609e-06	9.85293e-05		50	CYP26C1	NM_183374	0.427235	0.00788418	0.0430763
51	CDX2	NM_001265	6.07991	0.00927878	0.0492228		51	VIT	NM_003382	0.428978	6.40769e-06	8.65519e-05
52	PSAPL1	NM_001085382	6.02615	0.000109079	0.00110168		52	HAS2	NM_005328	0.429771	6.72693e-26	3.93972e-24
53	FGF8	NM_033164#NM_033165#NM_033163#NM_006119	6.00839	2.95683e-06	4.27834e-05		53	LOC100506895	NR_036592	0.436667	1.00628e-05	0.000131294
54	KCNK3	NM_001017424	5.78133	8.55453e-39	7.3592e-37		54	RARG	NM_000966	0.440789	1.43324e-07	2.54305e-06
55	PRIMA1	NM_178013	5.75874	3.41271e-05	0.000394208		55	TTC3P1	NR_030737	0.448176	2.93831e-06	4.25682e-05
56	MYCN	NM_001033082#NM_001033081#NM_005376	5.6512	0.000556343	0.00456546		56	C9orf173	NM_001004353	0.44865	0.000224557	0.00205059
57	EVPL	NM_001988	5.61487	4.61697e-14	1.51743e-12		57	RGMB	NM_001012761	0.449255	6.0454e-60	8.66681e-58
58	ARHGAP40	NM_001164431	5.59745	8.81067e-10	2.03648e-08		58	FLJ35946	NR_033932	0.449315	7.04289e-76	1.40665e-73
59	TLX1	NM_005521#NM_001195517	5.59143	1.27313e-09	2.88839e-08		59	GAS1	NM_002048	0.45095	2.87082e-36	2.36216e-34
60	HRH3	NM_007232	5.46558	1.34648e-05	0.000171937		60	DDIT4L	NM_145244	0.45191	2.33512e-07	4.00639e-06
61	CHRM4	NM_000741	5.4606	5.35562e-30	3.65936e-28		61	IL6	NM_175726#NM_175728#NM_000564#NM_175725	0.452528	2.11864e-07	3.65916e-06
62	IGDCC3	NM_004884	5.35593	4.31401e-12	1.23089e-10		62	KRTAP1-5	NM_198697	0.453915	4.12656e-08	7.85896e-07
63	ALPP	NM_001632	5.34093	2.71552e-33	2.03385e-31		63	INSM2	NM_032594	0.457827	0.00010305	0.00104745
64	CDX1	NM_001804	5.32046	0.00175783	0.0122985		64	FBP2	NM_003837	0.462026	0.00189981	0.0131384
65	CREB3L3	NM_032607	5.30825	0.000364756	0.00316041		65	LOC284551	NR_036515	0.462399	0.00281846	0.0182645
66	CPN2	NM_001080513	5.23376	0.000296169	0.00263151		66	MIR1914	NR_031735	0.46523	0.00171492	0.012038
67	PPP1R27	NM_006241	5.21465	0.000222208	0.00203311		67	IL1B	NM_153758	0.466973	1.56615e-54	1.97826e-52
68	COMP	NM_000095	5.18875	1.17823e-33	8.9684e-32		68	HIST1H3D	NM_003529	0.469752	5.40567e-08	1.01543e-06
69	FGF18	NM_003862	5.17912	2.20013e-166	1.77285e-163		69	PIK3CG	NM_002649	0.471684	0.00441744	0.0266323
70	ASB2	NM_016150	5.17841	2.04005e-12	5.95155e-11		70	FLJ34208	NR_033929	0.479506	0.000200783	0.00185524
71	CXCL14	NM_004887	5.158	3.67292e-15	1.30044e-13		71	PLCXD2	NM_153268#NM_001185106	0.481598	1.26729e-28	8.2261e-27
72	LCN2	NM_005564	5.15378	0.00517707	0.0303812		72	GMNC	NM_016573	0.481881	1.61203e-14	5.42794e-13
73	LOC389332	NR_024418	5.07958	6.12626e-14	1.99397e-12		73	SLC39A5	NM_173596#NM_001135195	0.48419	0.00254907	0.0167841
74	EDN2	NM_001956	5.06271	7.64416e-122	3.2478e-119		74	EGR1	NM_001964	0.485589	2.11106e-06	3.12421e-05
75	MAFA	NM_201589	4.97601	5.44562e-51	6.23791e-49		75	TSLP	NR_033425#NM_033035	0.486296	2.74483e-08	5.35849e-07
76	SEMA3G	NM_020163	4.95594	7.30526e-162	5.50675e-159		76	PTGS2	NM_000962#NM_080591	0.489101	6.13996e-52	7.13823e-50
77	MYH6	NM_002471	4.94803	0.00555417	0.0321421		77	DPPA3	NM_199286	0.489483	0.000261405	0.00236124
78	LOC728228	NR_034119	4.92964	3.78655e-05	0.000433108		78	CCDC89	NM_001080414	0.490119	0.00305322	0.0195741
79	CRB2	NM_173689	4.91962	3.62179e-06	5.16375e-05		79	PCDH18	NM_019035	0.492068	3.29192e-87	8.36148e-85
80	SOX8	NM_014587	4.90916	2.79495e-26	1.66613e-24		80	SCN2B	NM_004588	0.493724	9.44031e-05	0.000970955
81	INSM1	NM_002196	4.90765	0.00916613	0.0487691		81	ESM1	NM_016649	0.497864	1.86204e-06	2.7821e-05
82	MUC21	NM_152673#NM_001098516	4.85742	1.09523e-05	0.000141792		82	RNASE7	NM_002937	0.502589	0.00223932	0.0150675
83	LOC727710	NR_024393	4.8082	4.67576e-05	0.000523041		83	KLF5	NM_001730	0.502722	2.4844e-60	3.62847e-58
84	MIR4648	NR_030255	4.77503	0.00030665	0.00271329		84	CTAGE1	NM_020994#NM_172377	0.503923	1.27625e-05	0.000163774
85	C1orf61	NM_006365	4.73396	0.000119595	0.00118873		85	NAP1L3	NM_021963	0.504733	0.000123861	0.00122591
86	MB	NM_005368#NM_203377#NM_203378	4.70208	0.00230054	0.015417		86	PDE4B	NM_001037340#NM_001037339#NM_002600#NM_001037341	0.505058	1.8442e-34	1.41296e-32
87	GPR132	NM_013345	4.64325	3.31889e-13	1.04102e-11		87	BMP4	NM_001202#NM_130851#NM_130850	0.507961	2.99549e-110	1.09373e-107
88	PCK1	NM_002591	4.60876	6.20253e-11	1.61224e-09		88	SLITRK6	NM_015567	0.509324	2.77019e-05	0.000327932
89	FUT7	NM_004479	4.60737	0.00457818	0.0274456		89	GUSBP5	NR_003660	0.511117	0.00357433	0.0223748
90	PDE2A	NM_001146209#NM_002599	4.60733	3.66241e-35	2.89132e-33		90	ARL14	NR_033427#NM_001174151#NM_182896#NM_001174150#NM_144996	0.512811	4.20089e-06	5.91491e-05
91	TGM2	NM_004613	4.60268	2.50101e-67	4.36145e-65		91	RUNX1T1	NM_001198631#NM_175635#NM_001198632#NM_001198679#NM_001198626#NM_001198634#NM_004349#NM_001198628#NM_001198627#NM_001198629#NM_001198630#NM_001198625#NM_001198633#NM_175634	0.513525	8.78865e-07	1.37834e-05
92	CDKN1C	NM_001122631#NM_001122630#NM_000076	4.60207	2.24512e-275	7.49484e-272		92	RHCE	NM_138616#NM_138617#NM_138618#NM_020485	0.514985	0.00191059	0.0131867
93	GPR114	NM_153837	4.56638	0.00110147	0.00827895		93	LOC100507421	NR_037601#NR_037600#NR_037602	0.517733	0.00171275	0.0120263
94	SERPINB9	NM_004155	4.51484	6.47124e-191	7.20095e-188		94	SOX4	NM_003107	0.517826	1.80623e-90	4.79637e-88
95	OVOL1	NM_004561	4.43191	8.56599e-39	7.3592e-37		95	ARHGEF5	NM_018071	0.518413	0.00709009	0.039401
96	KRT13	NM_002274#NM_153490	4.40269	3.1809e-05	0.0003711		96	MYCT1	NM_001033082#NM_001033081#NM_005376	0.518725	1.7951e-06	2.68896e-05
97	CHRND	NM_000751	4.39708	0.00318531	0.0203095		97	C11orf87	NM_207645	0.518771	2.26946e-32	1.65727e-30
98	LOC100507218	NR_037601#NR_037600#NR_037602	4.32538	9.477e-05	0.000973016		98	COL14A1	NM_021110	0.520764	0.00279267	0.0181175
99	LCE1B	NM_178349	4.31665	0.0015276	0.0109198		99	KBTBD7	NM_032138	0.521649	2.12133e-21	1.01998e-19
100	SOCS1	NM_003745	4.30863	1.48688e-59	2.0931e-57		100	RP11-165H20.1	NM_002944	0.521955	0.00406058	0.0248267
101	LOC641298	NR_027154	4.28728	0.000574651	0.00469855		101	SPRED3	NM_001042522	0.526419	9.43761e-13	2.82741e-11
102	PITX3	NM_005029	4.23541	3.44961e-11	9.088e-10		102	TRIM71	NM_001039111	0.526602	0.000103368	0.00104976
103	DLX3	NM_005220	4.23502	9.32558e-82	2.11573e-79		103	LSAMP	NM_002338	0.528101	0.0023512	0.0157024
104	ALOX15	NM_001140	4.19508	2.56501e-09	5.64398e-08		104	PITX2	NM_153427#NM_153426	0.528342	3.88469e-20	1.74908e-18
105	TMEM215	NM_212558	4.17878	0.000792009	0.00620022		105	KRTCAP3	NM_173852	0.528453	8.62981e-05	0.00089747
106	OPTC	NM_014359	4.15176	8.58598e-06	0.000113675		106	RASGEF1B	NM_152545	0.528605	0.00732696	0.0404576
107	CLCNKA	NM_004070#NM_001042704	4.12462	0.00397315	0.0244264		107	LOC283392	NR_026836#NR_026837	0.52944	2.98629e-09	6.54017e-08
108	SLC34A2	NM_001177998#NM_006424#NM_001177999	4.12127	2.17709e-20	9.93637e-19		108	AREG	NM_001655#NM_001142281	0.529582	0.00102425	0.00776827
109	S100A14	NM_005979#NM_001024213#NM_001024212#NM_001024211#NM_001024210	4.11668	7.5585e-05	0.000794901		109	HEATR8-TTC4	NM_173489	0.52963	1.44787e-05	0.00018348
110	PAK6	NM_001128628#NM_001128629	4.10446	1.61583e-15	5.80011e-14		110	LOC441242	NR_003502	0.530628	0.000650026	0.00522525
111	MYH7	NM_000257	4.07212	0.00319558	0.0203694		111	MSC	NM_005098	0.531529	3.02719e-08	5.87537e-07
112	SOX9	NM_000346	4.04962	4.41073e-125	2.10347e-122		112	RP1-177G6.2	NR_028344	0.531961	0.000368101	0.00318537
113	IQSEC3	NM_015232#NM_001170738	3.98975	4.41738e-13	1.36722e-11		113	RND3	NM_005440	0.533622	5.59681e-39	4.86194e-37
114	DHRS3	NM_004753	3.96423	6.60608e-61	9.7703e-59		114	HLX	NM_021958	0.534282	1.81139e-22	9.04454e-21
115	TRIM63	NM_032588	3.86877	7.45198e-05	0.000785466		115	PTPRC	NM_080921#NM_080923#NM_002838	0.5353	0.00498793	0.0294562
116	RASL12	NM_016563	3.85236	0.00679262	0.0380556		116	KCTD8	NM_198353	0.535316	2.58708e-06	3.77371e-05
117	NXPH3	NM_007225	3.77514	1.0609e-34	8.20896e-33		117	RNF43	NM_017763	0.535569	0.000302627	0.00268277
118	SLC7A4	NM_004173	3.76158	5.90645e-06	8.03387e-05		118	BACH1	NM_206866#NM_001186	0.536947	2.96428e-36	2.43051e-34
119	TNFAIP2	NM_006291	3.75456	1.11441e-181	1.04166e-178		119	LOC100130992	NR_024469	0.539247	0.000166563	0.00157709
120	EGR3	NM_001199881#NM_001199880#NM_004430	3.68896	3.84534e-15	1.35737e-13		120	LOC100506071	NR_037605	0.540279	5.58332e-07	9.06049e-06
121	PLK5	NM_014264#NM_001190801#NM_001190799	3.68791	6.74597e-21	3.15911e-19		121	SLC38A2	NM_018976	0.541059	6.52829e-183	6.63274e-180
122	CXCR7	NM_020311	3.6856	5.1366e-42	4.74435e-40		122	RGS4	NM_001113381#NM_001102445#NM_005613#NM_001113380	0.543596	1.12844e-10	2.86936e-09
123	RIPK4	NM_020639	3.68512	1.6167e-56	2.13441e-54		123	MIR155HG	NR_001458	0.543619	1.98099e-18	8.23696e-17
124	SLC22A3	NM_021977	3.61018	8.66006e-05	0.000899414		124	DYRK2	NM_006482#NM_003583	0.544128	1.09717e-64	1.75607e-62
125	LGALS4	NM_006149	3.60109	3.10123e-05	0.000362713		125	TNFRSF11B	NM_002546	0.544234	1.00322e-35	8.11184e-34
126	LOC283403	NR_026836#NR_026837	3.59893	0.00792403	0.0432435		126	CLDN20	NM_001171095#NM_001171092	0.545111	0.0017069	0.0120065
127	SHISA2	NM_001007538	3.59303	1.44508e-133	7.50415e-131		127	HLA-J	NR_024240	0.546999	0.000421733	0.00359805
128	SPSB1	NM_025106	3.57406	1.32843e-228	2.5869e-225		128	EDN1	NM_001955#NM_001168319	0.547096	2.88871e-77	5.86986e-75
129	EFNA3	NM_004952	3.56388	3.91949e-98	1.23771e-95		129	RGS2	NM_002923	0.547185	1.90081e-55	2.46767e-53
130	LHX1	NM_005568	3.55164	2.03912e-08	4.03814e-07		130	NOX5	NR_033672#NM_001184779#NM_001184780#NR_033671#NM_024505	0.547472	0.000954925	0.0073211
131	IL6R	NM_181359#NM_000565	3.489	5.13604e-298	2.40038e-294		131	SLC28A2	NM_004212	0.548797	0.00538624	0.0313332
132	CLDN4	NM_001305	3.48328	7.93483e-63	1.23614e-60		132	C5orf27	NR_026936	0.549181	3.85203e-22	1.89504e-20
133	RASSF5	NM_182664#NM_182663	3.47441	1.76474e-110	6.54577e-108		133	ZNF217	NM_006526	0.5508	2.35104e-80	5.08696e-78
134	C10orf10	NM_007021	3.45473	8.51186e-73	1.63037e-70		134	PDE4D	NM_001165899#NM_006203#NM_001104631#NM_001197218	0.551646	2.68726e-14	8.95805e-13
135	SPON2	NM_012445#NM_001199021#NM_001128325	3.44156	5.28412e-09	1.12152e-07		135	ADRA2A	NM_000681	0.552678	1.69129e-90	4.54276e-88
136	GAL3ST1	NM_004861	3.40344	0.00657632	0.0370391		136	CTGF	NM_001901	0.55422	0	0
137	B3GNT7	NM_145236	3.396	1.64466e-31	1.17891e-29		137	JPH1	NM_020647	0.554773	0.00127134	0.00935411
138	NGFR	NM_002507	3.3942	2.30468e-91	6.26231e-89		138	IFNE	NM_207585#NM_207584#NM_000874	0.555022	0.000443427	0.003768
139	C4orf44	NM_001042690	3.38353	0.00894771	0.047792		139	TMPRSS5	NM_030770	0.555408	0.00038246	0.00329669
140	ACSS1	NM_032501	3.3697	5.34976e-74	1.04178e-71		140	HIST1H3E	NM_003529	0.555562	0.000303763	0.0026908
141	CHST15	NM_015892	3.35962	3.61335e-159	2.63865e-156		141	EPHA7	NM_004440	0.555881	0.00107099	0.0080836
142	SCNN1A	NM_001159576#NM_001038#NM_001159575	3.34906	2.51558e-12	7.27526e-11		142	LOC100288123	NR_034114	0.55653	4.36418e-07	7.20722e-06
143	LTF	NM_002343#NM_001199149	3.34193	0.000179238	0.00168007		143	EOMES	NM_005442	0.55702	0.00236237	0.015768
144	RASD2	NM_014310	3.33543	2.62296e-45	2.6883e-43		144	CHST5	NM_024533	0.557171	0.00747768	0.0412119
145	CHAC1	NM_001142776#NM_024111	3.33471	5.19274e-155	3.37066e-152		145	OCLM	NM_001199906#NM_022375	0.558398	0.00641891	0.0363541
146	IRX4	NM_016358	3.33032	0.00419332	0.0254915		146	TNFSF18	NM_005118	0.558664	0.000723341	0.00573567
147	SKOR1	NM_001031807	3.32544	6.15106e-06	8.33748e-05		147	KCND3	NM_004980#NM_172198	0.558807	0.00935392	0.0495539
148	CBFA2T3	NM_005187	3.31835	2.46182e-05	0.000294712		148	JUN	NM_002228	0.564067	7.23986e-28	4.59731e-26
149	FGF19	NM_005117	3.28566	1.47358e-11	4.03215e-10		149	IL1RL1	NM_017416	0.564749	1.05398e-09	2.41939e-08
150	NR5A1	NM_004959	3.27946	0.000187652	0.00174843		150	P2RY1	NM_002563	0.566096	0.0040001	0.024534
151	FOXS1	NM_004118	3.25706	2.32745e-10	5.77904e-09		151	FILIP1L	NM_182909#NM_001042459#NM_014890	0.566278	9.07306e-82	2.07862e-79
152	SEMA5B	NM_001031702	3.25373	0.000712588	0.00565616		152	MTRNR2L3	NM_001190470	0.567989	0.00217076	0.0146777
153	TOB1	NM_005749	3.21168	1.39285e-286	5.42469e-283		153	PRDM8	NM_001099403#NM_020226	0.57171	7.74112e-17	2.97035e-15
154	HBA1	NM_000558	3.21081	0.00174004	0.0121996		154	LOC285696	NR_027253	0.571866	6.66231e-06	8.97837e-05
155	MYOZ3	NM_001122853#NM_133371	3.19828	2.25101e-17	8.8555e-16		155	ATF3	NM_001040619#NM_001030287#NM_001674	0.571893	4.64946e-41	4.19492e-39
156	CHST8	NM_001127895#NM_001127896	3.19307	1.62112e-05	0.000202363		156	MIR2682	NR_029498	0.572392	2.01034e-07	3.48758e-06
157	KCNH2	NM_172057#NM_000238	3.18154	6.45516e-09	1.35408e-07		157	CD300LG	NM_145273	0.572992	0.00355959	0.0223004
158	CCR7	NM_001838	3.16006	5.22269e-29	3.4124e-27		158	FLRT3	NM_013281#NM_198391	0.57533	5.20715e-08	9.79716e-07
159	NRARP	NM_001004354	3.1553	1.2077e-72	2.27593e-70		159	MYH2	NR_002147	0.57647	0.00497	0.02938
160	USP2	NM_004205	3.15262	3.81176e-47	4.08593e-45		160	RGMA	NM_001166287#NM_020211	0.576911	4.82274e-05	0.00053768
161	CMKLR1	NM_001142345#NM_004072#NM_001142343#NM_001142344	3.14984	2.51684e-06	3.67584e-05		161	TXNIP	NM_178130	0.577174	1.24336e-95	3.77336e-93
162	HOXD1	NM_024501	3.13039	1.49298e-197	1.93822e-194		162	TWIST1	NM_000474	0.577596	3.64583e-58	5.01152e-56
163	SYT13	NM_020826	3.12337	0.000115111	0.00115497		163	C1orf114	NM_001162530#NM_024676	0.579846	0.000897444	0.00693042
164	PRDM6	NM_001136239	3.11309	9.63215e-08	1.74619e-06		164	MAMSTR	NM_182574#NM_001130915	0.579872	3.48592e-09	7.53394e-08
165	SYT12	NM_177963#NM_001177880	3.10869	7.68712e-21	3.59265e-19		165	PNRC1	NM_006813	0.579874	4.17069e-56	5.44474e-54
166	ECEL1P2	NR_028501	3.10636	0.000523821	0.00434374		166	NUP62CL	NR_033676#NM_017681	0.580271	0.00754701	0.0415255
167	P2RY2	NM_176071#NM_002564#NM_176072	3.08671	1.60087e-13	5.11054e-12		167	DUSP4	NM_001394#NM_057158	0.580758	3.39611e-19	1.46692e-17
168	BCL3	NM_005178	3.07778	4.09422e-230	8.6976e-227		168	FLJ31662	NR_033834	0.581078	0.00183057	0.0127426
169	HCN4	NM_005477	3.07657	3.73131e-15	1.31911e-13		169	ANKRD34A	NM_001039888	0.581287	5.36807e-10	1.27351e-08
170	RET	NM_020975	3.06836	3.03593e-18	1.25564e-16		170	ZNF540	NM_001172225#NM_001172226#NM_152606	0.581568	0.000507614	0.00423187
171	SPDEF	NM_012391	3.06174	0.00682512	0.0381919		171	NLRP10	NM_176821	0.582915	3.58023e-07	5.99304e-06
172	SAA1	NM_001166215#NM_030760	3.05593	0.000558854	0.00458382		172	CCL2	NM_176875	0.583897	5.12978e-17	1.98465e-15
173	GDF7	NM_001001557	3.0506	0.00104843	0.00793639		173	TYRP1	NM_000550	0.583991	0.0052691	0.0308129
174	PPP2R2C	NM_020416	3.04954	0.000971901	0.00742738		174	ALS2CR12	NM_139163#NM_001127391	0.584113	0.00399731	0.0245233
175	CXCR5	NM_001716	3.02792	0.00105449	0.00797695		175	ANKRD5	NM_198798#NM_022096	0.584457	0.00573891	0.0330755
176	IRX3	NM_024336	2.99876	1.31197e-48	1.43934e-46		176	MEX3B	NM_032246	0.58594	6.58283e-97	2.05103e-94
177	TGFA	NM_014305	2.98527	3.30896e-19	1.43192e-17		177	B3GALT2	NM_152490	0.585981	3.04851e-05	0.00035726
178	SDS	NM_006843	2.97751	0.00194233	0.013385		178	MGP	NM_002412	0.586241	0.000191547	0.00177975
179	LONRF2	NM_152271	2.96748	1.10316e-36	9.14138e-35		179	HEY1	NM_001040708#NM_012258	0.587188	1.58618e-07	2.79532e-06
180	PGBD5	NM_024554	2.96662	4.20323e-05	0.000474269		180	PCDHGC5	NM_018929#NM_032407	0.587613	0.00190875	0.0131847
181	HEYL	NM_014571	2.95805	4.98836e-43	4.75788e-41		181	GADD45A	NM_001199742#NM_001924#NM_001199741	0.588538	1.20943e-50	1.37194e-48
182	ALDH3B2	NM_000695#NM_001031615	2.95643	2.00535e-05	0.000244757		182	IER5	NM_016545	0.588905	8.40918e-63	1.30136e-60
183	LFNG	NM_001040168	2.95187	3.27324e-71	5.97571e-69		183	LOC100144595	NR_004846	0.589832	5.25545e-05	0.000578744
184	METTL7B	NM_152637	2.94769	4.49818e-12	1.28031e-10		184	SHISA3	NM_001080505	0.59018	1.34235e-23	7.19452e-22
185	HSD11B2	NM_000196	2.94172	3.76789e-14	1.24714e-12		185	ANKRD50	NM_020337#NM_001167882	0.590702	7.88859e-53	9.40513e-51
186	EMX1	NR_024075	2.92474	0.000211858	0.00194527		186	PALM2-AKAP2	NM_147150#NM_007203	0.592144	0.00830053	0.0449934
187	P2RX1	NM_002558	2.9185	0.000866783	0.00672476		187	GUSBP2	NR_027027#NR_027028#NR_027026	0.592268	0.00375579	0.0232861
188	CAMKV	NM_024046	2.89961	0.00241534	0.0160711		188	ZNF365	NM_199450#NM_199451#NM_014951	0.593458	5.43659e-14	1.7793e-12
189	SLCO4A1	NM_016354	2.8981	4.86988e-19	2.08043e-17		189	FAM110B	NM_147189	0.593875	4.95865e-13	1.5307e-11
190	ANXA9	NM_003568	2.87807	9.67051e-37	8.04201e-35		190	ARL4A	NM_001195396#NM_005738#NM_001037164#NM_212460	0.594279	2.91234e-52	3.41988e-50
191	LOC283174	NR_034148	2.87577	0.00130883	0.0095877		191	JAG1	NM_000214	0.594559	1.99368e-25	1.13908e-23
192	LINC00277	NM_173083	2.87178	0.00535039	0.0311868		192	HSP90AA4P	NR_036692	0.594794	0.00557561	0.0322502
193	STAB1	NM_015136	2.86979	4.91896e-10	1.17053e-08		193	CCRN4L	NM_012118	0.597431	6.86756e-59	9.49592e-57
194	MN1	NM_002430	2.86914	1.49449e-132	7.59202e-130		194	DACT1	NM_001079520#NM_016651	0.597677	4.43238e-35	3.45253e-33
195	ZDHHC22	NM_174976	2.86155	0.000578562	0.00472721		195	LHX9	NM_020204#NM_001014434	0.598404	7.75253e-27	4.77997e-25
196	DLX5	NM_005221	2.85463	6.85478e-82	1.58597e-79		196	LPAR6	NM_020400#NM_001142961	0.598826	0.00137181	0.00999266
197	VIPR1	NM_004624	2.8543	1.13585e-06	1.75083e-05		197	TECTA	NM_005422	0.599432	0.00445127	0.0267879
198	PPP1R3G	NM_001145115	2.83894	1.82768e-09	4.08702e-08		198	LRIG3	NM_001136051#NM_153377	0.600707	3.89733e-54	4.89639e-52
199	DLL1	NM_005618	2.83832	4.7788e-26	2.81997e-24		199	TRIB2	NM_025195	0.601866	1.42089e-25	8.13806e-24
200	MEOX1	NM_001040002#NM_004527#NM_013999	2.83458	7.50424e-15	2.60177e-13		200	HTR1B	NM_000863	0.602026	0.000930631	0.00715597
201	ENTPD2	NM_001246#NM_203468	2.83209	4.37584e-05	0.000491137		201	LOC100499489	NR_036533	0.602327	1.69665e-11	4.61016e-10
202	VASN	NM_138440	2.83033	6.26553e-125	2.87084e-122		202	LOC100129935	NR_033828	0.602483	0.00346838	0.0218285
203	YPEL2	NM_001005404	2.82725	2.74993e-181	2.47155e-178		203	SLFNL1	NM_144990#NM_001168247	0.603343	0.000489182	0.0040972
204	CECR6	NM_001163079#NM_031890	2.82688	7.58932e-18	3.08967e-16		204	GRIA4	NM_000829#NM_001077243	0.603428	0.0049216	0.029175
205	TLR9	NM_017442	2.80945	3.25017e-05	0.000378237		205	TSC22D2	NM_014779	0.605179	9.91729e-60	1.41309e-57
206	HAMP	NM_021175	2.80068	0.00117115	0.00871854		206	CYP4F11	NM_001128932#NM_021187	0.605296	0.00146153	0.0105313
207	CT62	NM_001102658	2.79279	2.15493e-05	0.000261321		207	ADAMTS5	NM_007038	0.606187	6.6629e-47	7.10952e-45
208	MYBPC2	NM_004533	2.79226	0.00160541	0.0114028		208	SERPINB2	NM_012397	0.608069	7.43451e-08	1.36687e-06
209	RUNX3	NM_001031680	2.79036	3.57959e-132	1.77974e-129		209	LOC646576	NM_001080528	0.610477	3.90793e-23	2.02934e-21
210	DTX1	NM_004416	2.78941	0.00015556	0.00149164		210	ENAM	NM_018212#NM_001008493	0.611137	0.000135804	0.00133227
211	ZFP92	NM_001136273	2.78395	0.00163407	0.0115923		211	S1PR1	NM_001400	0.61231	1.36765e-63	2.14491e-61
212	ALOX5AP	NM_001629	2.77465	0.000155149	0.00148878		212	MSH5-SAPCD1	NM_002441#NM_172165#NM_172166#NM_025259	0.614233	0.00559237	0.0323391
213	NKAIN1	NM_024522	2.76932	2.80357e-10	6.86009e-09		213	DISC1	NM_001164547#NM_001164538#NM_018662#NM_001012957#NM_001164541#NM_001164540#NM_001164537	0.614417	0.00331855	0.0210556
214	LPL	NM_000237	2.76722	6.40159e-05	0.000686833		214	ENC1	NM_003633	0.614647	1.54026e-17	6.14213e-16
215	ADRA2B	NM_000681	2.76615	2.16199e-09	4.8024e-08		215	LOC375196	NR_002815	0.615056	0.0063573	0.0360314
216	KCNC1	NM_001112741	2.75816	5.64429e-07	9.15308e-06		216	CCDC168	NR_033298#NR_033297#NR_033296	0.615496	0.000643637	0.00518102
217	WNT7B	NM_058238	2.75453	1.94035e-62	2.94429e-60		217	TSC22D1	NM_183422	0.615537	5.63045e-48	6.11965e-46
218	USHBP1	NM_031941	2.74721	0.00681215	0.0381467		218	TNFAIP6	NM_006290	0.616503	0.00536453	0.0312536
219	WNT1	NM_005430	2.73539	0.00272115	0.0177322		219	LOC100130015	NR_027335#NR_027336	0.617236	0.000519645	0.00431523
220	FAM43B	NM_207334	2.73391	1.14327e-20	5.26941e-19		220	BTG1	NM_001731	0.621377	7.39284e-55	9.44022e-53
221	CEBPB	NM_005194	2.73076	1.04094e-169	8.68741e-167		221	TMTC1	NM_001193451#NM_175861	0.621862	0.00757354	0.0416322
222	FAM43A	NM_153690	2.71029	1.20115e-208	2.00489e-205		222	FZD1	NM_003505	0.622073	1.54033e-26	9.34921e-25
223	FAM179A	NM_001136123#NR_024245#NM_018121	2.69275	0.00195369	0.0134434		223	BBC3	NM_001127240#NM_001127241#NM_001127242	0.622194	2.51828e-28	1.62114e-26
224	EFNA2	NM_001405	2.68134	3.25338e-09	7.07209e-08		224	KCNJ8	NM_002240	0.622232	1.31276e-06	2.01026e-05
225	TBX2	NM_005994	2.6766	2.07838e-155	1.38765e-152		225	ZIC1	NM_003412	0.623891	6.59572e-08	1.22227e-06
226	THPO	NM_001177597#NM_001177598#NM_000460	2.67045	0.00871768	0.0468202		226	SLITRK3	NM_014926	0.624335	7.684e-07	1.21653e-05
227	INHBB	NM_002192	2.65677	3.41038e-85	8.38882e-83		227	GREM2	NM_022469	0.625598	4.29203e-06	6.03104e-05
228	IHH	NM_002181	2.64725	0.0025042	0.0165534		228	C5orf46	NM_206966	0.625665	0.000297129	0.00263904
229	TBX21	NM_013351	2.64418	1.31209e-05	0.000167991		229	MMP12	NM_002426	0.625866	0.00439389	0.0265314
230	SNAI1	NM_005985	2.643	9.87181e-48	1.06306e-45		230	GDF15	NM_004864	0.626092	8.72091e-13	2.61605e-11
231	CACNA1G	NM_018896#NM_198376#NM_198387#NM_198388#NM_198378#NM_198380#NM_198385#NM_198397#NM_198386#NM_198383#NM_198377#NM_198379#NM_198396#NM_198382#NM_198384	2.63598	5.51738e-23	2.83363e-21		231	HRCT1	NM_001039792	0.628485	1.8123e-05	0.000223954
232	SH2D3C	NM_170600	2.61562	3.50188e-43	3.35377e-41		232	KBTBD8	NM_032505	0.629399	1.13199e-20	5.22774e-19
233	CA12	NM_001218#NM_206925	2.61528	1.7409e-134	9.46079e-132		233	HIST1H2BG	NM_003522	0.629465	0.00221008	0.0149091
234	P2RY6	NM_176797#NM_176796#NM_004154#NM_176798	2.60924	0.000313333	0.00276509		234	CXCL6	NM_002994	0.630454	6.65709e-05	0.000710982
235	RBM14-RBM4	NM_001198846#NM_001198845	2.60163	0.00319706	0.0203733		235	TMEM108	NM_023943#NM_001136469	0.632608	0.00496677	0.0293683
236	NPPC	NM_024409	2.5995	5.99402e-18	2.45303e-16		236	VCAM1	NM_003372	0.633405	3.5365e-09	7.63075e-08
237	AATK-AS1	NM_001080395	2.59458	0.000118615	0.0011805		237	GBP5	NM_001134486#NM_052942	0.633541	0.000175414	0.00165153
238	RTN4R	NM_023004	2.59361	2.83806e-237	6.63197e-234		238	KLHL6	NM_130446	0.637174	0.00903182	0.0481972
239	SH2D7	NM_001101404	2.59201	0.0022221	0.0149702		239	PVRL4	NM_030916	0.637803	1.25449e-16	4.73587e-15
240	HAP1	NM_001079871#NM_177977#NM_001079870	2.59088	3.00291e-42	2.81815e-40		240	SIM1	NM_005068	0.638201	2.18797e-16	8.10278e-15
241	LGI3	NM_139278	2.59032	0.000190466	0.00177252		241	MMP3	NM_024302#NM_001032278	0.639955	0.00282062	0.0182734
242	CACNA1I	NM_021096#NM_001003406	2.5845	1.82603e-05	0.000225385		242	GRPR	NM_005314	0.640733	5.08814e-05	0.000562705
243	TFAP2C	NM_003222	2.56996	0.0036565	0.0227793		243	USP51	NM_201286	0.643328	2.16736e-05	0.000262692
244	SYT7	NM_004200	2.56929	5.82333e-14	1.90055e-12		244	TAGLN3	NM_001008273#NM_013259#NM_001008272	0.643885	0.000338827	0.00296765
245	C14orf182	NM_001012706	2.5675	1.99203e-07	3.45838e-06		245	ARR3	NM_004312	0.644485	0.00508523	0.0299098
246	PPP1R16B	NM_001172735#NM_015568	2.56369	2.17929e-05	0.000263727		246	GALNT4	NM_003774	0.645727	0.00201463	0.0137977
247	ANKRD63	NM_014942	2.56249	0.00163922	0.0116218		247	ADRB2	NM_000024	0.645822	3.57636e-13	1.11728e-11
248	RASL11A	NM_206827	2.56024	2.03049e-32	1.49209e-30		248	TNFSF4	NM_005118	0.646127	3.40566e-11	8.99249e-10
249	PIK3R5	NM_001142633#NM_014308	2.55272	0.00499821	0.0295019		249	C14orf28	NM_001017923	0.646307	2.60652e-09	5.72993e-08
250	SLC6A10P	NM_003042	2.54552	2.00996e-23	1.06747e-21		250	FAM84B	NM_174911	0.647153	6.77799e-13	2.06503e-11
251	OTOF	NM_144672#NM_170664#NM_001161683	2.54446	2.83817e-06	4.1194e-05		251	SOCS2	NM_003877	0.647734	2.08813e-25	1.19013e-23
252	DUSP7	NM_001947	2.54322	7.32883e-174	6.34296e-171		252	GPR85	NM_020370	0.648453	1.52701e-10	3.85764e-09
253	BCL2L11	NM_020396	2.54275	1.09735e-199	1.50841e-196		253	PPP1R15A	NM_014330	0.648773	5.45778e-41	4.90529e-39
254	DLGAP3	NM_001080418	2.52326	0.000157494	0.00150279		254	MKX	NM_173576	0.649713	7.08564e-05	0.00074998
255	BMP8B	NM_001720	2.52085	1.91232e-35	1.51997e-33		255	MIR100HG	NM_001195297#NM_138731#NM_001195296	0.649759	6.81622e-44	6.72074e-42
256	TFCP2L1	NM_001173452#NM_001173453#NM_005653	2.52018	2.66979e-15	9.51033e-14		256	ARRDC4	NM_183376	0.651115	5.02677e-25	2.83049e-23
257	MIR503	NR_030228	2.51958	9.15419e-05	0.000945273		257	C4orf26	NM_178497	0.652008	0.00748598	0.0412479
258	ZBTB42	NM_001137601	2.50494	4.2539e-126	2.07094e-123		258	ZNF80	NM_021089	0.652335	0.000487621	0.00408853
259	FOXJ1	NM_001454	2.49697	1.09402e-06	1.68969e-05		259	IRGM	NM_001145805	0.65254	0.000190773	0.00177467
260	TCAP	NM_003673	2.49211	1.59664e-07	2.81163e-06		260	CDKN2B	NM_078487#NM_004936	0.654388	2.44147e-37	2.05965e-35
261	MGC16121	NR_024607	2.487	3.98199e-120	1.66163e-117		261	PCDHGB3	NM_018924#NM_032097	0.654416	0.00237516	0.0158444
262	ANGPTL4	NM_001039667#NM_139314	2.48684	4.82345e-29	3.16613e-27		262	PCDH9	NM_020403#NM_203487	0.654485	4.08313e-45	4.16658e-43
263	MT1A	NM_005946	2.4772	0.000590483	0.00481116		263	ZNF582	NM_144690	0.654603	2.1363e-05	0.000259465
264	KBTBD11	NM_014867	2.47346	2.60011e-266	7.59493e-263		264	CALCRL	NM_005795	0.654825	0.00659378	0.0371196
265	CABP7	NM_182527	2.47104	5.31708e-10	1.2627e-08		265	GPR37	NM_005302	0.654909	1.41835e-05	0.000180327
266	SIK1	NM_173354	2.47082	7.2212e-74	1.39459e-71		266	LOC91948	NR_024172#NR_024173	0.655761	1.34924e-09	3.04923e-08
267	H19	NR_002196	2.46805	2.31346e-40	2.05555e-38		267	SERP2	NM_001010897	0.656559	0.0020354	0.0139155
268	LOC100287036	NR_028472	2.46117	2.2886e-06	3.36776e-05		268	RPS2P32	NM_001032#NM_001030001	0.657664	0.00923791	0.0490505
269	CCDC88C	NM_001080414	2.45374	3.78158e-06	5.36539e-05		269	AFAP1-AS1	NR_026892	0.658115	8.48544e-06	0.000112536
270	MATN1	NM_002379	2.44989	3.26982e-07	5.48916e-06		270	CCDC71L	NM_022903	0.658302	1.83369e-35	1.46244e-33
271	CASQ1	NM_001231	2.43252	0.00306506	0.0196285		271	ABHD11-AS1	NM_148913#NM_001145364#NM_148912#NR_026910#NR_026912	0.658646	0.00479859	0.0285618
272	RHOF	NM_019034	2.42262	9.80421e-10	2.25942e-08		272	TCHH	NM_007113	0.659693	1.1759e-08	2.3936e-07
273	IRF4	NM_001195286#NR_036585#NM_002460	2.41282	1.0828e-06	1.67458e-05		273	PDE1B	NM_000924	0.661425	0.00698017	0.0389105
274	C20orf195	NM_024059	2.40583	0.000786922	0.00616659		274	LOC619207	NR_002934	0.661961	0.00179903	0.0125529
275	TNFRSF1B	NM_001066	2.40561	1.99621e-24	1.10017e-22		275	FILIP1	NM_015687	0.664689	5.89406e-06	8.02169e-05
276	GPR56	NM_001145770#NM_005682	2.40544	5.39947e-184	5.73522e-181		276	DLC1	NM_024767#NM_182643	0.664722	5.85701e-25	3.29006e-23
277	WNT16	NM_057168#NM_016087	2.40396	2.8631e-24	1.57054e-22		277	MAP3K1	NM_005921	0.66484	4.75868e-57	6.42779e-55
278	PTPRH	NM_001161440#NM_002842	2.40342	1.74269e-22	8.72017e-21		278	DDX11L2	NM_004399#NM_152438#NM_030653	0.664842	0.00296543	0.0190951
279	MLXIPL	NM_032953#NM_032954#NM_032952#NM_032951	2.38139	7.91476e-05	0.000831246		279	EBLN2	NM_005755	0.664906	8.53925e-05	0.000888843
280	TACR2	NM_001057	2.38072	1.16523e-05	0.000150354		280	FGF5	NM_004464#NM_033143	0.665574	3.12599e-09	6.81418e-08
281	EFCAB4A	NM_173584	2.37446	1.76666e-08	3.53151e-07		281	ZNF607	NM_001172677#NM_032689	0.667383	1.4604e-08	2.94703e-07
282	LTC4S	NM_145867	2.37405	0.00851433	0.0459075		282	TMEM100	NM_016192	0.667907	7.00088e-05	0.000744636
283	ICOSLG	NM_015259	2.37155	5.96063e-22	2.91398e-20		283	OSR1	NM_003999	0.668304	7.89378e-22	3.81119e-20
284	PTGDR2	NM_000953	2.37022	0.00630841	0.0357977		284	TMPRSS9	NM_182973	0.668453	0.00574907	0.033106
285	GPR179	NM_001004334	2.36605	0.00770157	0.0422107		285	TFAP2A	NM_001042425	0.668873	1.50052e-53	1.83582e-51
286	SMOX	NM_175839#NM_175842#NM_175841#NM_175840	2.35354	2.79799e-82	6.53834e-80		286	MYLIP	NM_013262	0.668906	5.53264e-39	4.82413e-37
287	JAG2	NM_145159#NM_002226	2.34818	5.57633e-116	2.2086e-113		287	ID1	NM_002165#NM_181353	0.668926	4.4502e-57	6.04606e-55
288	RARA	NM_000964	2.34454	1.66107e-122	7.18812e-120		288	ZNF697	NM_001080470	0.670052	1.70924e-18	7.11969e-17
289	C11orf96	NM_001145033	2.342	4.53456e-26	2.68262e-24		289	TRAM1L1	NM_152402	0.670655	1.61549e-07	2.84267e-06
290	TRPM3	NM_001007471#NM_206945#NM_206947#NM_024971#NM_020952#NM_206944#NM_206946	2.34022	0.000181352	0.00169785		290	ALX1	NM_006982	0.670828	4.80672e-05	0.000536151
291	ERRFI1	NM_018948	2.33789	1.09017e-20	5.04459e-19		291	ADM	NM_001124	0.671015	5.77288e-46	5.99558e-44
292	NKD1	NM_033119	2.33506	2.86266e-07	4.85095e-06		292	MIR4785	NR_030255	0.671208	0.0015834	0.0112773
293	STC1	NM_003943	2.33176	3.38272e-32	2.45489e-30		293	ZNF571	NM_016536	0.671302	0.000141519	0.00137907
294	PIM3	NM_001001852	2.3282	1.09557e-181	1.04166e-178		294	SYDE2	NM_032184	0.672014	6.32729e-22	3.08034e-20
295	DAPK2	NM_014326	2.3183	4.02856e-10	9.69511e-09		295	C8orf48	NM_001007090	0.672018	2.83783e-05	0.00033543
296	DUSP9	NM_001395	2.31788	6.8943e-13	2.09773e-11		296	LOC100302650	NR_028303	0.672764	0.00914176	0.0486728
297	NPTX1	NM_002522	2.31585	1.27653e-149	8.06217e-147		297	THSD1	NM_199263#NM_018676	0.672927	4.42441e-42	4.10277e-40
298	GPRC5C	NM_022036#NM_018653	2.31469	2.812e-05	0.000332714		298	NR2F1	NM_005654	0.67294	3.67326e-20	1.65708e-18
299	PTH1R	NM_000316	2.31201	6.15365e-11	1.60132e-09		299	POU4F1	NM_006237	0.673334	0.004225	0.0256641
300	RHOU	NM_021205	2.30896	0.000275684	0.00247016		300	NTF4	NM_006179	0.673707	0.000769593	0.00605721
301	ECEL1	NM_004826	2.30519	0.000339062	0.00296861		301	ZBTB8B	NM_001145720	0.674347	0.0011548	0.00861603
302	HCRTR1	NM_001525	2.29834	0.000972294	0.00742745		302	ZCCHC18	NM_001143978#NR_026694	0.67607	0.00133543	0.00975811
303	PHOSPHO1	NM_178500#NM_001143804	2.28413	4.9569e-07	8.09664e-06		303	ST8SIA1	NM_003034	0.67697	0.0050341	0.0296838
304	GBX1	NM_001098834	2.28295	0.00220309	0.0148791		304	SESN2	NM_031459	0.677187	2.95789e-46	3.11351e-44
305	EPHB3	NM_004443	2.27898	1.78327e-49	1.96563e-47		305	TRIB1	NM_025195	0.677665	4.06041e-08	7.74561e-07
306	TIAF1	NM_004740	2.2743	3.58681e-05	0.000412687		306	PTX3	NM_006607	0.680219	1.33352e-16	5.02609e-15
307	TSHZ1	NM_005786	2.27234	1.03462e-192	1.20884e-189		307	FAM186B	NM_001145475	0.680685	0.000513389	0.00427239
308	NR0B2	NM_021969	2.27068	0.00799414	0.0435448		308	BDNF-AS1	NR_033312#NR_033315#NR_033313	0.680847	0.00393388	0.0242104
309	TRAF1	NM_005658#NM_001190945	2.26507	3.74015e-33	2.79233e-31		309	CD200	NM_001004196#NM_005944	0.680854	0.00151372	0.0108405
310	GFI1	NM_001127215#NM_005263#NM_001127216	2.26462	3.4308e-09	7.42325e-08		310	LOC100506409	NR_037605	0.682168	0.00182106	0.0126839
311	SUSD2	NM_019601	2.25693	1.94605e-09	4.33924e-08		311	ZNF626	NM_001076675	0.682248	0.00200136	0.0137269
312	PNMA3	NM_013364	2.25218	0.00602906	0.0344701		312	RIN2	NM_018993	0.683001	7.53978e-42	6.93659e-40
313	IYD	NM_001164695#NM_203395#NM_001164694	2.24749	0.00249024	0.016485		313	CPEB2	NM_001177383#NM_001177381#NM_182485#NM_182646#NM_001177382#NM_001177384	0.684081	8.7302e-16	3.15801e-14
314	ELAVL3	NM_001420#NM_032281	2.24231	3.79739e-08	7.27952e-07		314	AGBL3	NM_178563	0.684136	0.000742852	0.00587443
315	PTPRE	NM_006504	2.23802	7.3813e-44	7.24732e-42		315	CTAGE11P	NR_027466	0.684136	0.00939948	0.0497575
316	FGFR3	NM_000142#NM_001163213#NM_022965	2.23571	3.90144e-103	1.26623e-100		316	SLC25A34	NM_207348	0.68448	0.000592089	0.00482257
317	LAPTM5	NM_006762	2.23031	4.91622e-07	8.05061e-06		317	ADRB1	NM_000684	0.684727	0.000968439	0.00741269
318	41334	#N/A	2.22804	0.00199436	0.013691		318	SPDYE3	NM_001008778	0.685029	0.00752117	0.0414027
319	G0S2	NM_015714	2.22691	7.42258e-27	4.58864e-25		319	LOC100505678	NR_036533	0.685181	5.22783e-29	3.4124e-27
320	C1QTNF1	NM_030968#NM_198594	2.22518	1.2701e-34	9.76303e-33		320	FRAS1	NM_025074#NM_001166133	0.685267	0.000594923	0.00484396
321	BDKRB2	NM_000623	2.22045	3.87679e-06	5.49048e-05		321	STK17B	NM_004226	0.685474	1.44517e-48	1.57807e-46
322	HOXA9	NM_152739	2.21945	1.27481e-39	1.12414e-37		322	HLA-H	NR_001434	0.685739	1.15908e-17	4.66186e-16
323	KRT86	NM_002284	2.2175	0.000480675	0.00404334		323	FOXG1	NM_005249	0.685749	2.03525e-40	1.82221e-38
324	PTGES	NM_004878	2.2164	8.79777e-37	7.34237e-35		324	PLEKHG1	NM_001029884	0.686074	0.00177661	0.012415
325	KIF26A	NM_015656	2.21153	4.35717e-06	6.10788e-05		325	GPR87	NM_023915	0.68713	5.28944e-09	1.12163e-07
326	VEGFA	NM_001171627#NM_001171630#NM_001025370#NM_001025367#NM_001171625#NM_001033756#NM_001025369#NM_001171624#NM_001171629#NM_001171622#NM_001171628#NM_001025366#NM_003376#NM_001171626#NM_001171623#NM_001025368	2.20839	1.78492e-66	3.00071e-64		326	SERTAD3	NM_013368#NM_203344	0.687417	8.89091e-26	5.15541e-24
327	KLF4	NM_004235	2.20056	2.51161e-162	1.95638e-159		327	SERTAD1	NM_013376	0.687445	7.58127e-15	2.6207e-13
328	GABRB1	NM_000812	2.19449	0.00590729	0.0338835		328	LYPD1	NM_023946#NM_177457	0.68825	2.5922e-10	6.38972e-09
329	PHACTR1	NM_030948	2.19023	0.00348059	0.0218935		329	OTUD1	NM_001145373	0.688778	5.61279e-13	1.73034e-11
330	KCNK13	NM_022054	2.18982	0.000458208	0.00387949		330	ZXDB	NM_007157	0.689206	5.06452e-16	1.85498e-14
331	KIF1A	NM_004321	2.18653	0.00207188	0.0141193		331	KLF6	NM_001300#NM_001160124#NR_027653#NM_001160125	0.689263	3.48115e-10	8.42106e-09
332	NOS2	NM_000625	2.18436	0.000376445	0.00325084		332	MARVELD3	NM_052858#NM_001017967	0.689273	0.00601024	0.0343896
333	GPRIN2	NM_014696	2.17796	5.78966e-07	9.36931e-06		333	BDNF	NM_170731#NM_001143809#NM_170733#NM_001143814#NM_001143805#NM_170732#NM_001709#NM_001143811#NM_001143807#NM_001143806#NM_170734#NM_001143810#NM_001143812#NM_001143813#NM_001143808	0.689414	1.66384e-18	6.94297e-17
334	C15orf59	NM_001039614	2.16711	1.35034e-20	6.19937e-19		334	USP27X	NM_001145073	0.689418	3.37045e-07	5.64998e-06
335	HAPLN4	NM_023002	2.16646	2.75454e-05	0.000326244		335	FCAR	NM_133271#NM_133277#NM_133272#NM_133273#NM_002000#NM_133278#NM_133274#NM_133269#NM_133279	0.689464	0.00273389	0.0178053
336	TBX1	NM_005992#NM_080646	2.16579	2.91354e-05	0.000343683		336	DKK2	NM_014421	0.690477	1.3127e-05	0.000167991
337	GGT5	NM_004121#NM_001099781#NM_001099782	2.16475	1.29887e-15	4.67329e-14		337	TMEM217	NM_145316#NM_001162900	0.691526	2.19512e-12	6.38004e-11
338	KLF10	NM_001032282#NM_005655	2.16237	1.06204e-27	6.70753e-26		338	GCET2	NM_000159#NM_013976	0.69262	0.000139149	0.00135881
339	C7orf61	NM_001004323	2.15937	2.62998e-10	6.476e-09		339	FAM46A	NM_017633	0.693011	2.85349e-25	1.61845e-23
340	KIAA1644	NM_001099294	2.15859	3.0325e-62	4.57183e-60		340	C1orf182	NM_144627	0.693725	0.00225447	0.0151473
341	IL12A	NM_000882	2.1488	6.60034e-22	3.19993e-20		341	SLC16A9	NM_194298	0.694989	0.00915867	0.0487405
342	C17orf96	NM_001130677	2.14857	4.76857e-86	1.19819e-83		342	CLDN1	NM_021101	0.695471	5.83611e-31	4.12019e-29
343	FOXO1	NM_002015	2.14817	7.36016e-112	2.81955e-109		343	PAK3	NM_001128166#NM_001128167	0.696957	0.00332459	0.0210883
344	SERPINA3	NM_001085	2.14524	0.000622536	0.00504069		344	AMIGO2	NM_001143668#NM_181847	0.698353	4.56679e-18	1.87882e-16
345	IL17B	NM_014443	2.14498	0.00724058	0.0400806		345	SPP1	NM_000582#NM_001040058#NM_001040060	0.699042	6.12661e-14	1.99397e-12
346	C13orf33	NM_032849	2.14205	7.46645e-93	2.15402e-90		346	FRMD4B	NM_015123	0.699655	0.005518	0.0319789
347	FGF21	NM_019113	2.13385	0.000225893	0.00206198		347	ST8SIA4	NM_005668#NM_175052	0.699928	0.000201528	0.00186065
348	TMEM92	NM_001168215	2.12954	1.62882e-07	2.86397e-06		348	DIRAS3	NM_004675	0.70021	0.000247795	0.00224611
349	LRRC15	NM_001135057#NM_130830	2.12806	1.15259e-34	8.88901e-33		349	TCAM1P	NM_001128596	0.700619	0.0031438	0.0200667
350	MMRN2	NM_024756	2.12658	6.06591e-05	0.000655635		350	ZNF485	NM_145312	0.701289	0.000572796	0.00468666
351	ST3GAL1	NM_003033#NM_173344	2.12536	1.37819e-88	3.61859e-86		351	MBIP	NM_052897	0.703307	5.15063e-43	4.89268e-41
352	ZBTB46	NM_025224	2.12406	1.1004e-45	1.13779e-43		352	DIO2	NM_001039715#NM_000792#NM_213593#NM_001039716	0.703453	2.52328e-08	4.9508e-07
353	CD1D	NM_001766	2.12247	8.56804e-08	1.56054e-06		353	ERF	NM_006494	0.703465	1.87211e-42	1.76401e-40
354	BTNL9	NM_152547	2.10966	0.00249648	0.0165159		354	FZD8	NM_031866	0.703522	8.99334e-11	2.31195e-09
355	C2CD2	NM_015500	2.10876	3.68433e-142	2.15238e-139		355	SDPR	NM_001144952	0.703627	7.74929e-19	3.2746e-17
356	TTBK1	NM_032538	2.09703	0.00322141	0.0204893		356	FGF2	NM_002006	0.703711	1.79995e-16	6.71903e-15
357	MYZAP	NM_004535	2.09368	9.9846e-06	0.000130492		357	RNF122	NM_024787	0.704455	9.99513e-06	0.000130557
358	CHST1	NM_003654	2.09089	1.2112e-08	2.46116e-07		358	MYH7B	NM_020884	0.704811	0.0014249	0.0102992
359	RAB37	NM_001006638#NM_001163989#NM_001163990#NM_175738	2.0904	0.00246457	0.016366		359	HIST1H2BJ	NM_003525	0.704997	0.000481928	0.00404951
360	CRHBP	NM_001882	2.0822	5.54507e-06	7.59365e-05		360	MIR137HG	NR_029699	0.705021	1.30249e-05	0.000167051
361	NAT8L	NM_178557	2.07858	1.39314e-23	7.44964e-22		361	ZNF323	NM_145909#NR_024164#NM_001135216#NM_030899#NM_001135215#NR_024165	0.705127	0.000783551	0.00614636
362	MYB	NM_001161658#NM_001130173#NM_001161656#NM_001161660#NM_001130172#NM_001161657#NM_005375#NM_001161659	2.07251	1.35505e-25	7.79919e-24		362	ARID5B	NM_032199	0.705263	5.0326e-12	1.43068e-10
363	HMOX1	NM_002133	2.07121	6.5673e-157	4.65045e-154		363	FAM123B	NM_152424	0.707141	7.90343e-30	5.35326e-28
364	C12orf34	NM_032829	2.06538	5.2637e-23	2.7093e-21		364	KCNN2	NM_021614#NM_170775	0.70718	0.00615125	0.0350591
365	FITM1	NM_203402	2.06273	0.00188302	0.013042		365	THNSL2	NM_001010923#NM_001164687#NM_001164685	0.708562	0.00336787	0.021328
366	SRRM3	NM_001110199	2.06131	1.41166e-16	5.28649e-15		366	USP43	NM_153210	0.709027	0.000726141	0.00575397
367	ZFP36	NM_003407	2.06072	8.48357e-32	6.09982e-30		367	ZFHX4	NM_024721	0.709748	8.14708e-13	2.45653e-11
368	GRHL1	NM_022469	2.05972	1.8759e-77	3.84528e-75		368	RNF144B	NM_182757	0.710528	1.85827e-27	1.16731e-25
369	METRNL	NM_001004431	2.0574	2.55057e-92	7.18093e-90		369	PRR15	NM_175887	0.712206	0.000356758	0.00310146
370	MKNK2	NM_199054#NM_017572	2.05719	1.69683e-67	2.98132e-65		370	PPFIBP2	NM_003621	0.712336	0.00763621	0.0419373
371	HR	NM_005144#NM_018411	2.04836	1.97151e-07	3.42784e-06		371	EFNB2	NM_004093	0.712347	1.74542e-12	5.11114e-11
372	GLUD2	NM_012084	2.04576	0.00517972	0.030389		372	DDX12P	NR_033399	0.71343	0.00139555	0.0101277
373	ATG9B	NM_173681	2.04567	0.00153695	0.0109766		373	PGBD4	NM_152595	0.713938	0.000104427	0.00105913
374	KCNJ12	NM_021012	2.03543	6.31433e-25	3.53845e-23		374	ZNF699	NM_198535	0.714205	5.31154e-06	7.29689e-05
375	SLC5A10	NM_001042450#NM_152351	2.03536	1.76756e-60	2.59776e-58		375	ANKRD37	NM_181726	0.714975	4.88394e-06	6.77317e-05
376	SNORA77	NR_003019	2.03134	0.00321872	0.0204834		376	DPY19L2P2	NR_027768#NR_003561	0.715604	2.47519e-23	1.30565e-21
377	LOC113230	NR_024282	2.02868	6.37492e-08	1.18417e-06		377	PDE6A	NM_000440	0.717337	0.00336285	0.021302
378	C2CD4A	NM_207322	2.02741	1.50685e-10	3.81083e-09		378	PURG	NM_013357#NM_001015508	0.717535	2.46419e-05	0.000294844
379	NR1D1	NM_021724	2.02548	6.6181e-31	4.65819e-29		379	LMO4	NM_006769	0.717649	7.62296e-35	5.91805e-33
380	FAM83G	NM_001039999	2.02452	5.09119e-136	2.83264e-133		380	EXPH5	NM_015065	0.71781	1.75384e-13	5.5836e-12
381	PLCB2	NM_004573	2.02213	1.00985e-07	1.82365e-06		381	FLJ20021	NR_033874	0.718532	0.00617899	0.0351915
382	USH1G	NM_173477	2.01996	0.00174933	0.0122537		382	TRIM45	NM_017583	0.719378	2.3589e-10	5.83928e-09
383	ARID3C	NM_001017363	2.01794	0.00370715	0.0230395		383	HHIPL1	NM_001127258	0.720071	0.00231519	0.0155018
384	HOXA5	NM_019102	2.01739	3.81884e-59	5.31183e-57		384	KIAA0664L3	NR_024034	0.720969	0.000117454	0.00117444
385	SNORD4B	NR_000009	2.01546	0.00741329	0.0408763		385	PANK1	NM_138316#NM_148978#NM_148977	0.721601	8.39991e-16	3.04324e-14
386	TRPA1	NM_007332	2.01304	0.000174882	0.00164745		386	GDNF	NM_001190469#NM_001190468#NM_000514	0.721631	1.11354e-13	3.58419e-12
387	CX3CL1	NM_002996	2.00491	5.23053e-08	9.83322e-07		387	FAM210A	NM_020223	0.721982	2.3512e-36	1.94145e-34
388	ZNF469	NM_001127464	2.00337	1.26097e-123	5.6666e-121		388	PARD6A	NM_016948#NM_001037281	0.722083	0.002142	0.0145295
389	FOXD2	NM_004474	2.00126	2.78568e-08	5.42916e-07		389	DCLK1	NM_004734	0.72246	0.00169487	0.0119355
390	TRIM47	NM_033452	1.99449	8.26238e-108	2.92538e-105		390	WNK4	NM_032387	0.722552	2.73119e-26	1.63229e-24
391	CRIP1	NM_001311	1.99219	0.00117295	0.00872916		391	CHD5	NM_015557	0.72318	0.00258559	0.0169862
392	TUBA4A	NM_006000	1.9906	2.3798e-18	9.87767e-17		392	CCNO	NM_021147	0.723198	0.000758725	0.00598174
393	ZNF488	NM_153034	1.98672	8.78373e-26	5.10592e-24		393	FAM46B	NM_052943	0.723253	5.92691e-39	5.12963e-37
394	PRSS8	NM_002773	1.98559	0.00483508	0.0287278		394	HMGCS1	NM_002130#NM_001098272	0.723785	2.40124e-13	7.5623e-12
395	LOC100507050	NR_036592	1.98488	0.00210981	0.0143403		395	SLITRK5	NM_015567	0.724018	4.42656e-22	2.1731e-20
396	PP14571	NR_024014	1.97831	2.24376e-11	6.04056e-10		396	ZNF579	NM_152600	0.72437	4.03399e-20	1.81281e-18
397	HKDC1	NM_025130	1.97151	1.93776e-08	3.85703e-07		397	LOC100289511	NR_029378	0.724607	0.00724154	0.0400806
398	C10orf90	NM_001004298	1.97059	0.00458426	0.0274679		398	SOCS6	NM_004232	0.724923	8.51448e-20	3.7683e-18
399	DOK7	NM_001164673#NM_173660	1.9611	0.000305015	0.00270087		399	QRFPR	NM_198180	0.725194	0.00305013	0.0195651
400	SEC14L2	NM_033382#NM_012429	1.96073	3.83181e-105	1.29771e-102		400	PTCH1	NM_001083603#NM_001083605#NM_000264#NM_001083602#NM_001083604	0.725727	1.65783e-24	9.15845e-23
401	MIR196B	NR_029911	1.95333	7.93158e-07	1.25233e-05		401	LOC339166	NR_033890	0.726633	0.00128121	0.00941782
402	LHX6	NM_014368#NM_199160	1.95309	6.78915e-09	1.41651e-07		402	NR4A2	NM_002135#NM_173157	0.726801	0.00801613	0.0436386
403	MSX1	NM_002448	1.95111	6.60409e-09	1.38408e-07		403	ID4	NM_001546	0.72691	4.35283e-15	1.52958e-13
404	JUNB	NM_002229	1.94818	1.81374e-12	5.30455e-11		404	NUDT18	NM_024815	0.727124	0.00183599	0.0127727
405	NTRK1	NM_002529#NM_001012331#NM_001007792	1.94357	0.00125583	0.0092633		405	HIST1H2AC	NM_003512	0.727915	8.89526e-07	1.39407e-05
406	CRISPLD2	NM_031476	1.93519	1.17229e-156	8.05707e-154		406	NIPAL4	NM_001099287#NM_001172292	0.728203	0.00383345	0.0236671
407	MGAT3	NM_002409#NM_001098270	1.92637	3.88521e-37	3.26581e-35		407	ACAP1	NM_014716	0.728324	0.00863478	0.0464497
408	ADORA2A	NM_000675	1.91613	1.64704e-10	4.14741e-09		408	KDM6B	NM_001080424	0.728456	2.37678e-05	0.000284677
409	PFKFB3	NM_001145443	1.9151	3.42448e-59	4.79182e-57		409	IL8	NM_000584	0.72877	0.000626101	0.0050658
410	TREH	NM_007180	1.91414	0.000488066	0.00408932		410	LOC100302401	NR_027982	0.729401	9.42334e-06	0.00012371
411	FAIM3	NM_001142473#NM_001193338#NM_005449	1.91131	0.000215514	0.0019765		411	RAP2B	NM_002886	0.729483	7.33494e-20	3.25242e-18
412	IER5L	NM_203434	1.91021	1.92173e-105	6.60397e-103		412	NOG	NM_005450	0.729626	8.19542e-15	2.82464e-13
413	SLC17A7	NM_020309	1.90998	2.45346e-07	4.19403e-06		413	BBS12	NM_152618#NM_001178007	0.729751	9.46042e-05	0.000971741
414	FAM63A	NM_001163259#NM_001040217#NM_001163258#NM_001163260#NM_018379	1.90848	6.96172e-28	4.43274e-26		414	SNORA57	NR_004390	0.729752	0.00852768	0.045937
415	TEF	NM_001145398	1.90783	1.10342e-59	1.56271e-57		415	OXTR	NM_000916	0.730236	1.53283e-27	9.65473e-26
416	ZIC2	NM_007129	1.90395	0.000356599	0.00310123		416	CYR61	NM_001554	0.731113	1.02197e-20	4.73839e-19
417	TLE3	NM_005078#NM_001105192#NM_020908	1.90334	4.72743e-78	9.86344e-76		417	FOXD1	NM_004472	0.731208	8.79056e-20	3.88313e-18
418	BMP8A	NM_181809	1.90028	2.11221e-14	7.07136e-13		418	C17orf53	NM_024032#NM_001171251	0.731397	3.0716e-24	1.68096e-22
419	SLC9A3R1	NM_004252	1.89659	1.01957e-147	6.26984e-145		419	CD274	NM_014143	0.732227	6.75022e-07	1.08041e-05
420	PLA2G15	NM_012320	1.89246	5.75255e-139	3.27867e-136		420	KRT34	NM_021013	0.732495	0.000213191	0.00195597
421	C6orf25	NM_138277#NM_025260#NM_138273#NM_138275#NM_138272#NM_138274	1.89071	0.00876687	0.0470303		421	RPL23AP64	NR_003040	0.73322	0.00101507	0.00770885
422	ARSI	NM_001012301	1.89016	3.93839e-123	1.73646e-120		422	PAN3-AS1	NM_175854	0.733468	0.000350907	0.00305856
423	LRP5L	NM_182492#NM_001135772	1.88884	4.03744e-51	4.64763e-49		423	ZNF821	NM_017530	0.733547	6.9335e-11	1.79625e-09
424	ZC2HC1C	NM_152735	1.88806	0.000306126	0.00270968		424	AGER	NM_001136#NM_172197	0.734462	2.32561e-05	0.000279408
425	CRABP2	NM_001878#NM_001199723	1.88221	1.79138e-17	7.10713e-16		425	CXCL1	NM_001511	0.734471	0.0024968	0.0165159
426	GATSL3	NM_001037666	1.8803	4.06923e-23	2.10842e-21		426	PRR22	NM_001134316	0.734985	0.00238835	0.0159187
427	BIK	NM_001197	1.87989	0.000330465	0.00290094		427	LOC338817	NR_033890	0.735069	0.00186544	0.012939
428	ALOXE3	NM_001165960	1.87571	4.34617e-05	0.000488276		428	BTN2A3P	NR_027795	0.735486	1.2724e-11	3.50216e-10
429	TMCC3	NM_020698	1.8753	1.9648e-13	6.22977e-12		429	LIPT2	NM_001144869	0.73607	0.0078489	0.0429137
430	CISH	NM_145071#NM_013324	1.87109	5.43137e-10	1.28592e-08		430	ETAA1	NM_031913	0.736244	5.2842e-30	3.62115e-28
431	ISLR2	NM_001130137#NM_001130136	1.86863	0.000766797	0.00603927		431	PCDHGA9	NM_018921	0.736292	0.00388224	0.0239304
432	IRF1	NM_002198	1.86853	5.38926e-57	7.23772e-55		432	FAM26E	NM_001146157	0.736751	6.90396e-06	9.28261e-05
433	RAB33A	NM_004794	1.86828	0.00123208	0.0091249		433	HAND2	NM_021973	0.736864	0.00221949	0.0149596
434	SNCB	NM_001001502#NM_003085	1.86639	2.0886e-05	0.000254067		434	ATP8A1	NM_006095#NM_001105529	0.737146	0.000110743	0.00111497
435	NFATC1	NM_172389#NM_172388#NM_006162#NM_172387	1.86451	2.43397e-52	2.87258e-50		435	RRN3P3	NR_027460	0.737245	3.00897e-05	0.000353512
436	DLX6	NM_005222	1.86386	2.63545e-15	9.4023e-14		436	KCNS1	NM_002251	0.73729	0.00150601	0.0107952
437	A4GALT	NM_017436	1.86367	3.30067e-107	1.15119e-104		437	LRRC4C	NM_020929	0.740101	0.00728675	0.0402736
438	DIRAS1	NM_145173	1.86269	6.47004e-10	1.51041e-08		438	FLRT2	NM_013231	0.740952	1.09262e-26	6.70139e-25
439	KCNF1	NM_080671	1.85855	2.32059e-07	3.98439e-06		439	DHRS2	NM_144683	0.74106	3.43303e-25	1.93775e-23
440	MFNG	NM_002405#NR_029413#NM_001166343	1.85676	1.7369e-05	0.000215434		440	DEPDC7	NM_001077242#NM_139160	0.74168	2.2309e-17	8.79117e-16
441	TSC22D3	NM_198057#NM_001015881#NM_004089	1.85498	1.59329e-35	1.27507e-33		441	DNAJB4	NM_007034	0.741969	7.76613e-19	3.27579e-17
442	LOC388849	NR_015366#NR_027241	1.8536	0.00349947	0.0220004		442	MGC72080	NR_002822	0.742029	0.00128547	0.00944549
443	WNT4	NM_030761	1.85227	4.05752e-08	7.74561e-07		443	KCNE4	NM_080671	0.742484	7.63032e-19	3.23017e-17
444	C14orf43	NM_001043318	1.85189	2.70611e-41	2.46056e-39		444	ZNF132	NM_003433	0.742514	2.55573e-12	7.38223e-11
445	ANGPTL2	NM_012098	1.84936	5.48846e-92	1.50887e-89		445	DYRK1B	NM_006484#NM_004714#NM_006483	0.742939	3.4683e-17	1.3553e-15
446	NKX3-1	NM_006167	1.84911	1.17888e-80	2.59886e-78		446	OBFC2A	NR_024415#NM_001031716	0.742997	9.09359e-21	4.22463e-19
447	HSPB8	NM_014365	1.84891	1.44203e-54	1.83138e-52		447	CDH8	NM_001796	0.743272	0.0018762	0.0130098
448	KLF9	NM_001206	1.84397	6.77187e-31	4.7521e-29		448	KIAA1161	NM_020702	0.743447	1.92904e-06	2.87486e-05
449	PADI2	NM_007365	1.84256	2.62297e-06	3.8213e-05		449	PABPC4L	NM_001114734	0.743459	6.3466e-12	1.79985e-10
450	SOX7	NM_031439	1.84072	8.18368e-05	0.000856026		450	RAB30	NM_014488	0.743931	6.22241e-22	3.0356e-20
451	LOC100288181	NR_034114	1.83789	1.99928e-33	1.51195e-31		451	NUAK2	NM_030952	0.744085	2.43914e-08	4.78974e-07
452	FIGNL2	NM_001013690	1.83702	0.000109867	0.00110758		452	RELL2	NM_173828#NM_001130029	0.744131	1.50895e-14	5.09555e-13
453	RBM24	NM_001143941#NM_001143942#NM_153020	1.83642	1.73358e-66	2.93553e-64		453	LOC100506123	NR_037605	0.744164	0.00184727	0.0128321
454	FAM78A	NM_033387	1.83415	1.8421e-08	3.67602e-07		454	CBR3-AS1	NM_001236	0.744254	0.00895719	0.0478317
455	FAM109A	NM_001177997#NM_001177996#NM_144671	1.83349	6.82437e-84	1.61083e-81		455	CCDC61	NM_001080402	0.744593	2.57555e-06	3.75925e-05
456	SDC4	NM_002999	1.83317	4.01871e-46	4.21118e-44		456	PHLDA1	NM_007350	0.744706	9.24483e-05	0.000952947
457	KIF21A	NM_001173465#NM_017641#NM_001173464#NM_001173463	1.83137	6.17745e-72	1.13665e-69		457	LOC399744	NR_024497	0.744958	0.00051941	0.00431523
458	SNORD38A	NR_001456	1.83027	0.0052056	0.0305221		458	XDH	NM_001024644#NM_005283	0.746267	0.000146325	0.00141999
459	CSF2RB	NM_000395	1.82789	8.2409e-06	0.000109479		459	C2orf16	NM_001136003	0.746428	4.85363e-05	0.000540797
460	ENDOU	NM_001172440#NM_001172439#NM_006025	1.82663	0.00212684	0.0144374		460	ZNF45	NM_152695	0.747546	1.133e-19	4.96734e-18
461	HSPB7	NM_014424	1.82238	2.96418e-25	1.67717e-23		461	TUFT1	NM_020127#NM_001126337	0.74918	7.29539e-16	2.64719e-14
462	NOTUM	NM_178493	1.82111	2.69871e-07	4.57978e-06		462	BTG2	NM_006763	0.749799	1.65237e-29	1.10955e-27
463	RGS9BP	NM_207391	1.81968	0.00780462	0.0427016		463	PTHLH	NM_002820#NM_198965	0.74984	6.97694e-06	9.37534e-05
464	ARC	NM_015193	1.81771	4.29057e-12	1.2257e-10		464	CNKSR3	NM_173515	0.749869	1.70073e-30	1.18282e-28
465	AQP1	NM_198098	1.81555	0.00163989	0.011623		465	HOXA1	NM_005522#NM_153620	0.751066	1.59557e-06	2.41798e-05
466	CD34	NM_001025109#NM_001773	1.81311	1.53583e-07	2.71477e-06		466	THBS1	NM_003246	0.751313	0.00171133	0.0120199
467	TIGD3	NM_145719	1.81136	1.01328e-07	1.82845e-06		467	ELL2	NM_012081	0.751521	2.37554e-13	7.49145e-12
468	FOXK1	NM_001037165	1.81134	2.29441e-84	5.47099e-82		468	IFIT2	NM_001010987	0.751946	6.70186e-16	2.4432e-14
469	NLRP3	NM_001079821#NM_183395#NM_001127461#NM_004895#NM_001127462	1.80957	1.85469e-05	0.000228228		469	ARHGAP5-AS1	NM_001173#NM_001030055	0.752236	0.00140602	0.0101878
470	PDGFA	NM_033023#NM_002607	1.80879	4.14129e-21	1.95898e-19		470	IL18	NM_001562	0.752303	2.93264e-14	9.73436e-13
471	CCDC85C	NM_001144995	1.80534	9.27276e-43	8.7727e-41		471	VWDE	NM_001135924	0.752321	0.00227287	0.0152491
472	SNCAIP	NM_005460	1.8039	1.51652e-41	1.3843e-39		472	C2orf27A	NM_015680	0.752757	0.00458246	0.0274642
473	MIDN	NM_177401	1.80251	3.07125e-17	1.2062e-15		473	E2F7	NM_203394	0.75524	6.54119e-23	3.33744e-21
474	SEMA4B	NM_020210#NM_198925	1.80042	1.60674e-74	3.15515e-72		474	RNF217	NR_023384#NR_015449#NR_023385	0.755296	3.81955e-11	1.00513e-09
475	C3orf80	NM_001124767	1.79916	0.00611435	0.0348829		475	OVCA2	NM_080822	0.755367	0.000444317	0.00377282
476	PHLDA2	NM_003311	1.79869	1.35602e-65	2.24734e-63		476	NAB1	NM_005966	0.755759	1.00008e-12	2.99232e-11
477	SHISA7	NM_001145176	1.79741	0.000265484	0.00239069		477	ZMAT1	NM_001011657	0.756369	0.000459489	0.00388752
478	SCN5A	NM_198056#NM_001160161#NM_001099404#NM_001160160#NM_000335#NM_001099405	1.79707	0.0049257	0.0291901		478	EREG	NM_000082	0.756527	0.001133	0.00847769
479	SYT5	NM_003180	1.79274	0.00650237	0.0367111		479	GNAO1	NM_020988	0.757187	0.00808631	0.0439853
480	PNPLA3	NM_025225	1.79242	3.53102e-17	1.37521e-15		480	FAM176A	NM_032182	0.757422	9.11417e-20	4.01849e-18
481	HOXA6	NM_024014	1.79119	2.97705e-31	2.11452e-29		481	RGS5	NM_003617#NM_001195303	0.757479	1.00867e-12	3.01414e-11
482	TSKU	NM_015516	1.79102	4.86235e-120	1.99339e-117		482	ZNF670	NM_033213	0.757873	7.062e-07	1.12568e-05
483	PPARA	NM_005036#NM_001001928	1.79059	5.18603e-109	1.86442e-106		483	ZBTB3	NM_024784	0.758083	0.000275625	0.00247016
484	LOC100505679	NR_036533	1.7894	0.00590924	0.0338864		484	CEBPD	NM_005195	0.758785	1.34655e-16	5.06703e-15
485	FAM167A	NM_053279	1.78769	1.0974e-72	2.08489e-70		485	ADAT3	NM_138422	0.759102	0.000642087	0.00517389
486	LINC00341	NM_173083	1.78657	1.93385e-07	3.36738e-06		486	DOCK3	NM_004947	0.759936	0.000124133	0.00122757
487	CXXC5	NM_016463	1.78558	1.1672e-103	3.84158e-101		487	ABL2	NM_001168238#NM_001168237#NM_007314#NM_001136001#NM_001168236	0.759978	6.88063e-07	1.09902e-05
488	SLC7A5	NM_003486	1.78171	2.8418e-92	7.90561e-90		488	MESDC1	NM_022566	0.761463	3.52797e-15	1.25291e-13
489	KCTD11	NM_001002914	1.77989	1.41167e-69	2.5572e-67		489	HHEX	NM_002729	0.761719	2.3227e-10	5.77414e-09
490	PIWIL4	NM_152431	1.77956	0.000231175	0.00210773		490	ZNF18	NM_003451#NM_001172650	0.761796	0.000241253	0.00219106
491	HES7	NM_032580#NM_001165967	1.7795	2.92771e-07	4.94683e-06		491	RCAN1	NM_004414#NM_203418#NM_203417	0.761969	1.43145e-11	3.92147e-10
492	C3	NM_000064	1.77876	6.50232e-25	3.63507e-23		492	LOC642846	NR_024374	0.762958	0.00539953	0.0313885
493	RAET1G	NM_001001788	1.77693	6.63002e-05	0.000708739		493	MYOCD	NM_001146312#NM_153604	0.763259	1.69846e-05	0.000211003
494	PLEKHO2	NM_001195059#NM_025201	1.77564	5.24293e-95	1.57073e-92		494	FRMD6-AS1	NM_001042481#NM_152330	0.763496	0.00228977	0.015358
495	IRS2	NM_003749	1.77436	1.74474e-85	4.33734e-83		495	ACOT11	NM_015547	0.76369	0.00366592	0.0228258
496	NHLH1	NM_005598	1.77412	0.000792925	0.00620389		496	ZNF865	NM_001195605	0.763719	1.07578e-14	3.6699e-13
497	LOC100507392	NR_037601#NR_037600#NR_037602	1.77255	1.57437e-08	3.16337e-07		497	TTC30B	NM_152517	0.764034	0.00497133	0.0293804
498	PBX1	NM_002585	1.76926	6.43168e-05	0.000688797		498	CCNG2	NM_004354	0.764119	4.33158e-18	1.78835e-16
499	RGS10	NM_002925#NM_001005339	1.7664	4.58971e-85	1.11721e-82		499	C1orf110	NM_017850	0.765043	0.000123266	0.00122106
500	FUT4	NM_002033	1.76618	1.03417e-57	1.41324e-55		500	LINC00085	NM_173083	0.765223	0.000206336	0.00189754
501	WNT9A	NM_003395	1.7638	2.00578e-05	0.000244757		501	EPOR	NR_033663#NM_000121	0.765638	0.000186882	0.00174195
502	BEGAIN	NM_020836	1.76359	7.07553e-07	1.12707e-05		502	MAB21L2	NM_006439	0.76571	8.2049e-18	3.32868e-16
503	FOXL2	NM_023067	1.76333	5.82475e-07	9.41305e-06		503	GCNT1	NM_001097634#NM_001490#NM_001097633	0.765716	7.31708e-26	4.27464e-24
504	HOXD13	NM_000523	1.76295	0.000136079	0.00133385		504	C12orf66	NM_001194995#NM_152269#NM_001143905	0.766213	9.08202e-05	0.000939064
505	ZNF823	NM_001080493	1.76222	2.70922e-26	1.62331e-24		505	LRRTM2	NM_203422	0.766527	6.0883e-07	9.81182e-06
506	SOCS3	NM_003955	1.75788	2.98107e-53	3.60941e-51		506	PIK3R1	NM_001135911#NM_052880	0.766857	9.72389e-17	3.70682e-15
507	ZCCHC24	NM_153367	1.75748	4.12794e-80	8.84969e-78		507	FST	NM_006350#NM_013409	0.766939	6.87453e-06	9.25369e-05
508	SNAI2	NM_003068	1.75747	8.3372e-68	1.47594e-65		508	MORN1	NM_024848	0.767036	0.000890914	0.00688682
509	NGF	NM_002506	1.757	1.52135e-32	1.12148e-30		509	FRMD6	NM_001042481#NM_152330	0.767042	5.07024e-17	1.96486e-15
510	ACTA1	NM_001100	1.75231	1.43748e-05	0.000182263		510	FAM86A	NM_201400#NM_201598	0.767088	0.000122583	0.00121635
511	ASB13	NR_024581#NR_037164#NM_024701	1.75194	4.91753e-23	2.54232e-21		511	ZFHX2	NM_033400	0.767153	3.98412e-14	1.31685e-12
512	CYP1B1	NM_000761	1.74914	3.22129e-60	4.67548e-58		512	IKZF2	NM_016260#NM_001079526	0.767635	6.77855e-09	1.41556e-07
513	ZBTB7B	NM_015872	1.74784	2.15649e-96	6.63063e-94		513	GBP2	NM_004120	0.768059	0.000790996	0.00619644
514	F12	NM_000505	1.74372	3.22401e-07	5.42395e-06		514	DSEL	NM_032160	0.768553	1.26664e-11	3.49043e-10
515	IP6K3	NM_054111#NM_001142883	1.7436	1.53924e-07	2.71875e-06		515	NSUN5P1	NR_033322	0.76858	0.00764507	0.0419699
516	SLITRK4	NM_173078#NM_001184749#NM_001184750	1.7399	4.09281e-08	7.80105e-07		516	HHIP	NM_022475	0.769295	7.11865e-17	2.736e-15
517	TLR2	NM_003264	1.73972	8.11742e-07	1.27994e-05		517	ZNF221	NM_013359	0.769376	0.000877729	0.00680517
518	GCH1	NM_001024071#NM_000161#NM_001024024#NM_001024070	1.7386	1.90238e-65	3.13063e-63		518	PTCHD4	NM_001034842	0.769473	0.00465704	0.027854
519	PRDM16	NM_199454#NM_022114	1.73855	0.00466931	0.0278989		519	TMEM177	NM_001101312#NM_001101314#NM_001101311#NM_014020	0.769535	1.42425e-10	3.60975e-09
520	KISS1R	NM_032551	1.73662	0.00132798	0.00970974		520	TNFRSF21	NM_014452	0.769562	1.88433e-16	6.98936e-15
521	CHRNA3	NM_000743#NM_001166694	1.73526	3.85824e-08	7.38406e-07		521	SPRN	NM_001012508	0.769815	0.000106931	0.00108265
522	HES6	NM_001142853#NM_018645	1.73298	1.25041e-26	7.6491e-25		522	KIAA0825	NM_015210	0.77003	0.00795959	0.0433869
523	CPZ	NM_001014447#NM_003652#NM_001014448	1.72976	7.14405e-10	1.66443e-08		523	WWP2	NM_199424#NM_007014	0.770496	5.03837e-27	3.13129e-25
524	APOLD1	NM_030817#NM_001130415	1.7276	2.52386e-69	4.53674e-67		524	PLAG1	NM_001114635#NM_002655#NM_001114634	0.770538	3.01786e-08	5.86212e-07
525	DKFZP434K028	NR_026882	1.72643	0.000117014	0.00117054		525	SGK223	NM_001080826	0.771003	3.2846e-20	1.48461e-18
526	KCNS3	NM_020697	1.72523	0.000633371	0.00511424		526	LOC100131691	NR_027334	0.771291	0.00109645	0.0082535
527	CYP27B1	NM_000785	1.72343	4.79172e-09	1.02352e-07		527	FZD2	NM_001466	0.771597	6.43177e-10	1.50298e-08
528	ABCG2	NM_004827	1.72247	4.13384e-14	1.3644e-12		528	NR2F2	NM_021005#NM_001145155	0.772956	2.67584e-10	6.58201e-09
529	APLN	NM_017413	1.7135	2.02676e-14	6.79504e-13		529	AMACR	NM_001167596#NM_203382#NM_001167598#NM_014324#NM_001167597#NM_001167595	0.773041	7.85894e-05	0.000825754
530	THBD	NM_000361	1.7127	5.64921e-06	7.70191e-05		530	TP53INP1	NM_033285#NM_001135733	0.773325	2.75389e-22	1.36052e-20
531	CSF1	NM_000757#NM_172212#NM_172210#NM_172211	1.71097	9.00142e-93	2.56518e-90		531	JRKL	NM_003772	0.773388	8.04976e-21	3.75463e-19
532	OSR2	NM_001142462#NM_053001	1.70993	1.18577e-20	5.45453e-19		532	FICD	NM_007076	0.773801	8.94083e-05	0.000925695
533	ADAMTSL2	NM_001145320	1.70752	0.000598786	0.00487032		533	CXCL12	NM_000609	0.773873	6.49558e-17	2.50064e-15
534	IL4R	NM_000418	1.70746	2.20756e-43	2.14051e-41		534	PTPN21	NM_007039	0.773911	0.00524597	0.0307007
535	FLJ39051	NR_033839	1.70407	1.74963e-05	0.000216783		535	FBXO5	NM_012177#NM_001142522	0.773912	4.08853e-24	2.22705e-22
536	KCNJ4	NM_152868	1.70353	3.98775e-06	5.63736e-05		536	HTR1D	NM_000864	0.774101	2.13748e-06	3.16131e-05
537	HOXA-AS3	NM_152739	1.69888	3.49298e-13	1.09415e-11		537	ZNF583	NM_001159861#NM_152478#NM_001159860	0.774112	0.000148914	0.00144092
538	TAL1	NM_003189	1.69677	0.00148514	0.0106816		538	PCLO	NM_014510#NM_033026	0.774192	9.41552e-09	1.93511e-07
539	LINC00260	NM_173083	1.69662	2.94695e-07	4.97216e-06		539	PLAUR	NM_001005376#NM_001005377#NM_002659	0.774352	2.47252e-07	4.22352e-06
540	BHLHE40	NM_003670	1.69423	3.38967e-09	7.34786e-08		540	RBMXL1	NM_001162536#NM_019610	0.774607	5.87036e-21	2.76013e-19
541	RNF19B	NM_001127361#NM_153341	1.69284	8.92115e-44	8.72257e-42		541	DCUN1D3	NM_173475	0.775176	3.92651e-09	8.43333e-08
542	PLIN5	NM_001013706	1.68821	8.16513e-06	0.000108658		542	KIAA0754	NM_015038	0.775578	3.43675e-08	6.62078e-07
543	NHLRC4	NM_176677	1.68812	0.00706627	0.0393248		543	ZNF281	NM_012482	0.77567	3.76762e-19	1.62438e-17
544	CABLES2	NM_031215	1.688	2.85557e-78	6.01161e-76		544	NOV	NM_002514	0.775684	2.5124e-06	3.67165e-05
545	GDPD3	NM_024307	1.68677	3.36716e-07	5.64851e-06		545	MFSD3	NM_138431	0.775995	0.00699615	0.0389716
546	SCARF1	NR_028075#NR_028076#NM_145352#NM_003693#NM_145350	1.68556	0.000701135	0.00558613		546	GLI4	NM_138465	0.776096	1.70105e-06	2.56121e-05
547	HPCAL1	NM_002143	1.68501	6.04481e-60	8.66681e-58		547	C7orf43	NM_018275	0.776324	3.9728e-19	1.70655e-17
548	ADORA1	NM_001048230#NM_000674	1.68232	0.00351387	0.0220731		548	PPP1R35	NR_002191	0.776932	8.48927e-09	1.754e-07
549	BMP6	NM_001718	1.68139	4.45819e-08	8.45609e-07		549	ZNF695	NM_020394	0.777343	5.47855e-05	0.000600763
550	KCNG3	NM_012283	1.68091	4.10001e-06	5.78557e-05		550	AMOT	NM_133265#NM_001113490	0.777717	1.08391e-05	0.000140404
551	PKDCC	NM_014386	1.67702	3.65293e-29	2.41818e-27		551	ZNF347	NM_032584#NM_001172674#NM_001172675	0.777733	4.95568e-08	9.33154e-07
552	ADD2	NM_001119#NM_014189#NM_176801#NM_014190	1.6751	0.00327145	0.020785		552	CTU1	NM_145232	0.777894	8.7181e-05	0.000904638
553	ADAMTS14	NM_080722#NM_139155	1.67426	1.30783e-05	0.000167643		553	FBXL14	NM_152441	0.778423	1.85295e-05	0.000228133
554	BHLHE41	NM_030762	1.6741	4.35577e-19	1.86763e-17		554	SLC2A3	NM_006931	0.778753	4.52998e-08	8.57138e-07
555	WISP1	NM_080838#NM_003882	1.67171	5.19358e-05	0.00057274		555	KDR	NM_002253	0.779214	0.000628879	0.00508324
556	LRRC61	NM_023942#NM_001142928	1.66677	0.00229281	0.0153696		556	CCDC112	NM_152549#NM_001040440	0.779486	2.16375e-10	5.39622e-09
557	BNC1	NM_001717	1.66628	1.3636e-63	2.14491e-61		557	HLA-L	NR_027822	0.779498	0.00158211	0.0112716
558	IL16	NM_001172128#NM_172217	1.66461	1.17259e-12	3.4685e-11		558	IL15	NM_172174#NM_000585	0.779745	4.3086e-08	8.18563e-07
559	CDR2L	NM_014603	1.6646	8.12817e-88	2.08724e-85		559	DNM3	NM_015569#NM_001136127	0.780082	0.00152262	0.0108943
560	GPR157	NM_024980	1.66255	5.63896e-13	1.73611e-11		560	RUNX1	NM_001754#NM_001001890	0.780305	9.79013e-12	2.73655e-10
561	ITPKB	NM_002221	1.66254	3.25205e-36	2.65713e-34		561	TFPI2	NM_006528	0.780308	5.54706e-06	7.59365e-05
562	LHX2	NM_004789	1.66169	0.00362247	0.0226095		562	TSPYL2	NM_022117	0.781617	1.64806e-20	7.55134e-19
563	GATA2	NM_032638#NM_001145661	1.66042	5.7378e-77	1.15587e-74		563	AP5B1	NM_007077#NM_001128126	0.781648	2.72247e-10	6.68967e-09
564	EMR2	NM_152921#NM_152916#NM_152919#NM_013447#NM_152918#NM_152917#NM_152920	1.65999	0.00860564	0.0463036		564	ADAMTS6	NM_197941	0.782176	3.57808e-09	7.71333e-08
565	NODAL	NM_018055	1.65831	0.00660839	0.0371929		565	ZBTB12	NM_181842	0.782234	4.22735e-05	0.0004763
566	NKPD1	NM_198478	1.65785	0.000461728	0.00390505		566	FAM108B1	NM_016014#NM_001025780	0.783204	4.98775e-20	2.23283e-18
567	MANEAL	NM_001031740#NM_001113482#NM_152496	1.65731	1.24622e-14	4.2328e-13		567	GPANK1	NM_001199238#NM_001199240#NM_033177#NM_001199239#NM_001199237	0.783426	1.12281e-10	2.85815e-09
568	EFNB1	NM_004429	1.65712	2.2761e-81	5.06551e-79		568	RTKN	NM_015138	0.783638	2.14424e-07	3.70064e-06
569	IRF2BPL	NM_182972#NM_001077397	1.65327	6.86283e-54	8.53035e-52		569	ZNF324B	NM_207395	0.78374	3.09013e-06	4.45192e-05
570	PIM1	NM_002648	1.65276	4.13594e-20	1.85506e-18		570	ZNF10	NM_015394	0.783939	0.00019886	0.00184184
571	CCND1	NM_053056	1.65215	8.69226e-26	5.06536e-24		571	ADAMTS13	NR_024514#NM_139026#NM_139025#NM_139027	0.783987	0.00101729	0.00772324
572	ELFN2	NM_052906	1.6516	6.2405e-50	7.01096e-48		572	ZNF597	NM_152457	0.783995	0.000252267	0.00228477
573	ARL4C	NM_005737	1.65056	6.53718e-67	1.12324e-64		573	GHDC	NR_024573#NM_032484#NM_001142623#NM_001142622	0.784404	7.16867e-06	9.61639e-05
574	MIR143HG	NR_029684	1.65027	9.50669e-82	2.13608e-79		574	ZNF674	NM_001190417#NM_001039891#NM_001146291	0.78444	0.000244261	0.0022158
575	CLN8	NM_018941	1.64274	1.06575e-64	1.71755e-62		575	ZNF167	NM_018651#NM_025169	0.784486	2.17218e-05	0.000263081
576	BAIAP3	NM_003933#NM_001199099#NM_001199097#NM_001199098	1.63879	2.39629e-06	3.51534e-05		576	RRP7B	NR_002184	0.784631	1.34739e-11	3.70421e-10
577	LRRC32	NM_005512#NM_001128922	1.63448	2.69023e-72	4.9893e-70		577	A1BG	NM_130786	0.785031	0.00347543	0.0218669
578	RASSF3	NM_178169	1.6334	4.81635e-79	1.02317e-76		578	ZFP28	NM_020828	0.785261	7.9727e-07	1.25797e-05
579	GRASP	NM_181711	1.63216	2.09171e-05	0.000254313		579	DNAH3	NM_017539	0.785511	0.00688707	0.0384833
580	RAB20	NM_017817	1.63141	5.70062e-09	1.20336e-07		580	ZNF542	NR_024056#NR_033418#NR_024055#NR_003127#NR_024057	0.785992	1.35405e-17	5.40881e-16
581	LOC100506394	NR_037605	1.6306	2.22533e-30	1.53851e-28		581	ZNF570	NM_144694	0.786207	0.0023208	0.0155305
582	PHF15	NM_015288	1.63016	6.68651e-85	1.61083e-82		582	ZNF692	NM_001136036#NM_001193328#NM_017865	0.786414	7.7835e-15	2.68663e-13
583	HES1	NM_005524	1.62891	1.91905e-62	2.931e-60		583	TMEM55B	NM_001100814#NM_144568	0.786755	2.13227e-14	7.12832e-13
584	B4GALT1	NM_001497	1.62842	2.60403e-32	1.89567e-30		584	SLC25A35	NM_201520	0.786944	0.000366725	0.00317511
585	KCNK6	NM_004823	1.6255	1.4124e-25	8.10931e-24		585	AMIGO1	NM_020703	0.786999	0.00320991	0.0204411
586	COX6B2	NM_144613	1.6203	0.000204776	0.00188617		586	ZNF668	NM_001172668#NM_024706	0.787308	8.27688e-15	2.84852e-13
587	GCK	NM_033507#NM_033508#NM_000162	1.61877	0.0037695	0.0233587		587	ZNF775	NM_173680	0.787497	0.00146545	0.0105563
588	RHBDL1	NM_003961	1.61764	0.000832803	0.00649348		588	LOC100216546	NR_024586	0.787559	0.000920467	0.00708947
589	BMF	NM_001003942#NM_001003940#NM_001003943#NM_033503	1.6148	2.06097e-06	3.05977e-05		589	GLCCI1	NM_138426	0.787768	3.48842e-09	7.53394e-08
590	DNMBP	NM_015221	1.61472	7.47764e-54	9.24537e-52		590	ZNF654	NM_138783	0.787989	1.55711e-11	4.25075e-10
591	CD9	NM_001769	1.61447	5.73821e-45	5.83002e-43		591	METTL12	NM_001043229	0.788241	0.00321032	0.0204411
592	GADD45B	NM_015675	1.61403	1.43352e-80	3.13069e-78		592	THAP8	NM_152658	0.788258	0.000359656	0.00312201
593	SEMA7A	NM_001146030#NM_003612#NM_001146029	1.61285	2.83692e-11	7.51622e-10		593	BATF3	NM_018664	0.7888	4.07891e-05	0.000462026
594	S1PR5	NM_001166215#NM_030760	1.61208	2.44657e-06	3.57993e-05		594	PAPPA	NM_002581	0.788854	3.82191e-07	6.37022e-06
595	DLK2	NM_023932#NM_206539	1.61101	7.22952e-16	2.62736e-14		595	ZNF772	NM_001142305#NM_016643	0.789051	1.51363e-08	3.04919e-07
596	EEPD1	NM_030636	1.61057	1.23215e-11	3.3994e-10		596	ZNF341	NM_032819	0.789556	8.31612e-05	0.000867162
597	GPER	NM_001505#NM_001098201#NM_001039966	1.60964	5.49061e-17	2.12074e-15		597	LOC284023	NR_024349	0.790401	0.000311069	0.00274823
598	MAT2A	NM_000429	1.60814	3.52643e-202	5.15035e-199		598	ZFP161	NM_003409#NM_001143823#NR_026569	0.790558	1.62325e-11	4.42099e-10
599	ZNF296	NM_145288	1.60775	8.79616e-10	2.03513e-08		599	ZNF784	NM_203374	0.790874	3.64849e-05	0.000418341
600	LOC254100	NR_033844	1.60769	9.84468e-05	0.00100415		600	C7orf60	NM_152556	0.790884	1.35106e-16	5.07583e-15
601	TPPP	NM_007030	1.60646	1.52987e-05	0.000192515		601	HDAC5	NM_001015053#NM_005474	0.791072	2.92232e-19	1.26695e-17
602	FAM13A-AS1	NM_001015045#NM_014883	1.60591	9.64861e-05	0.000987599		602	SALL2	NM_005407	0.791079	9.74698e-15	3.3397e-13
603	WHAMMP2	NR_026589	1.6058	3.24434e-08	6.27078e-07		603	GABBR1	NM_001470#NM_021903#NM_021904	0.791091	4.52399e-08	8.56699e-07
604	OPRL1	NM_182647#NM_000913	1.60286	0.000149254	0.00144302		604	SP4	NM_003112	0.793154	2.1161e-11	5.71664e-10
605	MIRLET7BHG	NR_029479	1.60223	8.39093e-08	1.53187e-06		605	CCDC121	NM_001163322#NM_033626#NM_001163321#NM_001163323	0.793228	0.0028585	0.0184881
606	SH3TC1	NM_018986	1.60199	2.78028e-06	4.03789e-05		606	ZNF691	NM_021915	0.793504	1.0025e-06	1.55761e-05
607	CRLF1	NM_004750	1.60198	6.07776e-09	1.28066e-07		607	SLC26A1	NM_134425	0.79382	0.00168703	0.0118949
608	CYP1A1	NM_000499	1.60074	2.25865e-07	3.8866e-06		608	MIR3064	NR_029857	0.793973	1.42308e-05	0.000180731
609	ADRA2C	NM_000683	1.59897	2.13674e-11	5.76575e-10		609	DTX2	NM_020892#NM_001102595#NM_001102596#NM_001102594	0.794087	1.01335e-12	3.02426e-11
610	SYNJ2	NM_003898#NM_001178088	1.59891	5.03537e-21	2.3771e-19		610	NFATC4	NM_001136022#NM_001198966#NM_004554#NM_001198965#NM_001198967	0.794784	5.85758e-19	2.49326e-17
611	ZBTB1	NM_014950	1.59678	1.46606e-56	1.94653e-54		611	FIZ1	NM_032836	0.795521	3.75728e-13	1.17223e-11
612	SLC2A1	NM_006516	1.59615	2.02387e-23	1.07242e-21		612	RRAD	NM_004165#NM_001128850	0.795703	0.000887548	0.00686677
613	HOXA10	NM_153715	1.59476	1.13011e-56	1.50905e-54		613	TIGD2	NM_145715	0.795853	5.51921e-05	0.000604597
614	DAB2IP	NM_032552#NM_138709	1.59438	3.48439e-67	6.03135e-65		614	OLFML2B	NM_015441	0.796393	3.71122e-07	6.19898e-06
615	KLHL26	NM_018316	1.59424	4.40345e-55	5.65383e-53		615	MUTYH	NM_001048172#NM_001128425#NM_012222#NM_001048173#NM_001048171	0.79672	2.16142e-06	3.19267e-05
616	C2orf18	NM_001136003	1.58927	3.39486e-56	4.4568e-54		616	TGIF1	NM_173209#NM_173211#NM_003244#NM_173208#NM_173210#NM_173207#NM_170695#NM_174886	0.797365	2.99268e-06	4.32219e-05
617	ARMC7	NM_024585	1.58757	1.86034e-39	1.6343e-37		617	ZNF773	NM_198542	0.797668	0.000429327	0.00365883
618	LOC100126784	NR_015384	1.5862	1.01657e-35	8.16332e-34		618	PRSS35	NM_153362#NM_001170423	0.797776	0.000667548	0.00534588
619	IRX5	NM_005853	1.58558	0.00040304	0.00345117		619	ZNF238	NM_205768	0.797881	1.42586e-16	5.33111e-15
620	SDC3	NM_014654	1.58542	9.74973e-78	2.01621e-75		620	ADAMTSL4	NM_025008#NM_019032	0.798178	1.15975e-08	2.36483e-07
621	TMEM52	NM_178545	1.58522	7.36571e-08	1.35529e-06		621	C3orf52	NM_001171747#NM_024616	0.798283	3.3678e-09	7.30721e-08
622	SLC45A1	NM_001080397	1.582	2.87394e-06	4.16873e-05		622	ING1	NM_198218#NM_198219#NM_198217	0.798443	1.81183e-16	6.75261e-15
623	HPCAL4	NM_016257	1.57891	0.000331183	0.00290616		623	ZNF483	NM_001007169	0.798775	0.00026431	0.00238378
624	FOXA1	NM_004496	1.57818	0.000393717	0.00338623		624	CES3	NM_001185176#NM_024922#NM_001185177	0.799002	0.00102165	0.00775128
625	SLC2A4	NM_001042	1.57495	1.86734e-05	0.000229663		625	ARL4D	NM_001661	0.799119	1.31128e-09	2.96632e-08
626	RTN4RL2	NM_178570	1.57394	8.29807e-05	0.000865953		626	PELI3	NM_001098510#NM_145065	0.799295	0.00012618	0.00124517
627	LRIG1	NM_015541	1.57313	4.67913e-46	4.88133e-44		627	INTS6	NM_012141#NM_001039937#NM_001039938	0.80005	2.19867e-17	8.6935e-16
628	TPRN	NM_001128228	1.57081	1.08561e-46	1.1479e-44		628	ASPHD2	NM_020437	0.800154	9.0426e-11	2.32206e-09
629	TNK1	NM_003985	1.57042	2.37762e-08	4.67285e-07		629	ZNF608	NM_020747	0.800298	3.33695e-08	6.43381e-07
630	TRIM7	NM_203295#NM_203293#NM_203294#NM_203297#NM_033342#NM_203296	1.57022	7.64101e-12	2.14868e-10		630	CCDC9	NM_015603	0.800598	3.68547e-12	1.05671e-10
631	AHDC1	NM_001029882	1.57004	5.22878e-69	9.32719e-67		631	MOK	NM_178176	0.800684	2.74769e-14	9.14643e-13
632	CDKN2AIP	NM_017632	1.56968	1.53808e-49	1.7034e-47		632	CTTNBP2NL	NM_018704	0.800939	9.54499e-17	3.64457e-15
633	TTC7A	NM_138376	1.56927	4.1408e-64	6.58246e-62		633	ZNF471	NM_020813	0.800999	0.00885225	0.0474122
634	CCNA1	NM_001111045#NM_001111046#NM_001111047#NM_003914	1.56838	0.00134666	0.00983088		634	LOC728752	NR_036504	0.801712	0.00828676	0.0449293
635	RHOV	NM_133639	1.56514	0.00339438	0.0214668		635	MRM1	NM_024864	0.801932	7.19843e-05	0.000761145
636	KLF13	NM_015995	1.5607	9.05387e-39	7.74985e-37		636	IER2	NM_004907	0.801984	1.82677e-05	0.000225385
637	SMAD7	NM_005904#NM_001190821#NM_001190822	1.55943	1.19247e-65	1.9904e-63		637	ASB16	NM_080863	0.802013	0.0070176	0.0390725
638	C2orf72	NM_001144994	1.55923	1.76385e-07	3.08979e-06		638	MIR17HG	NR_027349#NR_027350	0.802447	1.61004e-05	0.000201195
639	SIAH3	NM_198849	1.5541	0.00205983	0.0140506		639	ZNF71	NM_021216	0.802634	2.65691e-05	0.000315802
640	ARID4A	NM_023000#NM_002892#NM_023001	1.55317	2.4341e-33	1.82894e-31		640	IGDCC4	NM_020962	0.803002	0.00385426	0.0237767
641	GRB7	NM_005310#NM_001030002	1.55106	0.00145608	0.0104952		641	PRR12	NM_020719	0.803101	2.62932e-14	8.77742e-13
642	LOC100506746	NR_036592	1.55085	1.94264e-09	4.33579e-08		642	TREX1	NM_033502	0.803221	4.88496e-09	1.04153e-07
643	ZBTB38	NM_001080412	1.55049	3.73002e-21	1.78247e-19		643	INPP5D	NM_001017915#NM_005541	0.803327	0.000160709	0.00152909
644	SH3BP2	NM_001122681#NM_001145855	1.54919	1.388e-72	2.59479e-70		644	ZFP112	NM_013380#NM_001083335	0.803357	7.58025e-11	1.95514e-09
645	SMCR7	NM_139162#NM_001144900#NM_148886	1.54915	9.40982e-34	7.18591e-32		645	KISS1	NM_002256	0.803763	0.00276301	0.0179629
646	TNFRSF8	NM_001243#NM_152942	1.54778	0.00082041	0.0064054		646	DAB2	NM_001343	0.80408	1.40138e-13	4.49827e-12
647	FOXC2	NM_005251	1.54755	3.78448e-35	2.97763e-33		647	ZC3H10	NM_032786	0.804185	0.000291903	0.00259954
648	BCL9L	NM_182557	1.54589	2.34234e-26	1.41071e-24		648	LOC100507178	NM_001195138	0.804443	0.000166707	0.00157781
649	ICAM5	NM_003259	1.54535	1.23338e-05	0.000158535		649	DZIP1L	NM_173543	0.804481	2.79346e-10	6.8497e-09
650	DKFZP686I15217	NR_026855#NR_026856	1.54336	0.000883628	0.00684636		650	C6orf136	NM_001109938#NM_001161376#NM_145029	0.804522	7.16764e-06	9.61639e-05
651	PITX1	NM_002653	1.54219	0.000896777	0.00692757		651	ZNF687	NM_020832	0.804539	6.74651e-16	2.45565e-14
652	PWWP2B	NM_138499#NM_001098637	1.54093	2.26181e-11	6.08217e-10		652	NIPAL1	NM_207330	0.804758	0.00114092	0.00852604
653	IL11	NM_000641	1.53405	1.63166e-05	0.000203352		653	NAT6	NM_012191	0.804945	0.00305633	0.0195887
654	SLC6A6	NM_001134367#NM_003043	1.53099	4.60265e-65	7.52132e-63		654	FAM160A2	NM_001098794#NM_032127	0.805054	4.4227e-12	1.26036e-10
655	IL2RB	NM_000878	1.53087	0.000397114	0.00341042		655	ZNF431	NM_133473	0.80533	9.95294e-11	2.54186e-09
656	MAFK	NM_002360	1.52433	1.94518e-23	1.03542e-21		656	C21orf91	NM_017447#NM_001100421#NM_001100420	0.805375	7.01965e-07	1.11969e-05
657	RBP4	NM_006744	1.52391	7.21859e-08	1.33242e-06		657	TMEM41A	NM_080652	0.805417	2.83228e-11	7.51245e-10
658	LOC494141	NR_026541#NR_026564#NR_026563	1.52272	2.23352e-05	0.000269435		658	MED12L	NM_053002	0.805614	4.73927e-06	6.58426e-05
659	DAGLA	NM_006133	1.52165	8.54075e-47	9.07182e-45		659	CDKN1A	NR_037152#NM_078467#NR_037150#NR_037151#NM_000389	0.806554	8.38923e-31	5.86944e-29
660	FAM154B	NM_001008226	1.52095	0.00811842	0.0441455		660	ZBTB41	NM_194314	0.806641	1.85679e-11	5.02192e-10
661	CCDC103	NM_001093729	1.51863	0.000610837	0.00495799		661	TAF1A	NM_139352#NM_005681	0.806663	8.06903e-06	0.00010744
662	SETD1B	NM_015048	1.51764	8.84727e-67	1.50907e-64		662	C15orf42	NM_152259	0.80698	2.37227e-12	6.8693e-11
663	CACNG4	NM_014405	1.51684	0.00721462	0.0399884		663	OSGIN2	NM_001126111#NM_004337	0.807169	9.29833e-16	3.35832e-14
664	AMZ1	NM_133463	1.51352	0.000694095	0.00553382		664	SPRY2	NM_005842	0.807276	0.00107978	0.00814469
665	HOTAIR	NR_003716	1.51317	2.65469e-29	1.76235e-27		665	TMCO6	NM_018502	0.807595	3.14402e-06	4.51841e-05
666	CILP2	NM_153221	1.51315	0.00552801	0.0320145		666	SESN1	NM_014454	0.807791	6.95263e-09	1.44545e-07
667	SH3PXD2A	NM_014631	1.5129	2.1436e-22	1.06578e-20		667	CDK6	NM_001259#NM_001145306	0.808004	5.55274e-05	0.000607474
668	CASKIN2	NM_020753	1.51197	2.84796e-61	4.2661e-59		668	INHBA	NM_002192	0.808325	8.79168e-06	0.000116005
669	RTN4RL1	NM_178568	1.51127	0.00197472	0.0135801		669	DOK3	NM_024872#NM_001144875#NM_001144876	0.808833	0.000587456	0.00478984
670	PODXL	NM_001018111#NM_005397	1.50917	2.17392e-25	1.23601e-23		670	FAM46C	NM_017709	0.808966	0.00320036	0.0203888
671	TMPRSS6	NM_153609	1.50777	0.00311928	0.019932		671	ZNF641	NM_001172682#NM_001172681#NM_152320	0.808968	3.4385e-06	4.92951e-05
672	HEG1	NM_020733	1.50671	2.12084e-53	2.58124e-51		672	SCAND3	NM_052923	0.809507	0.000328771	0.00288824
673	EXOC3L1	NM_178516	1.50193	0.00881818	0.0472731		673	CDC14A	NM_033313#NM_033312#NM_003672	0.809621	2.7014e-09	5.92178e-08
674	BCOR	NM_001123383#NM_001123385#NM_001123384#NM_017745	1.50138	3.61405e-44	3.59375e-42		674	ACVR2A	NM_020328#NM_020327#NM_004302	0.809749	6.10106e-09	1.28441e-07
675	NPR2	NM_003995	1.50129	6.34697e-54	7.93134e-52		675	ZFP30	NM_014898	0.809752	5.78781e-07	9.36931e-06
676	RHOB	NM_001664	1.50102	3.20136e-17	1.25519e-15		676	MAB21L1	NM_005584	0.809754	1.52536e-14	5.14352e-13
677	AKR7L	NM_001145289#NM_201252	1.49974	0.00269797	0.0176205		677	PPAPDC2	NM_203453	0.809959	6.16953e-05	0.000665296
678	TUBB1	NM_030773	1.498	0.000111579	0.00112194		678	PDF	NM_022341	0.810055	0.00345614	0.0217805
679	SMAD3	NM_005902#NM_001145102	1.49629	4.65532e-17	1.81007e-15		679	TMCC2	NM_014858	0.810248	1.1165e-07	2.00653e-06
680	TMEM120B	NM_001080825	1.49567	3.05727e-39	2.67575e-37		680	ADORA2B	NM_000676	0.810392	1.87414e-09	4.1869e-08
681	NPTX2	NM_002523	1.4948	0.00145601	0.0104952		681	MAMDC4	NM_206920	0.811012	3.96916e-05	0.000451126
682	SEMA3B	NM_001005914#NM_004636	1.49453	4.93864e-32	3.57294e-30		682	TTLL4	NM_014640	0.811545	3.2926e-16	1.21359e-14
683	FAM102A	NM_001035254#NM_203305	1.4945	4.06818e-52	4.75326e-50		683	WDR62	NM_173636#NM_001083961	0.811782	3.38457e-17	1.3248e-15
684	SLC37A1	NM_018964	1.49304	3.0367e-10	7.39955e-09		684	TRIB3	NM_021158	0.811882	7.27948e-13	2.20918e-11
685	PPM1J	NM_005167	1.49298	2.72647e-06	3.96466e-05		685	JMJD4	NM_023007#NM_001161465	0.811968	3.91808e-05	0.000446841
686	MOSPD1	NM_019556	1.49292	5.43976e-40	4.81501e-38		686	FAM127A	NM_001078171	0.812178	0.00534017	0.0311378
687	RCOR3	NM_001136223#NM_001136224#NM_001136225	1.49208	2.34388e-45	2.41285e-43		687	LOC646329	NR_034120	0.81262	0.00740501	0.0408403
688	RAB11FIP4	NM_032932	1.48796	1.46697e-05	0.000185199		688	LOC100144602	NR_034138	0.812843	8.77407e-10	2.03204e-08
689	CCDC88B	NM_032251	1.48729	0.00773265	0.0423574		689	NBPF16	NM_173638#NM_001170755	0.813108	0.000124885	0.00123396
690	GFPT2	NM_005110	1.48692	4.68154e-36	3.79855e-34		690	HECA	NM_016217	0.813482	6.01309e-13	1.84401e-11
691	FAM101B	NM_182705	1.485	3.78088e-53	4.55421e-51		691	TMEM170B	NM_001100829	0.813825	3.30011e-08	6.3733e-07
692	GATA6	NM_005257	1.48219	1.05798e-51	1.22391e-49		692	NDNF	NM_002487	0.813931	0.00866241	0.0465769
693	TIMP3	NM_000362	1.48207	1.11314e-22	5.60599e-21		693	INO80D	NM_017759	0.814268	0.000156963	0.00149956
694	CPT1A	NM_001876#NM_001031847	1.48198	8.76576e-51	9.99212e-49		694	CDR2	NM_001802	0.814606	4.46681e-13	1.38069e-11
695	EBF3	NM_001005463	1.48183	4.30607e-55	5.55936e-53		695	SH3TC2	NM_024577	0.814928	0.0079863	0.0435122
696	DNAJA4	NM_018602#NM_001130182#NM_001130183	1.48045	0.00273532	0.0178097		696	FOS	NM_005252	0.81496	7.51219e-05	0.000790387
697	VSIG10L	NM_001163922	1.47981	2.70997e-05	0.000321454		697	C17orf90	NM_001039842	0.815027	0.00240464	0.0160045
698	TNK2	NM_005781	1.47883	5.41347e-53	6.48728e-51		698	MBLAC2	NM_203406	0.815331	2.31345e-09	5.11454e-08
699	HOXD10	NM_002148	1.47679	1.16293e-30	8.11203e-29		699	LCA5	NM_181714#NM_001122769	0.815538	1.56347e-05	0.000195689
700	ABTB2	NM_145804	1.47524	4.18083e-35	3.27844e-33		700	FAM109B	NM_001002034	0.815813	0.00562953	0.0325379
701	SERPINA1	NM_001010897	1.47461	0.00186099	0.0129197		701	PEG10	NM_001184961#NM_001184962#NM_015068#NM_001040152#NM_001172438#NM_001172437	0.816064	3.81129e-07	6.35704e-06
702	TBX5	NM_181486#NM_000192#NM_080717#NM_080718	1.47066	1.73241e-30	1.20128e-28		702	DIEXF	NM_033081#NM_001193369#NM_080797#NM_001193370	0.817222	6.74134e-12	1.90486e-10
703	ADAMTS15	NM_139055	1.47054	3.44547e-42	3.22055e-40		703	IPMK	NM_152230	0.817348	2.56717e-10	6.3347e-09
704	LRRC36	NM_018296	1.46911	0.00460038	0.0275504		704	ZC3H4	NM_015168	0.817552	2.23398e-15	7.99445e-14
705	ATP2A3	NM_174958#NM_174955#NM_005173#NM_174954#NM_174956#NM_174953#NM_174957	1.4687	0.000656515	0.00526643		705	F2RL2	NM_004101	0.817715	2.27917e-11	6.12181e-10
706	NANOS1	NM_199461	1.46705	3.49913e-17	1.36507e-15		706	BRD2	NM_001113182#NM_005104#NM_001199456#NM_001199455	0.817984	1.26944e-05	0.000162991
707	SNORD83B	NR_000028	1.46559	0.00418043	0.0254264		707	C19orf40	NM_152266	0.817986	6.39993e-05	0.000686833
708	ELFN1	NM_001128636	1.46469	0.00271295	0.0176957		708	ZBTB17	NM_003443	0.818013	2.73516e-11	7.27136e-10
709	CASZ1	NM_001079843	1.46349	9.28732e-15	3.18687e-13		709	C3orf58	NM_173552#NM_001134470	0.818214	8.53043e-13	2.5622e-11
710	KCNH3	NM_012284	1.46327	0.000176813	0.00166068		710	ZNF804A	NM_194250	0.818329	4.82159e-15	1.69176e-13
711	IRF2	NM_002199	1.46288	1.10869e-25	6.41283e-24		711	ZNF418	NM_133460	0.818472	0.00184728	0.0128321
712	KLHDC8B	NM_173546	1.46248	2.68664e-43	2.59427e-41		712	CTC1	NM_004388	0.818558	2.51187e-11	6.70827e-10
713	CBX4	NM_003655	1.46158	2.17756e-44	2.17458e-42		713	CCDC85B	NM_006848	0.818854	3.51309e-13	1.09898e-11
714	SLC24A6	NM_024959	1.46126	1.90848e-27	1.19564e-25		714	NFE2L2	NM_006164#NM_001145413#NM_001145412	0.818873	1.59079e-13	5.08884e-12
715	ABLIM3	NM_014945	1.45962	2.0764e-44	2.08246e-42		715	FHL3	NM_004468	0.818887	5.43881e-10	1.28638e-08
716	CHST2	NM_004267	1.45952	1.87039e-16	6.9487e-15		716	C12orf35	NM_018169	0.819421	9.93757e-08	1.79599e-06
717	ALPL	NM_001127501#NM_001177520#NM_000478	1.45848	0.000526125	0.0043582		717	MECOM	NM_001105077#NM_001163999#NM_001164000#NM_001105078#NM_005241#NM_004991	0.819803	1.11772e-07	2.00653e-06
718	NFKBIE	NM_004556	1.45836	7.48424e-30	5.08406e-28		718	INSIG1	NM_198336#NM_005542#NM_198337	0.820144	2.27058e-06	3.34546e-05
719	MGC12982	NR_026878	1.45693	0.000114467	0.001149		719	RLTPR	NM_001013838	0.820242	5.21613e-05	0.000574956
720	EHD1	NM_006795	1.45691	1.89274e-26	1.14584e-24		720	ZBTB22	NM_001145338	0.820365	3.85829e-07	6.42213e-06
721	MMP11	NM_005940	1.45647	5.20885e-07	8.48817e-06		721	TBX20	NM_001077653	0.820558	0.00887963	0.0474968
722	RELT	NM_032871#NM_152222	1.45643	1.65909e-52	1.96799e-50		722	LOC731275	NR_027240	0.820735	0.00310633	0.0198547
723	RHBDL3	NM_138328	1.4548	7.02015e-11	1.81468e-09		723	ADCK4	NM_024876	0.820866	9.87341e-08	1.78577e-06
724	ITPRIP	NM_033397	1.45444	5.08621e-09	1.08246e-07		724	APBA3	NM_004886	0.82141	0.000706846	0.00562074
725	LOC143666	NR_026967	1.45286	2.21991e-05	0.000268226		725	C7orf49	NR_024185#NM_024033#NR_024186	0.821792	7.00559e-11	1.81292e-09
726	ZNF295	NM_001098403#NM_020727#NM_001098402	1.45217	3.77454e-36	3.07329e-34		726	POLM	NM_013284	0.821899	1.6998e-06	2.56099e-05
727	SDC1	NM_018115	1.45148	3.99534e-21	1.89378e-19		727	ZNF470	NM_001001668	0.821946	1.23674e-09	2.81677e-08
728	CKB	NM_001823	1.45092	9.4943e-42	8.7005e-40		728	ZFP82	NM_133466	0.821952	0.00222803	0.0150042
729	AKAP1	NM_003488	1.4502	1.00819e-35	8.1239e-34		729	TLE4	NM_007005	0.822044	2.54724e-08	4.99361e-07
730	SNN	NM_003498	1.45014	3.20703e-43	3.08402e-41		730	HBEGF	NM_001945	0.822222	0.00288518	0.0186452
731	NYAP1	NM_018698	1.44998	6.58313e-28	4.20313e-26		731	SPDYE7P	NR_003666	0.822366	0.000884764	0.00685289
732	SNORD43	NR_002439	1.44979	0.00589015	0.0338038		732	ARMCX2	NM_014782#NM_177949	0.822462	6.333e-13	1.93703e-11
733	SHB	NM_003028	1.44843	1.38017e-49	1.5358e-47		733	RGS20	NM_170587#NM_003702	0.822636	1.99195e-06	2.96106e-05
734	DLX4	NM_001934#NM_138281	1.44684	0.00106205	0.00802132		734	RHOBTB1	NM_014836#NR_024555#NR_024556#NR_024554	0.822637	7.90704e-12	2.22082e-10
735	TNFRSF11A	NM_003839	1.44495	1.17608e-06	1.81046e-05		735	DISP2	NM_033510	0.822761	0.00256133	0.0168505
736	C19orf71	NM_001135580	1.44485	6.00369e-21	2.81715e-19		736	NFYA	NM_021705#NM_002505	0.823004	1.0297e-14	3.51785e-13
737	KLHL21	NM_014851	1.4432	6.99085e-48	7.56306e-46		737	CCDC120	NM_001163322#NM_033626#NM_001163321#NM_001163323	0.823086	0.00159798	0.0113569
738	LY6K	NM_001160355#NM_017527#NM_001160354	1.44309	4.76828e-19	2.04075e-17		738	COL24A1	NM_152890	0.823267	0.0025339	0.016703
739	AGAP3	NM_031946#NM_001042535	1.44253	9.33131e-45	9.39888e-43		739	ZNF516	NM_014643	0.823441	3.1731e-10	7.70778e-09
740	NRG2	NM_004883#NM_013981#NM_001184935#NM_013983#NM_013982	1.43917	0.00020982	0.00192807		740	ZNF274	NM_016325#NM_133502#NM_016324	0.823591	9.11248e-09	1.87944e-07
741	SLC22A5	NM_003060	1.43909	3.38402e-26	2.00705e-24		741	SAMD9	NM_017654#NM_001193307	0.823594	0.000113364	0.00113842
742	ADAMTSL5	NM_213604	1.43885	1.76574e-29	1.18229e-27		742	CGREF1	NM_032866	0.823778	0.000346261	0.00302823
743	CDC42EP4	NM_012121	1.43756	3.50487e-35	2.77634e-33		743	LRIF1	NM_144648	0.823856	7.89236e-13	2.38588e-11
744	VWF	NM_000552	1.4374	0.00157043	0.011202		744	TAF6L	NM_006473	0.823975	1.95371e-06	2.90977e-05
745	NR4A3	NM_006981#NM_173199	1.43732	3.51997e-05	0.000406196		745	FRS3	NM_006653	0.824382	0.00623084	0.0354436
746	SBSN	NM_198538#NM_001166034#NM_001166035	1.43648	0.000861597	0.00669564		746	GRAMD3	NM_001146320#NM_023927#NM_001146321#NM_001146322#NM_001146319	0.824542	1.12538e-14	3.8335e-13
747	CYGB	NM_134268	1.43447	0.000144351	0.00140316		747	ZNF646	NM_014699	0.825083	2.42629e-10	5.9946e-09
748	LOC439990	NR_024369	1.43286	2.91249e-10	7.10429e-09		748	GLYCTK	NR_026702#NR_026699#NM_001144951#NR_026701#NR_026700#NM_145262	0.825123	1.52301e-05	0.000191755
749	PGF	NM_002632	1.43208	3.61213e-16	1.32926e-14		749	ZNF420	NM_144689	0.825125	0.000537627	0.0044368
750	HSP90AB3P	NR_036694	1.43084	0.00860497	0.0463036		750	DUSP14	NM_007026	0.825332	8.02319e-13	2.4223e-11
751	ZNF436	NM_001077195#NM_030634	1.4284	2.19141e-37	1.85745e-35		751	MLL2	NM_003482	0.825421	0.000499812	0.00417825
752	DNASE1L2	NM_001374	1.42792	0.000762582	0.00601012		752	LYSMD3	NM_198273	0.825611	7.44282e-08	1.36733e-06
753	TACC1	NM_001122824#NM_001146216#NM_006283	1.42666	2.98981e-30	2.06094e-28		753	TLR4	NM_003265	0.82584	2.68016e-07	4.5549e-06
754	ACER2	NM_001010887	1.42542	2.98818e-15	1.06283e-13		754	IVNS1ABP	NM_006469	0.825984	1.5919e-13	5.08884e-12
755	FOSL2	NM_005438	1.42427	2.53764e-15	9.06721e-14		755	CCDC117	NM_173510	0.826054	7.21663e-11	1.86341e-09
756	MT1X	NM_005952	1.42313	1.33481e-06	2.04268e-05		756	DNAJC27	NM_004125	0.826503	5.94585e-05	0.000645045
757	PERP	NM_022121	1.42067	4.25917e-35	3.3287e-33		757	DDX11	NM_004399#NM_152438#NM_030653	0.826521	2.04001e-07	3.5338e-06
758	DSTNP2	NM_006870#NM_001011546	1.42034	1.50979e-07	2.67077e-06		758	PCDH10	NM_032961	0.82653	1.36877e-14	4.63306e-13
759	IMPA2	NM_014214	1.41804	0.00135676	0.00989538		759	SSFA2	NM_006751#NM_001130445	0.826547	5.50093e-05	0.000602934
760	KCNN1	NM_002248	1.41761	0.00681415	0.0381488		760	HLA-B	NM_005514	0.8266	2.53013e-11	6.74932e-10
761	ISG20	NM_002201	1.41726	0.000530541	0.00439012		761	CLK2	NM_003993	0.826714	2.61326e-08	5.11676e-07
762	BCAR1	NM_001170719#NM_001170720#NM_001170714#NM_001170715#NM_001170717#NM_014567#NM_001170716#NM_001170718	1.4167	3.53849e-15	1.25474e-13		762	KLHL15	NM_030624	0.826878	4.2064e-13	1.30538e-11
763	LOC284454	NR_036515	1.4167	6.72406e-30	4.58099e-28		763	KIAA2018	NM_001009899	0.826893	4.008e-07	6.65774e-06
764	S1PR2	NM_004230	1.41595	8.96659e-23	4.52551e-21		764	ZNF628	NM_033113	0.826933	0.000432715	0.00368434
765	MAFB	NM_005461	1.41565	1.0276e-07	1.85142e-06		765	KIAA1586	NM_020931	0.826955	6.16091e-10	1.44112e-08
766	C14orf132	NR_023938	1.41501	2.27691e-23	1.20377e-21		766	ZNF280C	NM_017666	0.827232	3.2199e-10	7.80187e-09
767	ALDH1A3	NM_000693	1.41442	8.2154e-24	4.43366e-22		767	CDH10	NM_006727	0.827242	8.67959e-05	0.000901043
768	BCL7A	NM_001024808#NM_020993	1.41396	1.56694e-33	1.18884e-31		768	REL	NM_138393	0.827284	0.000139837	0.00136455
769	LOC100506343	NR_037605	1.41277	0.00125087	0.00923254		769	TET2	NM_017628#NM_001127208	0.827397	1.74219e-12	5.10808e-11
770	MAP6D1	NM_024871	1.41173	7.77265e-24	4.20443e-22		770	PLK2	NM_006622	0.827426	7.83311e-07	1.23846e-05
771	PCDH1	NM_032420#NM_002587	1.41004	2.01305e-05	0.000245517		771	AEBP1	NM_001129	0.827582	0.000180225	0.00168865
772	NCF2	NM_001190789#NM_001190794#NM_001127651#NM_000433	1.40925	0.00168742	0.0118949		772	CCDC106	NM_013301	0.82759	1.06762e-08	2.18078e-07
773	TBXA2R	NM_201636#NM_001060	1.4078	3.8939e-11	1.02354e-09		773	SAV1	NM_021818	0.827804	1.00549e-09	2.31262e-08
774	FAM195A	NM_138418	1.4073	1.14723e-11	3.18012e-10		774	SLC1A3	NM_004172#NM_001166695#NM_001166696	0.827989	0.00668115	0.0375031
775	FHDC1	NM_033393	1.40686	7.53826e-12	2.12234e-10		775	TNFAIP8	NM_001077654	0.828031	5.97971e-11	1.55779e-09
776	THBS2	NM_003247	1.40681	3.69612e-41	3.34771e-39		776	DHX34	NM_014681	0.828077	8.24411e-13	2.48258e-11
777	SPNS2	NM_001124758	1.40622	0.000143145	0.00139227		777	CDK10	NM_052988#NM_001098533#NR_027702#NM_001160367#NM_052987#NR_027703	0.828492	4.31298e-10	1.03582e-08
778	IFFO2	NM_001136265	1.40594	1.35517e-16	5.08309e-15		778	SMURF1	NM_020429#NM_001199847#NM_181349	0.828695	6.73831e-14	2.19e-12
779	CARD9	NM_052814#NM_052813	1.40532	0.00376929	0.0233587		779	MVK	NM_000431#NM_001114185	0.828762	2.05072e-08	4.05424e-07
780	IFITM10	NM_003641	1.40503	0.00164744	0.0116659		780	ZNF747	NM_023931	0.829128	0.000143171	0.00139227
781	LGALS9	NM_009587#NR_024043#NM_002308	1.40438	0.0092609	0.0491503		781	C6orf1	NM_178508#NM_001008703#NM_001008704	0.82924	4.17907e-06	5.89002e-05
782	USP35	NM_020798	1.4031	1.1462e-22	5.76009e-21		782	FAM111B	NM_198947#NM_001142703#NM_001142704	0.829295	5.40995e-10	1.28215e-08
783	TWIST2	NM_057179	1.4026	4.45391e-08	8.45483e-07		783	NPAT	NM_002519	0.829521	4.85176e-11	1.26961e-09
784	SUGT1P1	NR_003667	1.40196	5.87962e-05	0.000639154		784	MAST4	NM_001164664#NM_198828	0.82962	1.88568e-07	3.29086e-06
785	MTRNR2L10	NM_001190708	1.40156	0.00387306	0.0238864		785	ARL5B	NM_178815	0.829738	1.85095e-13	5.88477e-12
786	ANKZF1	NM_018089#NM_001042410	1.4001	2.36473e-29	1.57433e-27		786	MFSD9	NM_152778	0.829798	0.000446188	0.00378733
787	RASGRP1	NM_005739#NM_001128602	1.39961	4.27921e-06	6.01664e-05		787	PILRB	NR_036569#NM_178238#NR_036570	0.829948	2.36895e-08	4.65974e-07
788	C4orf49	NM_032623	1.39948	3.93262e-37	3.29382e-35		788	CENPC1	NM_001812	0.830116	8.06753e-09	1.67129e-07
789	MTSS1L	NM_138383	1.39823	1.30765e-32	9.66999e-31		789	ZNF619	NM_133374	0.830197	0.000156649	0.00149768
790	SFRP1	NM_003012	1.3963	4.30959e-29	2.84482e-27		790	FAM76B	NM_144664	0.830283	7.87869e-13	2.38483e-11
791	CARD10	NM_014550	1.3962	6.44062e-29	4.19232e-27		791	CACNB1	NM_000723	0.830757	9.14468e-08	1.66428e-06
792	BAG5	NM_001015048#NM_001015049#NM_004873	1.39539	2.22329e-40	1.98297e-38		792	KHDC1	NM_030568	0.830832	0.00125739	0.00926895
793	C20orf112	NM_080616	1.39469	5.0726e-28	3.25649e-26		793	VPS37C	NM_017966	0.830912	2.19339e-10	5.4643e-09
794	TACC2	NM_006997#NM_206860#NM_206862#NM_206861	1.3942	3.76073e-33	2.79875e-31		794	PPAPDC1A	NM_001030059	0.831043	0.00336011	0.0212904
795	OTUB2	NM_023112	1.394	3.13852e-05	0.000366704		795	ZEB2	NM_001174095#NM_001174093#NM_030751#NM_001174094#NM_001174096#NM_001128128	0.831368	6.6786e-13	2.03741e-11
796	LOC153684	NR_015447	1.39312	9.45348e-05	0.000971455		796	ZNF678	NM_178549#NR_033184	0.831515	1.1281e-06	1.74003e-05
797	TBC1D10A	NM_031937	1.39194	1.57011e-23	8.3768e-22		797	TGFB2	NM_001135599#NM_003238	0.831528	5.5804e-06	7.62589e-05
798	RASSF2	NM_014737	1.39169	9.83543e-06	0.000128759		798	ZFAT	NM_020863#NM_001174157	0.831663	1.67354e-06	2.52631e-05
799	LOC730101	NR_024405#NR_024403	1.39089	4.87857e-26	2.87159e-24		799	ZSCAN22	NM_181846	0.831901	0.00088877	0.00687252
800	SBK1	NM_001024401	1.39035	0.000155692	0.00149168		800	MYPOP	NM_001012643	0.831953	0.00328445	0.0208619
801	SEMA3F	NM_004186	1.3902	8.05443e-25	4.48133e-23		801	FASN	NM_004104	0.832119	2.99692e-13	9.41292e-12
802	MSX2	NM_002449	1.38894	0.000580748	0.00474342		802	LOC100288911	NR_027442	0.832246	0.000862524	0.00670062
803	C9orf125	NM_032342	1.38852	8.52768e-08	1.55441e-06		803	FBXW7	NM_033632#NM_018315#NM_001013415	0.832411	1.78884e-11	4.855e-10
804	FAM89B	NM_001098784#NM_152832#NM_001098785	1.38789	3.33074e-26	1.98047e-24		804	SNAPC1	NM_003082	0.83242	1.82496e-11	4.9473e-10
805	RHOBTB3	NM_014899	1.38652	4.63484e-16	1.70027e-14		805	EGFL7	NM_201446#NM_016215	0.832605	6.70745e-09	1.40197e-07
806	PTGS1	NM_000962#NM_080591	1.3862	0.000148292	0.00143668		806	MTMR11	NM_181873#NM_001145862	0.83303	2.98843e-07	5.0385e-06
807	KIAA1024	NM_015206	1.38463	0.00142289	0.0102878		807	SETD1A	NM_014712	0.833154	2.86122e-14	9.51081e-13
808	FLVCR2	NM_017791	1.38282	0.0044728	0.026895		808	CCDC101	NM_138414	0.833517	0.000149957	0.0014473
809	AVPI1	NM_021732	1.38169	1.89268e-29	1.26366e-27		809	IGFBP3	NM_001013398#NM_000598	0.833619	9.49778e-07	1.4816e-05
810	CLCN2	NM_001171088#NM_004366#NM_001171089#NM_001171087	1.3796	5.08205e-09	1.08246e-07		810	CCDC71	NM_022903	0.833858	1.01773e-07	1.83506e-06
811	HOXA7	NM_006896	1.37946	5.58921e-06	7.63347e-05		811	CEP170	NM_001042405#NM_001042404#NM_014812	0.833927	8.12586e-07	1.28041e-05
812	RHOQ	NM_004310	1.37864	2.19384e-37	1.85745e-35		812	ZNF187	NM_001178107#NM_007150#NM_001178109#NM_001178110#NM_001178106#NM_001178113#NM_001178108#NM_001178115	0.834211	5.99571e-08	1.11907e-06
813	TRIM62	NM_018207	1.37857	7.58124e-24	4.1104e-22		813	TBC1D22B	NM_017772	0.834223	1.1366e-11	3.15441e-10
814	RRM2	NM_001033	1.37758	9.20985e-45	9.3167e-43		814	ZNF841	NM_001136499	0.834228	7.268e-08	1.33942e-06
815	NET1	NM_005863#NM_001047160	1.37757	2.60999e-31	1.86515e-29		815	GMPPB	NM_021971#NM_013334	0.834529	1.94433e-10	4.86979e-09
816	HOXD11	NM_021192	1.37707	3.87894e-15	1.36716e-13		816	ABCC9	NM_005691#NM_020297#NM_020298	0.834639	0.000285834	0.00255035
817	SSH1	NM_018984#NM_001161330	1.37684	5.65748e-17	2.18158e-15		817	RNF182	NM_001165034#NM_001165032#NM_001165033#NM_152737	0.834958	2.81631e-11	7.47858e-10
818	ZSCAN2	NM_181877	1.37642	1.37001e-14	4.63306e-13		818	MCM9	NM_017696#NM_153255	0.834973	3.60535e-06	5.14659e-05
819	SLC25A22	NM_001191061#NM_001191060#NM_024698	1.37526	5.10809e-20	2.27798e-18		819	ZNF689	NM_138447	0.835122	4.69196e-08	8.87068e-07
820	C8orf46	NM_152765	1.37483	0.000471984	0.0039774		820	RGAG4	NM_001024455	0.835236	8.87895e-06	0.00011709
821	RNF112	NM_007148	1.37425	0.00823502	0.044711		821	PRX	NM_181882#NM_020956	0.835354	0.00246547	0.0163673
822	CLMP	NM_024734	1.37413	1.02959e-27	6.52016e-26		822	LRRCC1	NM_033402	0.835358	0.00729451	0.0402974
823	GLUD1	NM_005271	1.37212	8.15848e-21	3.79776e-19		823	ADPRHL2	NM_017825	0.835729	3.42525e-11	9.03399e-10
824	C19orf26	NM_152769	1.37135	1.46093e-06	2.22403e-05		824	BCAR3	NM_003567	0.835736	3.19712e-08	6.18462e-07
825	HOXD9	NM_014213	1.37118	6.73292e-20	2.99685e-18		825	FAM117A	NM_030802	0.835837	0.00133997	0.00978596
826	GZF1	NM_022482	1.36779	1.18124e-37	1.00742e-35		826	CEP85L	NM_032171#NM_001098802	0.835877	1.71598e-10	4.31173e-09
827	SLC2A11	NM_030807#NM_001024938#NM_001024939	1.36767	4.81762e-09	1.02811e-07		827	CEP152	NM_001194998#NM_014985	0.836201	7.38061e-07	1.17167e-05
828	PPARGC1B	NM_001172698#NM_133263	1.36531	8.92043e-06	0.000117571		828	KITLG	NM_003994#NM_000899	0.836391	0.000931381	0.00715703
829	SYNPO	NM_007286	1.36381	2.89661e-19	1.25814e-17		829	PEX12	NM_000286	0.836415	7.39676e-07	1.17344e-05
830	CERS1	NM_001030311#NM_201548#NM_001160277#NM_001030313#NR_027689#NM_001030312#NR_027690	1.3621	0.00308349	0.0197249		830	CDKN2A	NM_000077#NM_001195132#NM_058195#NM_058197	0.836416	0.000194265	0.00180357
831	RAD9A	NM_004584	1.36188	9.26344e-22	4.46326e-20		831	SC5DL	NM_006918#NM_001024956	0.83647	2.01474e-10	5.04074e-09
832	C17orf28	NM_030630	1.36143	5.90057e-05	0.00064043		832	PLTP	NM_182676#NM_006227	0.836533	1.84828e-05	0.000227678
833	CASKIN1	NM_020764	1.36106	1.13192e-05	0.000146298		833	C20orf29	NM_018347	0.836557	2.48542e-05	0.000297081
834	CTRL	NM_001907	1.36098	0.00621335	0.0353527		834	THTPA	NM_024328#NR_023314#NM_001126339	0.836707	0.000168522	0.00159176
835	RNF152	NM_173557	1.36061	9.94807e-06	0.000130088		835	AGXT2L2	NM_153373	0.836771	2.66772e-05	0.000316764
836	CORO6	NM_032854	1.35959	0.000399929	0.00342999		836	MAP3K10	NM_002446	0.836775	0.000562538	0.00461104
837	ANKRD33B	NM_001164440	1.35924	2.0986e-33	1.58193e-31		837	TMEM200A	NM_013390#NM_001135820	0.836958	7.59273e-06	0.000101387
838	MEGF9	NM_001080497	1.35902	2.78285e-18	1.15301e-16		838	PAPOLG	NM_020144	0.836966	2.23011e-09	4.94432e-08
839	RASSF4	NM_032023	1.35766	0.00164725	0.0116659		839	SPHK2	NM_020126	0.83728	1.9442e-08	3.86655e-07
840	CCNE1	NM_057182#NM_001238	1.3568	2.16458e-09	4.8036e-08		840	ZNF100	NM_173531	0.837284	2.83043e-05	0.000334724
841	ANO7	NM_001001666#NM_001001891	1.35544	0.00113383	0.00847941		841	ASPHD1	NM_181718	0.837339	1.3564e-05	0.00017311
842	UPF1	NM_002911	1.35524	1.58296e-12	4.65289e-11		842	TFE3	NM_006521	0.837523	6.98984e-13	2.12404e-11
843	ADAM8	NM_001109#NM_001164490#NM_001164489	1.35447	0.00624059	0.0354904		843	TPGS1	NM_199363#NM_199362#NM_003288#NM_199360#NM_199361#NM_199359	0.837542	0.00920466	0.0489185
844	OVGP1	NM_002557	1.35412	0.00618357	0.0352023		844	POLL	NM_013274#NR_033406#NM_001174084#NM_001174085	0.83765	5.43555e-11	1.41919e-09
845	HOXC11	NM_014212	1.35378	2.08887e-07	3.6104e-06		845	GORAB	NM_152281#NR_027397#NM_001146039	0.837977	9.13519e-07	1.4279e-05
846	SNAPC2	NM_003083#NR_030717	1.35363	8.29205e-23	4.19412e-21		846	ZNF283	NM_181845	0.838164	0.00648645	0.0366478
847	ZBTB48	NM_005341	1.35358	6.82024e-22	3.2997e-20		847	STARD13	NM_178006#NM_052851	0.838278	1.65549e-06	2.50351e-05
848	OSGIN1	NM_013370#NM_182980	1.35322	1.57301e-07	2.7742e-06		848	PRR24	NM_178511#NR_037675	0.838447	0.000471732	0.0039774
849	AQP3	NM_004925	1.3532	0.000583999	0.0047683		849	TMEM130	NM_152913#NM_001134450#NM_001134451	0.838447	0.000185612	0.0017308
850	JHDM1D	NM_030647	1.35292	2.23249e-13	7.04983e-12		850	SACS	NM_014363	0.838449	0.00263475	0.0172655
851	SLC10A3	NM_019848#NM_001142391#NM_001142392	1.35196	2.48116e-26	1.49048e-24		851	FOXN2	NM_003593	0.838627	1.37167e-06	2.09635e-05
852	GRM2	NM_000839#NM_001130063	1.35189	0.00157292	0.0112164		852	REXO1	NM_020695	0.838639	1.13725e-09	2.60031e-08
853	CRKL	NM_005207	1.35181	1.16128e-12	3.4394e-11		853	LOC728392	NM_001162371	0.838797	1.6004e-10	4.03433e-09
854	SNORA9	NR_002952	1.35136	0.00909737	0.0484585		854	SMTN	NM_134269#NM_006932#NM_134270	0.838815	1.79029e-05	0.000221352
855	SH2B2	NM_020979	1.35129	0.00416123	0.0253294		855	ACBD4	NM_001135704#NM_001135706#NM_001135707#NM_024722#NM_001135705	0.838909	0.00378594	0.0234295
856	SNORD52	NR_002742	1.35128	0.00504417	0.0297255		856	LTB4R2	NM_001164692#NM_019839	0.83902	0.00239118	0.0159285
857	NR2F6	NM_005234	1.34922	1.1325e-12	3.35842e-11		857	KIFC3	NM_005550#NM_001130100	0.839062	1.49804e-11	4.09429e-10
858	BAIAP2	NM_017450#NM_006340#NM_017451#NM_001144888	1.34792	5.02843e-20	2.24674e-18		858	ADAMTS10	NM_030957	0.839198	1.6853e-07	2.95884e-06
859	COL9A3	NM_001853	1.34749	0.00507175	0.0298531		859	MAP3K12	NM_001193511#NM_006301	0.839326	1.36282e-09	3.07695e-08
860	ZFP36L2	NM_004926	1.34749	7.5293e-25	4.19916e-23		860	YPEL4	NM_145008	0.83953	0.00503871	0.0297034
861	NRP2	NM_018534#NM_201266#NM_201267#NM_201279#NM_003872	1.34693	2.58862e-27	1.6174e-25		861	LIPE	NM_005357	0.839535	0.000368365	0.00318577
862	KSR1	NM_014238	1.34564	3.55673e-24	1.94191e-22		862	ZNF213	NM_004220#NM_001134655	0.839536	0.00159792	0.0113569
863	ENDOD1	NM_015036	1.34355	6.25269e-26	3.67118e-24		863	IDUA	NM_000203	0.839827	0.00153042	0.0109366
864	MAPKAPK2	NM_032960#NM_004759	1.34353	5.20454e-14	1.70575e-12		864	DLG4	NM_001365	0.83984	3.32757e-06	4.77632e-05
865	CAMK2A	NM_171825#NM_015981	1.34307	0.000531838	0.00439773		865	CCDC8	NM_032040	0.839866	3.93045e-05	0.000447814
866	GIPC3	NM_133261	1.33941	0.00157588	0.0112341		866	PCSK9	NM_174936	0.839893	3.08778e-10	7.51617e-09
867	ZADH2	NM_175907	1.33873	1.34933e-28	8.73442e-27		867	RABGGTA	NM_004581#NM_182836	0.840039	7.95651e-10	1.84819e-08
868	RAG1	NM_002880	1.33836	0.00247343	0.0164126		868	ABHD16B	NM_080622	0.840341	0.000550307	0.00452006
869	SLC16A6	NM_001174166#NM_004694	1.33828	0.000418802	0.00357566		869	MLYCD	NM_012213	0.840356	0.00197034	0.013554
870	ULBP1	NM_025218	1.33735	2.23408e-11	6.02145e-10		870	HSPA1A	NM_005345	0.84037	5.89408e-09	1.24308e-07
871	SCN1B	NM_001037	1.33714	1.97398e-08	3.91579e-07		871	RPAP1	NM_015540	0.840383	1.21167e-09	2.76238e-08
872	PALM3	NM_001145028	1.33666	9.37627e-11	2.39983e-09		872	LOC100505854	NR_036533	0.840501	5.74711e-05	0.000626977
873	ATP2B4	NM_001001396#NM_001684	1.33531	1.27244e-17	5.10023e-16		873	MAP1A	NM_002373	0.840529	4.16673e-05	0.00047106
874	HEXIM1	NM_006460	1.33472	9.34881e-16	3.37134e-14		874	FRS2	NM_006654#NM_001042555	0.840805	1.36913e-11	3.75513e-10
875	LRRC8E	NM_025061	1.3343	1.23357e-12	3.63966e-11		875	SHOX2	NM_001163678#NM_006884#NM_003030	0.840867	3.64219e-09	7.84429e-08
876	PRKCE	NM_145040	1.33347	1.11408e-23	5.98478e-22		876	KIAA2026	NM_001017969	0.841178	2.38205e-09	5.24636e-08
877	C9orf47	NM_001142413#NM_001001938	1.33328	4.24385e-05	0.000477929		877	DOPEY1	NM_001199942#NM_015018	0.841203	1.52547e-09	3.42761e-08
878	AMPD3	NM_001172431#NM_001025389#NM_000480	1.3332	3.93013e-05	0.000447814		878	CNOT3	NM_014516	0.841235	1.68148e-12	4.93629e-11
879	CLCF1	NM_001166212#NM_013246	1.33265	3.32598e-08	6.41797e-07		879	FANCM	NM_020937	0.841405	2.59635e-05	0.000309233
880	ALKBH5	NM_017758	1.33255	1.44261e-24	7.98839e-23		880	POLG	NM_001126131#NM_002693	0.841462	1.84535e-11	4.99678e-10
881	BOLA3-AS1	NM_016074	1.33228	2.42678e-10	5.9946e-09		881	ZFAND5	NM_001102420#NM_001102421#NM_006007	0.841469	6.55439e-06	8.84313e-05
882	MXD1	NM_002463	1.33153	5.44455e-24	2.9588e-22		882	MIER2	NM_017550	0.841474	3.19376e-10	7.74992e-09
883	DOT1L	NM_032482	1.33052	1.25078e-17	5.02202e-16		883	KIAA1958	NM_133465	0.8417	0.00666999	0.0374674
884	SLC38A3	NM_006841	1.3304	0.00271396	0.0176957		884	FLJ14186	NR_027715	0.84179	2.23453e-05	0.000269435
885	IRX2	NM_001134222#NM_033267	1.33034	0.00165504	0.0117055		885	KDM3A	NM_001005366#NM_032590	0.842032	4.39347e-10	1.05299e-08
886	ARF6	NM_001663	1.3288	2.40364e-11	6.43395e-10		886	ZFP41	NM_173832	0.842122	1.49588e-08	3.01603e-07
887	LOC100499467	NR_036488	1.32825	0.000380723	0.00328293		887	RTN1	NM_206852#NM_206857#NM_021136	0.842129	6.80168e-11	1.76602e-09
888	VEZF1	NM_007146	1.32797	5.07304e-32	3.65885e-30		888	TTC39B	NM_001168341#NM_152574#NM_001168340#NM_001168339	0.842265	0.00602942	0.0344701
889	ZNF792	NM_175872	1.32785	0.000905186	0.00698329		889	VEGFC	NM_005429	0.842284	2.46309e-11	6.58551e-10
890	TMEM150A	NM_016462#NM_001165258	1.32591	5.97178e-07	9.63734e-06		890	LEMD3	NM_014319#NM_001167614	0.842416	3.51082e-08	6.75789e-07
891	PVRL1	NM_203285	1.32542	1.22031e-14	4.15084e-13		891	AGTR1	NM_000685#NM_032049#NM_004835#NM_031850#NM_009585	0.84258	9.43814e-09	1.93805e-07
892	ZNF441	NM_152355	1.32529	1.13126e-11	3.14332e-10		892	ARMCX1	NM_016608	0.842761	0.000523648	0.00434374
893	SHOX	NM_006883	1.32497	0.0001017	0.00103507		893	FAM131A	NM_001171093#NM_144635	0.842996	7.44789e-07	1.18075e-05
894	LOC100507156	NM_001195138	1.32493	9.14207e-06	0.000120153		894	NCOA7	NM_001199620#NM_001199619	0.843035	1.32719e-08	2.68517e-07
895	SIX1	NM_005982	1.32472	6.04866e-27	3.74921e-25		895	HIVEP2	NM_006734	0.84331	3.10637e-05	0.00036313
896	SLC45A3	NM_033102	1.32318	1.03879e-16	3.94707e-15		896	DAPK3	NM_001348	0.843713	0.000132669	0.0013037
897	ARRDC2	NM_001025604	1.32307	1.06279e-10	2.70831e-09		897	EML2	NM_001193268	0.843821	4.00866e-07	6.65774e-06
898	FABP3	NM_000134	1.32139	0.00689073	0.0384945		898	ASTE1	NM_014065	0.843951	0.000966823	0.00740502
899	MAFF	NM_012323#NM_001161574#NM_001161572#NM_001161573	1.31936	0.000791365	0.00619726		899	C11orf68	NM_031450#NM_001135635	0.843966	8.63428e-12	2.42216e-10
900	PPP1R13B	NM_015316	1.31915	6.23058e-23	3.18591e-21		900	ZNF8	NM_021089	0.844013	0.0025659	0.0168758
901	PLEKHA2	NM_021623	1.31847	4.80501e-29	3.16291e-27		901	C6orf47	NM_021184	0.844059	1.41963e-09	3.19902e-08
902	EPHA2	NM_004431	1.3177	1.94999e-05	0.000238697		902	CTH	NM_001190463#NM_001902#NM_153742	0.844183	0.000979586	0.00747338
903	SNX33	NM_153271	1.31769	1.58178e-29	1.06522e-27		903	MIR5047	NR_030228	0.84419	1.94972e-12	5.69512e-11
904	ADM2	NM_024866	1.31731	0.00626934	0.035602		904	SNX16	NM_022133#NM_152836#NM_152837	0.844362	1.57302e-08	3.16337e-07
905	AIM1L	NM_001039775	1.31676	0.00293835	0.0189529		905	ATF7IP	NM_006856#NM_001130060#NM_001130059	0.844478	2.94018e-11	7.781e-10
906	NOTCH1	NM_017617	1.31646	3.22103e-20	1.4587e-18		906	HMGA2	NM_003483	0.844492	0.000263213	0.00237566
907	STARD5	NM_181900	1.3164	8.28901e-08	1.51445e-06		907	LRCH4	NM_002319	0.844733	1.71619e-08	3.44241e-07
908	CPEB4	NM_030627	1.31507	2.69933e-21	1.29524e-19		908	FZD7	NM_003507	0.844862	9.4469e-11	2.41527e-09
909	SLC25A42	NM_178526	1.31469	1.32262e-12	3.89748e-11		909	HINFP	NM_015517#NM_198971	0.844862	1.35691e-07	2.41127e-06
910	CAMSAP1	NM_015447	1.31445	5.09165e-28	3.25977e-26		910	TUBG2	NM_016437	0.845152	7.8834e-08	1.44486e-06
911	SEPT5-GP1BB	NR_037612#NR_037611	1.31421	0.00149869	0.0107474		911	ZNF771	NM_001142305#NM_016643	0.845176	0.00440449	0.0265817
912	ZBTB7A	NM_015898	1.31388	2.01175e-22	1.00236e-20		912	SRCAP	NM_006662	0.845292	2.17283e-05	0.000263081
913	C1QTNF6	NM_031910#NM_182486	1.31383	1.07273e-18	4.50853e-17		913	MON1B	NM_014940	0.8453	1.52902e-10	3.85854e-09
914	DMKN	NM_001190347#NM_033317#NM_001035516#NM_001126059#NM_001126056#NR_033746	1.31383	0.00132677	0.00970392		914	SERPINB8	NM_001031848#NM_198833#NM_002640	0.845306	5.57757e-10	1.31653e-08
915	ELL	NM_006532	1.31273	6.96316e-12	1.96516e-10		915	SZT2	NM_032431#NM_172230	0.845434	9.13468e-11	2.34173e-09
916	GRK4	NM_001004056#NM_182982#NM_001004057	1.31264	0.00358932	0.0224386		916	NUDT11	NM_018159	0.845442	5.58136e-07	9.06049e-06
917	SKI	NM_003036	1.31152	4.38333e-11	1.1496e-09		917	ZNF548	NM_152909#NM_001172773	0.845515	1.75218e-10	4.39796e-09
918	C19orf51	NM_178837	1.31093	0.00383993	0.0237009		918	MSLN	NM_013404#NM_001177355#NM_005823	0.845529	0.00191867	0.0132336
919	NXNL2	NM_145283	1.31048	1.8878e-05	0.000231935		919	ZNF184	NM_007149	0.845664	4.43937e-06	6.20079e-05
920	ZMIZ1	NM_020338	1.31041	2.88646e-20	1.31483e-18		920	HCFC1	NM_005334	0.845765	3.99499e-05	0.000453841
921	FAM65B	NM_015864#NM_014722	1.31006	1.7869e-05	0.000221049		921	KBTBD6	NM_152393	0.845838	7.38152e-09	1.53053e-07
922	DGKE	NM_003647	1.30994	1.14337e-16	4.33739e-15		922	ZNF526	NM_133444	0.846023	2.64483e-09	5.80869e-08
923	PHC2	NM_198040	1.30924	5.86476e-15	2.04549e-13		923	DMTF1	NR_024549#NR_024550#NM_021145#NM_001142327#NM_001142326	0.846076	1.54596e-09	3.46366e-08
924	RAI1	NM_030665	1.30813	3.88495e-21	1.84895e-19		924	MBOAT7	NM_001146056#NM_001146083#NM_024298	0.846201	8.75295e-06	0.000115559
925	ALAS1	NM_199166#NM_000688	1.30752	2.38559e-22	1.18358e-20		925	MLL	NM_001197104#NM_005933	0.846258	0.0044418	0.0267447
926	ZDHHC8P1	NR_003950	1.30709	0.00626732	0.0355991		926	NFXL1	NM_152995	0.846299	1.31013e-09	2.96632e-08
927	BAG3	NM_004281	1.30676	5.06378e-23	2.61215e-21		927	ARHGAP29	NM_004815	0.846669	1.48575e-07	2.63221e-06
928	CHD7	NM_017780	1.30655	5.64999e-13	1.73722e-11		928	CAD	NM_001007214#NM_014412	0.846755	6.42429e-05	0.000688797
929	ARID5A	NM_031371#NM_016374	1.30633	3.00064e-12	8.62472e-11		929	RUNDC1	NM_173079	0.8468	5.88543e-10	1.38412e-08
930	PRKCH	NM_006255	1.30614	2.80108e-10	6.86009e-09		930	ZNF566	NM_032838#NM_001145343#NM_001145344#NM_001145345	0.846853	0.00361098	0.0225558
931	RAB11FIP2	NM_014904	1.30482	2.90975e-10	7.10429e-09		931	LOC344595	NR_028302	0.846889	3.22184e-10	7.80187e-09
932	HSPA2	NM_021979	1.3044	1.46654e-26	8.92452e-25		932	PARP16	NM_017851	0.847167	0.00288502	0.0186452
933	JUP	NM_002230#NM_021991	1.30406	7.07567e-23	3.59444e-21		933	CHD1	NM_001270	0.847441	5.00312e-10	1.18935e-08
934	PNPLA2	NM_020376	1.3034	2.20471e-24	1.21223e-22		934	IRF2BP1	NM_015649	0.847759	3.3634e-05	0.000389798
935	PRDM1	NM_001198	1.30306	0.00125327	0.00924738		935	MAZ	NM_001042539#NM_002383	0.848183	0.000597473	0.00486133
936	GRPEL1	NM_025196	1.30243	2.17816e-26	1.31522e-24		936	ACTR1B	NM_005736	0.848295	9.9275e-07	1.54451e-05
937	SLC16A1	NM_003051#NM_001166496	1.30206	2.83882e-10	6.93906e-09		937	ZSWIM4	NM_023072	0.848364	0.00134008	0.00978596
938	CAMK2N1	NM_018584	1.30113	1.88501e-08	3.75844e-07		938	RAB27B	NM_004163	0.848427	0.00115081	0.0085917
939	CHPT1	NM_020244	1.30074	1.00176e-13	3.2333e-12		939	RTKN2	NM_145307	0.848481	5.81105e-08	1.08634e-06
940	AKNA	NM_030767	1.30029	8.97094e-17	3.43098e-15		940	FIGN	NM_004469	0.848812	4.62024e-09	9.87792e-08
941	FAM108C1	NM_021214	1.29949	8.80224e-18	3.55866e-16		941	NRG1	NM_001160004#NM_013964#NM_001159995#NM_013962#NM_001160008#NM_013960#NM_001160002#NM_001159999#NM_013959#NM_001160005#NM_001160001#NM_013957#NM_001160007#NM_013958#NM_013956#NM_004495	0.848877	3.74618e-08	7.19316e-07
942	CD82	NM_001024844#NM_002231	1.29945	6.71289e-23	3.41758e-21		942	AHR	NM_001621	0.849001	9.81644e-05	0.00100214
943	EHD4	NM_139265	1.29904	3.10624e-20	1.41219e-18		943	TRIM39	NM_172016#NM_021253	0.849093	5.98081e-06	8.12083e-05
944	SOX11	NM_006941	1.2982	3.53821e-23	1.84968e-21		944	MCL1	NM_001197320#NM_021960#NM_182763	0.849464	3.56325e-05	0.000410582
945	SLC4A11	NM_001174090#NM_032034#NM_001174089	1.2979	6.53778e-08	1.2125e-06		945	ABHD4	NM_022060	0.849721	8.41443e-08	1.53496e-06
946	LLGL2	NM_001031803#NM_004524#NM_001015002	1.2967	0.00050125	0.00418628		946	NFKB1	NM_001165412#NM_003998	0.849798	1.83383e-07	3.20755e-06
947	PIK3AP1	NM_152309	1.2963	0.00711767	0.0395073		947	MZT2A	NM_001071775	0.849819	4.73863e-06	6.58426e-05
948	GSDMB	NM_001165959#NM_001165958#NM_001042471#NM_018530	1.29606	0.000182099	0.0017028		948	TGFBR2	NM_001024847#NM_003242	0.849838	0.000126824	0.00125048
949	B3GNT5	NM_032047	1.29454	1.63493e-17	6.50851e-16		949	OLR1	NM_002543#NM_001172632#NM_001172633	0.850171	1.09015e-06	1.68484e-05
950	HK1	NM_033498#NM_033497#NM_033500	1.29449	1.04816e-12	3.12018e-11		950	ZNF780B	NM_001005851	0.850432	5.33177e-05	0.000586043
951	SNORD22	NR_000008	1.2944	0.00085292	0.00663704		951	DUSP11	NM_007207#NM_144729#NM_144728	0.850448	7.80705e-08	1.43311e-06
952	SEMA6B	NM_032108	1.29437	1.34042e-17	5.36351e-16		952	MSMO1	NM_002443#NM_138634	0.850594	1.11807e-09	2.56149e-08
953	LOC100507577	NR_037173#NR_037175#NR_037174#NR_037176	1.29372	0.00712283	0.0395265		953	FAM171B	NM_177454	0.850665	5.62994e-08	1.05586e-06
954	RTN2	NM_206901#NM_005619#NM_206900	1.2937	4.57963e-06	6.38524e-05		954	CCDC81	NM_001156474#NM_021827	0.851184	0.00289948	0.0187324
955	KHK	NM_006558	1.29345	0.000212112	0.00194683		955	PRICKLE1	NM_153026	0.851217	1.98167e-06	2.94766e-05
956	LOC100506548	NR_037605	1.29306	8.62269e-24	4.64274e-22		956	GRIN2D	NM_000836	0.851299	5.95193e-05	0.000645209
957	CNNM4	NM_017649#NM_199076	1.29272	5.87999e-22	2.88058e-20		957	MSL2	NM_018133	0.851543	4.32983e-09	9.28253e-08
958	RND1	NM_014470	1.29185	0.00493079	0.0292012		958	KCNH1	NM_002238#NM_172362	0.851594	0.00657408	0.0370386
959	KIF5A	NM_004984	1.29143	8.1049e-08	1.48313e-06		959	FBXO30	NM_032145	0.851606	3.41881e-09	7.40414e-08
960	D4S234E	NM_014392#NM_001040101	1.29104	0.00726752	0.0401863		960	CSRP2BP	NM_020536	0.851845	0.000935253	0.00718206
961	GDPD5	NM_030792	1.29103	1.20463e-12	3.55876e-11		961	SCAF1	NM_021228	0.85191	3.06547e-09	6.70102e-08
962	LOC338799	NR_002809	1.29029	5.1787e-05	0.000571368		962	CHIC2	NM_012110	0.851964	0.00120953	0.00897561
963	AGPAT2	NM_006412#NM_001012727	1.28995	9.18124e-19	3.86572e-17		963	EHD3	NM_014601	0.852177	4.41111e-06	6.17238e-05
964	ANKRD1	NM_023039	1.2898	5.49474e-06	7.53086e-05		964	ZNF850	NM_001193552	0.852323	0.000702091	0.00558804
965	LRRC2	NM_024512	1.28914	0.00127362	0.00936772		965	LRRC37A4	NR_002940	0.852387	9.55829e-08	1.73549e-06
966	BCL6	NM_001706	1.28902	1.03289e-06	1.60162e-05		966	SYNC	NM_001161708#NM_030786	0.852399	7.02407e-05	0.000745959
967	SPOCD1	NM_144569	1.28812	5.57598e-10	1.31653e-08		967	PGBD1	NM_032507#NM_001184743	0.852458	3.16531e-09	6.89348e-08
968	MID1IP1	NM_001098790#NM_001098791#NM_021242	1.28767	3.28942e-12	9.44315e-11		968	TGFB1I1	NM_001164719#NM_015927#NM_001042454	0.852571	3.63353e-10	8.77153e-09
969	ZNF395	NM_018660	1.28763	4.52722e-18	1.86582e-16		969	ZNF182	NM_001145665#NM_001029997	0.852851	0.00110024	0.00827333
970	C22orf23	NM_032561	1.28727	7.46644e-23	3.78472e-21		970	C19orf48	NM_199249#NM_199250	0.852853	9.13926e-11	2.34173e-09
971	TCF7	NM_003202#NM_201634#NM_201632#NM_001134851#NM_213648	1.28646	1.26954e-08	2.57077e-07		971	TCP11L1	NM_001145541#NM_018393	0.852943	2.61444e-08	5.11676e-07
972	TBX15	NM_152380	1.28611	3.05235e-23	1.60286e-21		972	ATXN7L2	NM_153340	0.852999	1.31142e-05	0.000167991
973	SIX2	NM_005982	1.28489	0.00111276	0.00834769		973	C17orf65	NM_178542	0.853329	4.92555e-07	8.05813e-06
974	DENND3	NM_014957	1.28477	3.95702e-21	1.87942e-19		974	PDE4DIP	NM_014644#NM_001198834#NM_001198832	0.853352	1.47898e-09	3.32957e-08
975	RALGDS	NM_001042368	1.28442	3.83704e-23	1.99697e-21		975	LOC374443	NR_002814	0.853388	0.00930334	0.0493307
976	ADA	NM_000022	1.28434	3.7063e-12	1.06138e-10		976	PRKAR1B	NM_001164760#NM_001164759#NM_001164758	0.853486	8.90085e-07	1.39407e-05
977	PFKFB4	NM_004567	1.28427	1.07774e-09	2.4715e-08		977	TST	NM_003312	0.853565	0.0021819	0.0147446
978	SNORA70	NR_000011	1.28296	9.68644e-05	0.000991036		978	ZNF549	NM_153263#NM_001199295	0.853683	4.42448e-07	7.2965e-06
979	SIRPA	NM_001040023#NM_080792#NM_001040022	1.28256	2.52957e-23	1.33133e-21		979	PDLIM7	NM_203352#NM_005451	0.853795	5.95288e-05	0.000645209
980	PRKAG2	NM_016203#NM_001040633#NM_024429	1.28227	7.18871e-19	3.04875e-17		980	ZBTB2	NM_020861	0.854159	1.13701e-08	2.3205e-07
981	CEBPG	NM_001806	1.28193	3.84401e-21	1.8332e-19		981	ANKS3	NM_133450	0.85419	5.91085e-07	9.5456e-06
982	DUSP2	NM_080876#NM_001142314	1.28156	0.00149536	0.0107364		982	C7orf13	NR_026865	0.85422	0.00892549	0.0476843
983	MYBL1	NM_001080416#NM_001144755	1.28112	1.20772e-07	2.15764e-06		983	BRPF3	NM_015695	0.85484	2.31269e-08	4.5529e-07
984	C5orf39	NM_001014279	1.28108	0.00648926	0.0366548		984	AFTPH	NR_027083#NM_001010982#NM_001145526	0.854999	2.823e-08	5.49731e-07
985	NFKBIA	NM_020529	1.28063	5.00435e-15	1.75325e-13		985	RFX7	NM_022841	0.855102	1.26811e-09	2.8798e-08
986	PPP3CC	NM_005605	1.2793	2.08806e-13	6.61161e-12		986	FBXO46	NM_001080469	0.855111	2.47432e-07	4.22352e-06
987	ALS2CL	NR_033815#NM_147129#NM_001190707	1.27838	0.00247886	0.0164375		987	ZNF91	NM_003430	0.855138	4.93885e-05	0.000548532
988	NRIP1	NM_003489	1.27797	1.05815e-19	4.6479e-18		988	SMG9	NM_173156#NM_201569#NM_001174061#NM_201568	0.85559	1.4446e-08	2.91767e-07
989	PDGFRA	NM_006206	1.27772	2.25858e-10	5.62071e-09		989	TRO	NM_001039705#NM_016157#NM_177556	0.855813	4.38043e-07	7.22894e-06
990	SLC6A8	NM_001142805#NM_001142806#NM_005629	1.27609	1.95914e-19	8.57327e-18		990	ELOVL4	NM_022726	0.855837	7.18585e-09	1.49129e-07
991	GEM	NM_181702#NM_005261	1.27544	0.00013115	0.0012904		991	RIPK2	NM_003821	0.856045	9.80363e-07	1.52727e-05
992	APOL6	NM_030641	1.27514	6.66882e-12	1.88893e-10		992	NT5C	NM_014595	0.856116	2.85274e-07	4.83765e-06
993	PIP5K1C	NM_001195733#NM_012398	1.27499	3.34019e-22	1.6467e-20		993	MVD	NM_002461	0.856276	2.79193e-10	6.8497e-09
994	TADA2B	NM_152293	1.27406	3.76508e-23	1.96389e-21		994	VMP1	NM_001144939#NM_001144940#NM_182566#NM_001144941	0.856891	8.47396e-09	1.75239e-07
995	NUFIP2	NM_020772	1.27329	1.38102e-10	3.50399e-09		995	OBSL1	NM_015311#NM_001173431	0.856923	2.22772e-08	4.39302e-07
996	DSCR3	NM_006052	1.27291	6.77378e-20	3.00931e-18		996	LINC00116	NM_173083	0.856946	0.00353517	0.0221891
997	KIF21B	NM_017596	1.27283	4.60563e-14	1.51584e-12		997	AP4M1	NM_004722	0.856955	1.02599e-06	1.59199e-05
998	TCF7L2	NM_030756#NM_001198527#NM_001198529#NM_001146285#NM_001146286#NM_001198525#NM_001198526#NM_001198528#NM_001146274#NM_001198531#NM_001146284#NM_001146283#NM_001198530	1.27181	1.5123e-18	6.33323e-17		998	ZNF205	NM_003456#NM_001042428	0.85704	0.000227065	0.00207186
999	PRKCD	NM_212539#NM_006254	1.27073	1.16439e-09	2.65717e-08		999	SQLE	NM_003129	0.857274	8.00359e-08	1.46574e-06
1000	LOC283624	NR_036487	1.2693	5.02012e-17	1.94868e-15		1000	C10orf125	NM_198472	0.857504	0.0069624	0.0388299
1001	MBP	NM_001025092#NM_001025081#NM_002385#NM_001025101#NM_001025090	1.2691	5.69953e-21	2.68521e-19		1001	HOXC6	NM_153693#NM_004503	0.857562	9.92027e-10	2.28391e-08
1002	TMEM121	NM_025268	1.26908	0.00760004	0.041768		1002	LHPP	NM_001167880#NM_022126	0.8577	0.00648551	0.0366478
1003	FHL2	NM_001449#NM_001159704#NM_001159702#NM_001159700#NM_001167819#NM_001159703#NR_027621	1.26856	8.27951e-11	2.13079e-09		1003	PPOX	NM_000309#NM_001122764	0.857833	9.25732e-05	0.000953814
1004	C10orf54	NM_022153	1.26855	2.35546e-19	1.025e-17		1004	FNIP2	NM_020840	0.857835	8.17619e-07	1.28747e-05
1005	MLXIP	NM_014938	1.26841	5.44726e-18	2.23319e-16		1005	DUS3L	NM_001161619#NM_020175	0.857861	1.49488e-07	2.64639e-06
1006	C10orf2	NM_001163812#NM_001163814#NM_021830#NM_001163813	1.26772	2.15587e-13	6.8171e-12		1006	FTSJD1	NM_001099642#NM_018348	0.8579	1.70603e-06	2.56707e-05
1007	SH2D5	NM_001103160#NM_001103161	1.26753	4.53432e-07	7.46709e-06		1007	JMJD1C	NM_004241#NM_032776	0.857905	5.15274e-06	7.0996e-05
1008	ZNRF1	NM_032268	1.2669	8.20965e-17	3.14497e-15		1008	ERCC2	NM_000400	0.857931	4.40479e-10	1.05462e-08
1009	C11orf9	NM_001127392	1.26617	8.63378e-18	3.4966e-16		1009	YIF1A	NM_020470	0.858129	1.2419e-09	2.82578e-08
1010	ISL2	NM_145805	1.26615	0.00248182	0.0164389		1010	TSHZ3	NM_020856	0.85838	0.000872536	0.00676715
1011	VCPIP1	NM_025054	1.26522	1.59502e-18	6.66772e-17		1011	SH3RF1	NM_020870	0.858384	0.00135874	0.00990674
1012	CABLES1	NM_001100619#NR_023359	1.26488	5.53417e-09	1.17034e-07		1012	GAN	NM_022041	0.858528	2.44409e-07	4.18108e-06
1013	KIAA0182	NM_001134473	1.26466	1.01731e-16	3.87173e-15		1013	MAP1S	NM_018174	0.858757	6.86537e-07	1.09733e-05
1014	PCTP	NM_174936	1.26461	0.000424639	0.0036202		1014	SCYL3	NM_020423#NM_181093	0.858906	0.000160618	0.00152885
1015	FAM105A	NM_019018	1.26413	5.77593e-05	0.000629533		1015	IKBKE	NM_001193321#NM_001193322#NM_014002	0.858944	8.61382e-05	0.000896206
1016	MMP15	NM_002428	1.26359	1.98424e-08	3.9328e-07		1016	RHBDD3	NM_012265	0.858965	6.43104e-07	1.03215e-05
1017	ABCB9	NM_203444	1.26331	4.38163e-16	1.60991e-14		1017	TOPORS	NM_005802#NM_001195622	0.858979	2.3727e-07	4.06489e-06
1018	SNHG7	NR_024542#NR_024543	1.26246	4.76602e-10	1.13529e-08		1018	ZNF229	NM_182490	0.85899	0.00464954	0.0278234
1019	TCFL5	NM_006602	1.26212	1.20608e-16	4.56786e-15		1019	MAD1L1	NM_003550#NM_001013836#NM_001013837	0.859051	8.98468e-09	1.85472e-07
1020	ZNF251	NM_138367	1.26108	1.00706e-13	3.24592e-12		1020	ZNF438	NM_001143767#NM_182755#NM_001143766#NM_001143768#NM_001143771#NM_001143770#NM_001143769#NR_026560	0.859097	0.0094387	0.0499345
1021	TNIP1	NM_006058	1.25998	4.55594e-14	1.5016e-12		1021	C11orf84	NM_138471	0.859106	3.27618e-09	7.11504e-08
1022	RGS19	NM_005873#NM_001039467	1.25967	2.46031e-13	7.73788e-12		1022	FXR2	NM_004860	0.859186	2.14801e-08	4.23942e-07
1023	BAHCC1	NM_001080519	1.25967	1.63139e-14	5.48521e-13		1023	N6AMT1	NM_182749#NM_013240	0.859215	4.51809e-06	6.30321e-05
1024	PLXNA2	NM_025179	1.25954	6.90108e-09	1.43729e-07		1024	SLIT3	NM_003062	0.859248	6.73553e-05	0.000718703
1025	TGFBR3	NM_001195684#NM_001195683#NM_003243#NR_036634	1.25945	1.5097e-09	3.39544e-08		1025	ZNF500	NM_021646	0.85944	0.000130881	0.0012883
1026	UNC93B1	NM_030930	1.25896	5.18095e-15	1.8124e-13		1026	APBB3	NM_133174#NM_133172#NM_006051#NM_133173	0.859536	8.16084e-08	1.4922e-06
1027	NCOR2	NM_001077261#NM_006312	1.25819	1.92976e-10	4.83847e-09		1027	CCDC22	NM_014008	0.859538	6.00338e-07	9.68165e-06
1028	MBOAT1	NM_001080480	1.25814	8.20457e-05	0.000857444		1028	ZDBF2	NM_020923	0.859741	8.57127e-07	1.34696e-05
1029	HOXA11	NM_005523	1.25791	3.45268e-06	4.94376e-05		1029	TBX18	NM_001080508	0.860071	2.17427e-07	3.74969e-06
1030	VASH1	NM_014909	1.25778	6.49701e-13	1.9846e-11		1030	LCMT2	NM_014793	0.860408	3.75742e-06	5.34083e-05
1031	PPIF	NM_005729	1.25743	1.06396e-08	2.17521e-07		1031	MFHAS1	NM_004225	0.860515	1.54448e-09	3.46366e-08
1032	CCDC96	NM_153376	1.25718	9.30042e-05	0.00095741		1032	CENPBD1	NM_145039	0.860665	0.000524789	0.00434867
1033	STC2	NM_003714	1.25607	5.779e-08	1.08208e-06		1033	WDR24	NM_032259	0.860791	1.39753e-05	0.000177872
1034	CHSY1	NM_014918	1.25597	2.58849e-12	7.46764e-11		1034	REST	NM_005612#NM_001193508	0.860806	1.21952e-07	2.17373e-06
1035	ANKRD18B	NM_147195	1.25509	0.00143791	0.0103867		1035	ZBED5	NM_001143667#NM_021211	0.860837	2.15086e-05	0.000260963
1036	SRSF8	NM_032102	1.25496	2.79717e-12	8.04979e-11		1036	SLC19A2	NM_006996	0.861211	5.70857e-05	0.000623064
1037	CXorf69	NM_152761#NM_001169574	1.25451	1.68725e-05	0.000209722		1037	PLXNB2	NM_012401	0.861232	1.6806e-06	2.53533e-05
1038	MDK	NM_001012334#NM_002391#NM_001012333	1.25443	0.000105234	0.00106639		1038	STOML1	NM_004809	0.861272	0.000286622	0.00255543
1039	SHC3	NM_016848	1.2543	2.21209e-17	8.73178e-16		1039	ARMCX5	NM_022838#NM_001168478#NM_001168482#NM_001168485#NM_001168480#NM_001168479	0.861414	0.00170883	0.0120096
1040	RAB36	NM_004914	1.25421	1.50405e-06	2.28522e-05		1040	ACVR1B	NM_020328#NM_020327#NM_004302	0.861416	4.66334e-06	6.49421e-05
1041	NINJ1	NM_004148	1.25391	4.0704e-13	1.26654e-11		1041	HEATR6	NM_022070	0.861425	9.85292e-08	1.78345e-06
1042	IL17RB	NM_018725	1.25336	0.00350902	0.0220545		1042	APRT	NM_001030018#NM_000485	0.861621	1.42651e-07	2.53303e-06
1043	ELF1	NM_172373#NM_001145353	1.25333	5.21314e-19	2.223e-17		1043	AMPD2	NM_139156	0.861723	2.12505e-09	4.72486e-08
1044	MAST3	NM_015016	1.25287	5.4513e-14	1.78162e-12		1044	BTBD3	NM_181443	0.861833	7.83382e-10	1.8215e-08
1045	KRT19	NM_002276	1.25274	0.00309113	0.0197629		1045	EFHA2	NM_181723	0.861889	0.000281512	0.00251756
1046	GSG2	NM_031965	1.25258	7.89793e-14	2.56332e-12		1046	LOC339535	NR_015407	0.862002	0.000234739	0.00213771
1047	ABHD5	NM_016006	1.25217	2.09861e-19	9.16641e-18		1047	AFG3L1P	NR_003228	0.862036	5.07816e-07	8.28098e-06
1048	IQSEC2	NM_015075#NR_024449#NM_001111125	1.25184	1.27059e-14	4.3093e-13		1048	SH3BGRL2	NM_003022	0.862153	6.64384e-09	1.39116e-07
1049	JUND	NM_005354	1.2515	5.61653e-10	1.32439e-08		1049	GTPBP6	NM_012227	0.862491	2.06373e-06	3.06192e-05
1050	SNHG1	NR_003098	1.2503	3.89593e-19	1.67661e-17		1050	TRNP1	NM_001013642	0.86253	5.29039e-05	0.000582042
1051	ATP13A2	NM_001141974#NM_022089#NM_001141973	1.25009	1.05571e-17	4.25342e-16		1051	CHTF18	NM_022092	0.862597	4.79024e-07	7.86084e-06
1052	ZNF669	NM_024804#NM_001142572	1.24805	0.000389106	0.00335027		1052	CABYR	NM_153769#NM_153770#NM_012189#NM_153768#NM_138643	0.862606	0.000144749	0.00140645
1053	CAPN5	NM_004055	1.24772	1.81502e-16	6.75373e-15		1053	TBPL1	NM_004865	0.86269	2.04228e-08	4.04099e-07
1054	CYP2S1	NM_030622	1.24717	2.67601e-09	5.87165e-08		1054	ZFP64	NM_199427#NM_022088#NM_199426#NM_018197	0.862755	1.82858e-05	0.00022549
1055	RCOR1	NM_015156	1.24702	2.01742e-09	4.48982e-08		1055	ZNF543	NM_213598	0.862758	0.00372348	0.0231224
1056	ZC3H12A	NM_025079	1.24694	2.98947e-05	0.000351574		1056	KIAA1731	NM_033395	0.863103	1.0643e-07	1.91606e-06
1057	C6orf132	NM_001164446	1.24691	7.12796e-18	2.90692e-16		1057	CACNA1A	NM_001127222#NM_023035#NM_001127221#NM_000068#NM_001174080	0.863114	0.00181623	0.012654
1058	RAB31	NM_006868	1.24625	6.17362e-18	2.52212e-16		1058	EMP3	NM_001425	0.863179	0.000354714	0.00308829
1059	CD3EAP	NM_012099	1.24604	1.10049e-12	3.26764e-11		1059	L1CAM	NM_000425#NM_024003#NM_001143963	0.863411	2.94193e-07	4.96727e-06
1060	SIRT7	NM_016538	1.24531	9.22272e-14	2.98499e-12		1060	CCDC130	NM_030818	0.86352	0.000117746	0.00117585
1061	SNHG10	NR_003138#NR_001459	1.24483	2.23518e-07	3.84906e-06		1061	FANCF	NM_022725	0.863573	0.00307612	0.0196885
1062	SIX4	NM_017420	1.2445	7.23837e-10	1.68472e-08		1062	HDAC9	NM_178425#NM_058176#NM_178423	0.86368	1.21419e-07	2.16754e-06
1063	CCNJL	NM_024565	1.2445	3.02864e-16	1.11806e-14		1063	IRS1	NM_005544	0.863741	4.16284e-06	5.87069e-05
1064	TRIM8	NM_030912	1.24325	2.66847e-16	9.8666e-15		1064	TOR3A	NM_022371	0.863766	0.000302918	0.00268433
1065	CAMKK1	NM_172206#NM_032294	1.24311	2.25888e-09	5.00335e-08		1065	AGFG2	NM_006076	0.863783	6.07189e-08	1.13148e-06
1066	MAP1LC3B	NM_022818	1.24295	6.65756e-16	2.43084e-14		1066	MGRN1	NM_001142291#NM_015246#NM_001142289#NM_001142290	0.863787	6.26681e-09	1.31575e-07
1067	HERC2P7	NR_036432	1.24286	0.00230666	0.0154536		1067	TMEM60	NM_032936	0.864107	0.000139093	0.00135881
1068	C1orf96	NM_145257	1.24182	3.84105e-13	1.19677e-11		1068	SLC19A1	NM_194255	0.864171	7.86847e-06	0.000104889
1069	DLX2	NM_004405	1.24162	7.85128e-11	2.02281e-09		1069	PATZ1	NM_014323#NM_032052#NM_032050#NM_032051	0.864336	6.50603e-08	1.20757e-06
1070	TMEM64	NM_001008495#NM_001146273	1.24127	2.67394e-12	7.70465e-11		1070	CDAN1	NM_138477	0.864369	1.24352e-09	2.82672e-08
1071	KLHL11	NM_018143	1.24099	4.90893e-06	6.80379e-05		1071	MEPCE	NM_001194992#NM_001194990#NM_001194991#NM_019606	0.864456	1.25083e-07	2.22615e-06
1072	TTC9	NM_015351	1.24042	0.00261662	0.0171756		1072	NR1H2	NM_007121	0.864512	4.22294e-08	8.02943e-07
1073	ITPK1	NM_001142594	1.24008	1.67881e-17	6.67183e-16		1073	ING2	NM_001564	0.86454	1.20792e-05	0.000155691
1074	SLC12A8	NM_024628	1.23983	0.000481913	0.00404951		1074	SUOX	NM_001032386#NM_001032387#NM_000456	0.864575	9.15245e-05	0.000945273
1075	PDLIM2	NM_021630	1.23956	5.3609e-18	2.20164e-16		1075	LYPD6	NM_182573	0.864598	0.0069197	0.0386194
1076	SLC45A4	NM_001080431	1.23947	0.000172032	0.00162164		1076	TRIM56	NM_030961	0.86462	3.49382e-06	4.99961e-05
1077	PLD6	NM_178836	1.23943	1.43083e-05	0.000181617		1077	MSTO1	NM_018116	0.864629	0.0020778	0.0141475
1078	C1orf216	NM_152374	1.23937	1.59292e-11	4.34344e-10		1078	ANO8	NM_020959	0.864655	2.5305e-07	4.31281e-06
1079	STARD10	NM_006645	1.23903	2.90328e-07	4.91266e-06		1079	MANBA	NM_005908	0.864656	9.55403e-05	0.000979634
1080	PRR5	NM_001017529#NM_001017528	1.2373	0.000565352	0.00463224		1080	RNF216P1	NR_023384#NR_015449#NR_023385	0.864769	1.0231e-06	1.58855e-05
1081	WBP4	NM_007187	1.23708	1.69231e-10	4.25683e-09		1081	CDK11A	NM_033529#NM_024011	0.864986	0.00520085	0.0305054
1082	DIXDC1	NM_001037954	1.23541	7.71878e-13	2.33946e-11		1082	FEM1B	NM_015322	0.86512	3.94429e-05	0.000448953
1083	RAC2	NM_002872	1.23471	2.5416e-11	6.77218e-10		1083	IQCC	NM_018134#NM_001160042	0.865224	3.34016e-05	0.000387574
1084	METTL21B	NM_015935#NM_014955#NM_001007239	1.23456	2.20629e-06	3.25483e-05		1084	POLD1	NM_002691	0.865287	1.11798e-07	2.00653e-06
1085	DLX1	NM_001038493#NM_178120	1.23405	6.6874e-08	1.23828e-06		1085	POGZ	NM_015100#NM_001194937#NM_001194938#NM_145796	0.865323	2.97315e-08	5.78008e-07
1086	MEF2A	NM_005587#NM_001171894#NM_001130927#NM_001130926	1.23402	3.96577e-15	1.39566e-13		1086	PPM1D	NM_003620	0.865338	5.26223e-09	1.11789e-07
1087	POLR2A	NM_000937	1.23387	6.17821e-13	1.89217e-11		1087	ATXN2	NM_002973	0.865625	3.07465e-09	6.7148e-08
1088	GNA13	NM_006572	1.23378	5.79677e-07	9.37432e-06		1088	SPPL2B	NM_152988#NM_001077238	0.865675	6.2384e-08	1.15974e-06
1089	PLAU	NM_001145031#NM_002658	1.2337	0.00459692	0.0275367		1089	FOXJ2	NM_018416	0.865732	3.12749e-07	5.26536e-06
1090	PYROXD2	NM_032709	1.23319	0.000118204	0.00117841		1090	RELB	NM_006509	0.865797	0.000142674	0.00138917
1091	C3orf62	NM_198562	1.23303	0.00377733	0.0233948		1091	TNRC6C	NM_018996#NM_001142640	0.865876	5.97908e-06	8.12083e-05
1092	FJX1	NM_014344	1.2329	4.90542e-14	1.60997e-12		1092	ZNF445	NM_181489	0.865917	7.28931e-08	1.34229e-06
1093	GPRIN1	NM_052899	1.23221	1.75726e-07	3.08055e-06		1093	MKL1	NM_020831	0.865943	9.25649e-09	1.90554e-07
1094	ELOVL6	NM_024090#NM_001130721	1.23218	4.6149e-11	1.20898e-09		1094	C14orf167	NR_023924#NR_023922#NR_023923#NR_023921	0.865947	0.00578629	0.0333122
1095	IQSEC1	NM_001134382	1.2321	3.51895e-14	1.16639e-12		1095	ZNF432	NM_133473	0.866037	0.0064756	0.036622
1096	PMP22	NM_153322#NM_153321#NM_000304	1.23177	1.21493e-16	4.59393e-15		1096	HERPUD1	NM_001010989#NM_001010990#NM_014685	0.866089	2.5631e-07	4.3623e-06
1097	KCTD21	NM_001029859	1.22962	4.62997e-10	1.10514e-08		1097	IRAK2	NM_001570	0.86624	0.00197754	0.0135955
1098	SH2B3	NM_005475	1.22945	0.000528608	0.00437567		1098	MRPL53	NM_181306#NM_180982#NM_181307#NM_178336#NM_181305#NM_181304	0.86631	1.91095e-07	3.32998e-06
1099	MARCKSL1	NM_023009	1.22914	6.05432e-08	1.12911e-06		1099	MLL5	NM_018682#NM_182931	0.86635	1.78601e-07	3.12626e-06
1100	IRGQ	NM_001007561	1.22909	1.29992e-15	4.67329e-14		1100	E2F8	NM_024680	0.866463	3.76029e-08	7.21433e-07
1101	UNKL	NM_001193389#NM_023076#NM_001193388	1.22756	5.81006e-12	1.64969e-10		1101	ING3	NM_198267#NM_019071	0.866512	1.46948e-06	2.2356e-05
1102	TWF2	NM_007284	1.22664	1.00435e-14	3.43627e-13		1102	ZNF232	NM_014519	0.866614	0.00400613	0.0245596
1103	ARNTL	NM_001178#NM_001030272#NM_001030273	1.22586	3.33763e-05	0.000387574		1103	WDR83	NR_029375#NM_001099737	0.866624	9.18001e-05	0.00094752
1104	TFEB	NM_001167827	1.22577	2.11132e-05	0.000256565		1104	SPEG	NM_005876#NM_001173476	0.86688	1.47194e-06	2.23788e-05
1105	STK24	NM_001032296#NM_003576	1.22475	6.91844e-15	2.40581e-13		1105	LUZP1	NM_033631#NM_001142546	0.867016	0.000203508	0.00187681
1106	SNORD31	NR_002560	1.22468	0.00149875	0.0107474		1106	NLK	NM_016231	0.867113	3.09984e-09	6.7635e-08
1107	UNC119	NM_005148#NM_054035	1.22458	2.27847e-12	6.61408e-11		1107	SH3RF2	NM_152550	0.867138	6.28583e-06	8.50534e-05
1108	OSBPL3	NM_015550#NM_145320#NM_145322#NM_145321	1.22403	1.45007e-10	3.67121e-09		1108	LYSMD1	NM_001136543#NM_212551	0.867153	0.000263307	0.00237566
1109	IGFBP4	NM_001552	1.22366	4.74529e-10	1.13151e-08		1109	TMEM47	NM_031442	0.867211	9.43023e-08	1.71491e-06
1110	CD83	NM_001040280#NM_004233	1.22363	0.000265394	0.00239069		1110	THAP1	NM_018105#NM_199003	0.867214	3.36886e-05	0.000390107
1111	LZTS1	NM_021020	1.22333	5.45182e-15	1.90431e-13		1111	ZNF707	NM_001100599#NM_001100598#NM_173831	0.867217	0.000176733	0.00166068
1112	RASA2	NM_006506	1.22318	1.71135e-13	5.45577e-12		1112	RNF146	NM_030963	0.867243	3.86658e-06	5.47934e-05
1113	DOK4	NM_018110	1.22287	8.71846e-15	2.99607e-13		1113	PTPN23	NM_015466	0.867399	2.10405e-08	4.15617e-07
1114	BIN1	NM_001197	1.22259	1.22389e-13	3.93395e-12		1114	KBTBD2	NM_015483	0.867636	1.97169e-08	3.91457e-07
1115	MT2A	NM_005953	1.22256	4.20129e-05	0.000474269		1115	WDR81	NM_152348#NM_001163673	0.867641	1.8467e-05	0.000227603
1116	PGBD3	NM_170725#NM_001017434	1.22195	0.0004355	0.00370468		1116	CORO1B	NM_001018070#NM_020441	0.867651	4.2849e-09	9.19462e-08
1117	CCDC138	NM_199287	1.22191	1.83773e-07	3.21197e-06		1117	H2AFX	NM_002105	0.867686	0.00428415	0.0259963
1118	C5orf62	NM_032947	1.22181	1.08476e-12	3.22502e-11		1118	C3orf38	NM_173824	0.867999	9.77775e-08	1.77121e-06
1119	ETS2	NM_005239	1.22121	6.16282e-09	1.29624e-07		1119	WDFY2	NM_052950	0.868052	0.00015212	0.00146399
1120	LOC255480	NR_029449#NR_029448	1.21868	2.34404e-11	6.28881e-10		1120	ZNF430	NM_001172671#NM_025189	0.86831	0.000118558	0.0011805
1121	SAPCD2	NR_024084#NM_001131063#NM_024632#NM_001131062	1.21679	2.75708e-08	5.37792e-07		1121	PLEKHM1	NM_014798#NR_027782#NR_027774	0.868546	0.000420917	0.0035924
1122	PRDM11	NM_020229	1.21639	0.00501876	0.0296083		1122	FAT4	NM_024582	0.868563	0.00402667	0.0246645
1123	KIAA0922	NM_001131007#NM_015196	1.21577	1.67776e-11	4.56413e-10		1123	MOGS	NM_178176	0.868744	5.83874e-08	1.09064e-06
1124	C9orf72	NM_018325#NM_145005	1.21572	0.00313862	0.0200501		1124	CBR1	NM_001757	0.868798	1.15949e-06	1.78609e-05
1125	FAM196B	NM_001039762	1.21474	3.56765e-10	8.6214e-09		1125	EFEMP2	NM_016938	0.868801	0.000107173	0.00108464
1126	ZNF354B	NM_058230	1.21413	0.00642253	0.0363658		1126	USP42	NM_032172	0.868908	2.94783e-05	0.000347201
1127	MDGA1	NM_153487	1.21384	1.04133e-12	3.1038e-11		1127	PRPF40B	NM_012272#NM_001031698	0.869024	0.000512588	0.00426724
1128	SLFN5	NM_144975	1.21362	1.1755e-11	3.25463e-10		1128	ZNF85	NM_003429#NR_034060	0.869065	0.00130742	0.00958033
1129	BRP44L	NM_016098	1.21358	6.91401e-09	1.4387e-07		1129	PIAS4	NM_015897	0.869093	3.53367e-08	6.79628e-07
1130	SPATA13	NM_153023#NM_001166271	1.21323	1.02849e-11	2.86456e-10		1130	MZF1	NM_198055#NM_003422	0.869245	0.000269905	0.00242574
1131	SIAH2	NM_005067	1.21249	1.21606e-11	3.35896e-10		1131	APC	NM_001127511	0.869433	4.79523e-07	7.86351e-06
1132	AMOTL2	NM_016201	1.21232	7.04109e-09	1.46254e-07		1132	SLC3A2	NM_001012664#NM_001012661#NM_001012663#NM_001012662#NM_002394#NM_001013251#NR_037193	0.869434	0.000670753	0.00536602
1133	NOP14-AS1	NM_003703	1.21179	6.00922e-10	1.41129e-08		1133	LOC100131257	NM_001190479	0.869518	5.09593e-06	7.03377e-05
1134	KIAA0895L	NM_001040715	1.21142	3.6648e-06	5.22189e-05		1134	PRKCDBP	NM_145040	0.869606	7.21705e-06	9.66465e-05
1135	LBH	NM_178834	1.21114	0.000167578	0.00158413		1135	ANKRD52	NM_173595	0.869761	1.23348e-06	1.89382e-05
1136	DGKD	NM_152879	1.21068	4.80307e-08	9.05147e-07		1136	TIGD5	NM_032862	0.869875	0.000975502	0.00744466
1137	ZNF174	NM_003450#NM_001032292	1.21006	0.000217417	0.00199239		1137	HMGCR	NM_001130996#NM_000859	0.869892	0.000236477	0.00215187
1138	CDC34	NM_004359	1.20888	8.05405e-14	2.61036e-12		1138	PABPC1L	NM_001124756	0.869896	8.76637e-05	0.000909244
1139	SLC22A4	NM_003059	1.20847	1.45536e-05	0.00018423		1139	PCDHGB5	NM_018925	0.870128	4.60084e-06	6.41099e-05
1140	TSEN54	NM_207346	1.20815	4.13002e-13	1.28338e-11		1140	ATP5D	NM_001001975#NM_001687	0.87015	0.000271863	0.00244061
1141	FLI1	NM_001167681	1.20735	2.16098e-06	3.19267e-05		1141	LARP6	NM_197958#NM_018357	0.870347	4.06856e-07	6.74764e-06
1142	RAB11FIP1	NM_001002814#NM_025151	1.20732	2.08567e-10	5.21263e-09		1142	SIPA1L3	NM_015073	0.870506	2.27273e-06	3.34651e-05
1143	DCUN1D2	NM_001014283	1.2066	2.16059e-12	6.29527e-11		1143	MPND	NM_001159846#NM_032868	0.870917	0.000159843	0.00152271
1144	NEK6	NM_001145001#NM_001166167#NM_014397#NM_001166168	1.20619	1.42511e-13	4.56816e-12		1144	LPIN2	NM_014646	0.87103	2.88719e-07	4.88897e-06
1145	BCL10	NM_003921	1.20564	0.0041485	0.0252717		1145	DMWD	NM_004943	0.871048	1.97431e-09	4.39806e-08
1146	RALA	NM_005402	1.20562	9.3724e-14	3.02924e-12		1146	CCND3	NM_001136126#NM_001760#NM_001136125#NM_001136017	0.87106	1.24591e-06	1.9104e-05
1147	LIMS1	NM_005569#NM_016733	1.20536	5.21201e-09	1.10823e-07		1147	TBCC	NM_003192	0.871108	2.52758e-07	4.31127e-06
1148	PRUNE	NM_021222	1.2051	1.1839e-10	3.00711e-09		1148	STARD9	NM_020759	0.87113	0.000300278	0.00266397
1149	SLC9A3R2	NM_001130012#NM_004785	1.20487	5.8966e-13	1.81067e-11		1149	MIB2	NM_001170686#NM_080875#NM_001170689#NR_033183#NM_001170687#NM_001170688	0.871178	4.7774e-05	0.000533134
1150	HPS3	NM_032383	1.20469	1.00341e-11	2.80139e-10		1150	ZNF680	NM_178558#NM_001130022	0.871237	0.00581294	0.0334408
1151	PWWP2A	NM_052927	1.20409	6.91626e-11	1.79378e-09		1151	GSTZ1	NM_001513#NM_145871#NM_145870	0.871265	0.000117663	0.00117552
1152	CDK5R1	NM_003885	1.2038	2.0394e-07	3.5338e-06		1152	DCBLD1	NM_173674	0.871442	3.85855e-07	6.42213e-06
1153	ABAT	NM_020686	1.20378	3.54139e-06	5.06148e-05		1153	GALK1	NM_000154	0.871492	9.31153e-07	1.45352e-05
1154	ACSL1	NM_001995	1.20309	2.35849e-11	6.32032e-10		1154	TRIM68	NM_018073	0.87183	0.00431123	0.02612
1155	NXPH4	NM_007224	1.20271	0.000151531	0.0014602		1155	C11orf95	NM_001144936	0.871867	0.000547018	0.00449858
1156	CGNL1	NM_032866	1.2026	0.00138794	0.0100787		1156	LAMB2	NM_002292	0.871902	0.000222768	0.00203697
1157	PPP1R3C	NM_005398	1.20238	5.03815e-05	0.000557705		1157	LINC00294	NM_173083	0.871993	3.01644e-06	4.35113e-05
1158	MED26	NM_004831	1.20227	1.7284e-08	3.45863e-07		1158	IFRD1	NM_001197080#NM_001550#NM_001007245#NM_001197079	0.871997	6.12704e-08	1.14085e-06
1159	PDXK	NM_003681	1.19969	4.75254e-06	6.59877e-05		1159	MOSPD2	NM_152581	0.872062	8.21316e-07	1.29243e-05
1160	TMC6	NM_001127198#NM_007267	1.19908	0.000501698	0.00418853		1160	ZFP36L1	NM_004926	0.872084	6.02587e-05	0.00065191
1161	AIF1L	NM_001185096#NM_031426#NM_001185095#NR_033701	1.19856	1.84037e-07	3.21418e-06		1161	PPRC1	NM_015062	0.872112	9.14943e-07	1.42917e-05
1162	SYNM	NM_015286#NM_145728	1.1979	5.00681e-11	1.30871e-09		1162	ARSA	NM_000487#NM_001085428#NM_001085427#NM_001085426#NM_001085425	0.872153	1.21142e-06	1.86241e-05
1163	CALM1	NM_006888#NM_001166106	1.19777	4.12272e-11	1.08247e-09		1163	VASP	NM_003370	0.872195	0.00903941	0.0482047
1164	MLKL	NM_152649#NM_001142497	1.19737	0.00149261	0.0107255		1164	NRBF2	NM_030759	0.872309	1.08068e-05	0.000140062
1165	TEX2	NM_018469	1.19719	6.71822e-12	1.90062e-10		1165	TMEM136	NM_001198670#NM_001198673#NM_174926#NM_001198672#NM_001198675#NM_001198674#NM_001198671	0.872387	1.82691e-06	2.73312e-05
1166	PDXP	NM_020315	1.19716	3.1212e-08	6.0528e-07		1166	ISOC2	NM_024710#NM_001136201#NM_001136202	0.872454	1.50945e-06	2.29193e-05
1167	CLK4	NM_020666	1.19641	1.03273e-10	2.63459e-09		1167	ZNF593	NM_015871	0.872459	5.25769e-06	7.23141e-05
1168	AP1S3	NM_001039569	1.19638	2.16326e-12	6.29527e-11		1168	DVL2	NM_004422	0.872475	6.1518e-08	1.14455e-06
1169	PCYOX1	NM_174936	1.19613	1.58021e-06	2.39782e-05		1169	RPUSD3	NM_001142547#NM_173659	0.872503	3.61315e-06	5.15458e-05
1170	NAB2	NM_005967	1.19587	0.00130358	0.00955526		1170	MYO1C	NM_001080950#NM_033375#NM_001080779	0.872529	2.33214e-12	6.76146e-11
1171	CASP3	NM_032991#NM_004346	1.19574	1.5205e-12	4.47494e-11		1171	BAG2	NM_004282	0.872625	1.63078e-05	0.000203352
1172	PXK	NM_017771	1.19566	1.20088e-07	2.14706e-06		1172	AKAP9	NM_147185#NM_005751	0.872666	0.00876681	0.0470303
1173	PRR5L	NM_001160167#NM_001160168#NM_024841	1.19564	6.11132e-10	1.43095e-08		1173	RSBN1	NM_018364	0.872743	7.2682e-07	1.15461e-05
1174	RGS3	NM_144488#NM_130795	1.19526	4.20179e-06	5.91491e-05		1174	ZNF708	NM_021269	0.872766	0.00493102	0.0292012
1175	LOC100506730	NR_036592	1.19526	0.00022429	0.00204895		1175	TEX264	NM_015926#NM_001129884#NR_024012	0.872772	2.36927e-07	4.06201e-06
1176	HIC1	NM_006497	1.19493	2.35705e-09	5.20109e-08		1176	ZNF335	NM_022095	0.872824	9.44439e-08	1.71615e-06
1177	CRAMP1L	NM_020825	1.19442	1.36173e-11	3.73924e-10		1177	HOMER1	NM_004272	0.873001	1.70996e-06	2.57132e-05
1178	PPTC7	NM_139283	1.19394	6.10809e-07	9.83694e-06		1178	ABCC10	NM_001198934	0.873022	1.06445e-06	1.64838e-05
1179	BRD1	NM_014577	1.19325	1.01085e-11	2.8188e-10		1179	LOC100132352	NR_034006	0.873173	0.0075692	0.0416181
1180	MDFIC	NM_001166346#NM_001166345#NM_199072	1.19297	8.34284e-10	1.93408e-08		1180	GALE	NM_000403#NM_001008216#NM_001127621	0.873236	4.93851e-06	6.83262e-05
1181	LHFPL2	NM_005779	1.19177	2.26836e-09	5.01961e-08		1181	NUDT22	NM_032344#NM_001128613#NM_001128612	0.873301	0.00354696	0.0222452
1182	DENND2C	NM_198459	1.19159	0.000116171	0.00116311		1182	ARSJ	NM_024590	0.873495	5.4923e-07	8.92517e-06
1183	LRRFIP1	NM_001137553#NM_001137552#NM_001137551#NM_004735#NM_001137550	1.19149	3.34036e-05	0.000387574		1183	LRP1	NM_002332	0.873499	2.63647e-31	1.87833e-29
1184	LGR5	NM_003667	1.1913	0.00126311	0.0093082		1184	ACSF3	NM_001127214#NR_023316#NM_174917	0.873535	3.10554e-06	4.47136e-05
1185	SPRED2	NM_152594	1.19101	2.62263e-05	0.000312045		1185	NPRL3	NM_001077350#NM_001039476	0.873549	4.06196e-06	5.73534e-05
1186	AKAP5	NM_004857	1.19066	1.88717e-08	3.75953e-07		1186	DTX3	NM_178502	0.873618	0.000518844	0.0043139
1187	LOC152742	NR_026934	1.1905	4.99441e-05	0.000554175		1187	RSBN1L	NM_198467	0.873745	3.59502e-06	5.13499e-05
1188	C22orf29	NM_024627	1.19023	9.26349e-09	1.90554e-07		1188	CCS	NM_005125	0.873817	0.000447307	0.00379545
1189	SLC25A12	NM_003705	1.18983	4.57497e-10	1.09313e-08		1189	ATL1	NM_001127713	0.873819	5.8106e-05	0.000632722
1190	SPATA2L	NM_152339	1.18981	7.81543e-05	0.000821552		1190	ZNF219	NM_001101672#NM_001102454	0.873854	7.31818e-06	9.79446e-05
1191	MEF2D	NM_005920	1.18894	5.62984e-06	7.68447e-05		1191	FAM83H	NM_198488	0.873999	7.18911e-06	9.63698e-05
1192	RAB40C	NM_001172666#NM_001172665#NM_001172663#NM_001172664#NM_021168	1.18828	1.18683e-08	2.41374e-07		1192	ZNF48	NM_152652	0.874041	0.000117958	0.00117696
1193	EME2	NM_001010865	1.18772	0.00453605	0.027207		1193	ZNF384	NM_001039917#NM_133476#NM_001135734#NM_001039918#NM_001039916#NM_001039919#NM_001039920	0.874097	1.25502e-08	2.54356e-07
1194	ARFGAP3	NM_014570#NM_001142293	1.18728	9.73925e-12	2.72559e-10		1194	ZNF701	NM_001172655#NM_018260	0.874419	0.00391842	0.0241216
1195	SLC26A6	NM_134426#NM_022911#NM_134263	1.18725	1.17606e-07	2.10592e-06		1195	TNFSF9	NM_003811	0.874421	0.000284337	0.00253893
1196	RIOK3	NM_003831	1.18659	2.96455e-11	7.8366e-10		1196	TOMM40	NM_001128916#NM_006114#NM_001128917	0.874519	1.89502e-07	3.30469e-06
1197	IFFO1	NM_080730#NM_001039670#NM_001193457#NR_036467	1.18626	6.72082e-08	1.24348e-06		1197	CREBZF	NR_028024#NR_028025#NR_028026#NM_001039618#NR_028027	0.874531	6.41243e-07	1.02987e-05
1198	C8orf58	NM_001013842#NM_001198827#NM_173686	1.18618	6.22839e-09	1.30886e-07		1198	RCL1	NM_005772	0.87456	1.00049e-05	0.000130612
1199	LOC100507246	NR_037601#NR_037600#NR_037602	1.1861	4.56277e-10	1.09133e-08		1199	DPM3	NM_018973#NM_153741	0.874663	0.00406205	0.0248292
1200	MCFD2	NM_015078	1.18606	1.78056e-06	2.67232e-05		1200	SNX18	NM_001102575#NM_001145427	0.874674	5.1661e-06	7.11382e-05
1201	ICAM1	NM_000201	1.18569	0.00149661	0.010741		1201	ZNF107	NM_001013746#NM_016220	0.874938	0.00382593	0.0236269
1202	CXorf23	NM_198279	1.18555	0.00452502	0.0271548		1202	ZNF133	NM_003434#NM_001083330	0.87499	0.00586886	0.0337184
1203	EPAS1	NR_003290	1.18549	2.04866e-05	0.000249599		1203	AFAP1	NM_001134647#NM_198595	0.875056	0.000118175	0.00117841
1204	ST6GALNAC4	NM_175040#NM_175039	1.18544	2.372e-09	5.22913e-08		1204	ZNF652	NM_014897#NM_001145365	0.875364	1.01659e-05	0.000132417
1205	AHNAK2	NM_138420	1.1852	1.72872e-08	3.45863e-07		1205	MTFP1	NM_016498#NM_001003704	0.875434	1.7782e-05	0.00022009
1206	ZNF703	NM_025069	1.18501	2.50153e-05	0.000298707		1206	STK11IP	NM_052902	0.875439	1.91608e-06	2.85892e-05
1207	CASP7	NM_033340#NM_033339#NM_033338#NM_001227	1.18471	2.35471e-10	5.83509e-09		1207	GCLC	NM_001197115#NM_001498	0.875444	1.44652e-07	2.56466e-06
1208	GRK5	NM_005308	1.18405	8.45737e-09	1.7505e-07		1208	LENG8	NM_052925	0.875509	3.30013e-06	4.73986e-05
1209	MITD1	NM_024039	1.18388	6.37527e-07	1.02531e-05		1209	SVEP1	NM_153366	0.87565	0.000219377	0.00200878
1210	RIN1	NM_004292	1.18383	1.63977e-06	2.48335e-05		1210	FARSA	NM_004461	0.875651	4.31589e-07	7.13251e-06
1211	WDR43	NM_018268	1.18334	2.51585e-05	0.000300257		1211	ICK	NM_014920#NM_016513	0.875694	8.2355e-06	0.000109469
1212	SLC7A6	NM_001076785#NM_003983	1.18311	5.25727e-07	8.55514e-06		1212	CLIP3	NM_015526	0.875713	6.34194e-06	8.5763e-05
1213	TNFRSF1A	NM_001065	1.18305	9.16113e-09	1.88781e-07		1213	RBM10	NM_005676#NM_152856	0.875719	1.71154e-07	3.00265e-06
1214	AMOTL1	NM_130847	1.18283	5.9676e-05	0.000646504		1214	ZNF829	NM_001171979#NM_001037232	0.875764	0.00482966	0.0287028
1215	PTTG1IP	NM_004339	1.18232	8.2461e-07	1.29674e-05		1215	NRM	NM_007243	0.87578	2.13769e-05	0.000259499
1216	TRIM25	NM_005082	1.18206	0.000100872	0.00102799		1216	B9D1	NM_015681	0.875795	0.0032169	0.0204774
1217	C3orf78	NM_001124767	1.18132	3.56708e-05	0.00041082		1217	HDAC7	NM_001098416#NM_015401	0.875821	7.13263e-07	1.13539e-05
1218	BRWD1	NM_018963#NM_033656	1.18124	1.17112e-08	2.38593e-07		1218	C19orf47	NM_178830	0.87591	1.56275e-05	0.000195689
1219	KANK2	NM_001136191	1.18093	2.72574e-05	0.000323161		1219	AKR1A1	NM_153326#NM_006066	0.875917	1.97513e-07	3.43159e-06
1220	BAG1	NM_004323#NM_001172415	1.18041	5.44783e-09	1.15312e-07		1220	SLC12A4	NM_005072#NM_001145962#NM_001145963#NM_001145964#NM_001145961	0.875937	6.54411e-06	8.83436e-05
1221	MTCP1NB	NM_001018024	1.18038	0.00426558	0.0258972		1221	DCAF15	NM_138353	0.875993	6.51195e-07	1.04441e-05
1222	HOXD8	NM_001199746#NM_019558#NM_001199747	1.17856	3.99289e-08	7.63551e-07		1222	AKIRIN1	NM_001136275#NM_024595	0.876307	1.23408e-07	2.19801e-06
1223	PLIN2	NM_001122	1.17778	6.71557e-07	1.0756e-05		1223	N4BP1	NM_153029	0.876356	1.12335e-07	2.01461e-06
1224	BNIP3L	NM_004331	1.17757	4.3697e-10	1.04837e-08		1224	TTI2	NM_014657	0.876356	3.3542e-05	0.000388988
1225	IFITM1	NM_003641	1.1775	4.11183e-05	0.000465304		1225	NCKAP5L	NM_001037806	0.876399	3.85341e-08	7.38086e-07
1226	PTPN1	NM_002827	1.1772	3.16564e-10	7.69767e-09		1226	SIRT6	NM_016539#NM_001193285	0.876524	6.7831e-06	9.13588e-05
1227	PAPSS2	NM_004670#NM_001015880	1.1772	2.27695e-05	0.000274267		1227	NRSN2	NM_024958	0.876561	5.3361e-06	7.32632e-05
1228	FBXO31	NR_024568	1.17715	1.2802e-09	2.90162e-08		1228	LIMD2	NM_030576	0.876567	0.00138589	0.010067
1229	LIFR	NM_002310	1.177	5.71452e-08	1.07087e-06		1229	RIMKLB	NM_020734	0.876682	8.19828e-06	0.000109037
1230	DYNLT3	NM_006520	1.17677	7.24099e-08	1.3355e-06		1230	VWA5A	NM_014622#NM_001130142	0.876707	0.00105731	0.00799067
1231	RNF103	NM_014868	1.17673	1.03931e-09	2.38806e-08		1231	VLDLR	NM_003383#NM_001018056	0.876712	0.000282743	0.00252663
1232	RNF141	NM_016422	1.17643	3.67745e-09	7.91296e-08		1232	APEX2	NM_014481	0.876843	7.84222e-08	1.43844e-06
1233	ZNF267	NM_003414	1.17627	2.6948e-06	3.92105e-05		1233	DEM1	NM_022774	0.876933	8.34765e-06	0.000110834
1234	MSL1	NM_001012241	1.17554	3.17936e-09	6.91763e-08		1234	TMEM70	NR_033334#NM_017866#NM_001040613	0.876938	2.22824e-06	3.28514e-05
1235	CHKA	NM_212469#NM_001277	1.17523	1.53321e-09	3.44169e-08		1235	C19orf44	NM_032207	0.87711	0.00147928	0.0106527
1236	SS18L2	NM_016305	1.175	0.000176905	0.00166088		1236	ATXN2L	NM_148414#NM_148415#NM_007245#NM_145714#NM_148416	0.877124	0.00129184	0.00948381
1237	USPL1	NM_005800	1.17459	2.83647e-08	5.51895e-07		1237	KLF2	NM_016270	0.877173	0.00755209	0.0415436
1238	HOXC9	NM_006897	1.17402	1.36389e-06	2.08583e-05		1238	KIAA1217	NM_001098500	0.87721	0.00165832	0.0117216
1239	RXRA	NM_002957	1.17389	5.84153e-10	1.37606e-08		1239	PNKP	NM_007254	0.877238	5.34334e-05	0.000586764
1240	ABHD2	NM_007011#NM_152924	1.17349	2.46998e-05	0.000295387		1240	SLC39A8	NM_022154#NM_001135147#NM_001135146	0.877244	0.000124238	0.00122808
1241	DYRK1A	NM_101395	1.17339	0.00107482	0.00810992		1241	CIC	NM_015125	0.877312	8.76543e-07	1.37655e-05
1242	PAFAH1B2	NM_001184747#NM_002572#NM_001184748#NM_001184746	1.17254	5.70064e-05	0.000622489		1242	SCAND1	NM_016558#NM_033630	0.877321	1.76609e-06	2.65231e-05
1243	CDKN2D	NM_079421#NM_001800	1.17221	0.000549577	0.00451565		1243	BRD4	NM_058243	0.877331	1.19731e-07	2.14232e-06
1244	SH3BP5	NM_001018009#NM_004844	1.17195	6.05399e-06	8.21543e-05		1244	POM121C	NM_001099415	0.877438	4.68728e-05	0.000524078
1245	CD248	NM_020404	1.17122	4.03125e-08	7.70256e-07		1245	LPCAT4	NM_153613	0.877509	5.57806e-06	7.62589e-05
1246	EFHD1	NR_027663	1.17114	0.000197503	0.00183072		1246	NCDN	NM_001014839#NM_014284#NM_001014841	0.877541	1.2307e-06	1.89079e-05
1247	FBXO34	NM_017943	1.17089	2.06769e-07	3.57645e-06		1247	C11orf2	NM_013265	0.877703	3.24387e-07	5.45344e-06
1248	C14orf49	NM_152592	1.17079	1.23936e-06	1.90159e-05		1248	MPP3	NR_003562#NM_001932	0.877761	0.000132283	0.00130046
1249	SAP30L	NR_024084#NM_001131063#NM_024632#NM_001131062	1.17041	2.32962e-10	5.77904e-09		1249	DDRGK1	NM_023935	0.877932	2.28781e-07	3.93389e-06
1250	DLEU1	NR_002605	1.17004	2.34445e-05	0.000281382		1250	USP19	NM_001199162#NM_001199160#NM_006677#NM_001199161	0.877947	1.21651e-07	2.17004e-06
1251	LDB1	NM_003893#NM_001113407	1.16998	1.15991e-09	2.64953e-08		1251	LIG4	NM_001098268#NM_002312#NM_206937	0.878	0.00275036	0.0178976
1252	HOXC10	NM_017409	1.16991	1.68479e-08	3.38232e-07		1252	LRRC8C	NM_032270	0.878033	0.000266715	0.00239992
1253	TICAM1	NM_182919	1.16991	2.9945e-09	6.55201e-08		1253	ARHGEF25	NM_001111270#NM_182947	0.878071	0.00447732	0.02691
1254	SSBP3	NM_018070#NM_145716#NM_001009955	1.16973	9.97572e-09	2.04306e-07		1254	PRRG1	NM_001173486#NM_001142395#NM_001173490#NM_001173489#NM_000950	0.878138	0.000422126	0.00360009
1255	INSR	NM_000208#NM_001079817	1.16928	0.00370391	0.0230255		1255	TAF10	NM_006284	0.87826	4.35813e-05	0.000489384
1256	APOPT1	NM_198450	1.16891	6.68824e-09	1.3992e-07		1256	UCKL1	NM_001193379#NM_017859	0.878298	0.000244132	0.00221548
1257	ZNF185	NM_001178107#NM_007150#NM_001178109#NM_001178110#NM_001178106#NM_001178113#NM_001178108#NM_001178115	1.16867	5.32981e-09	1.12917e-07		1257	DCLRE1B	NM_022836	0.878302	3.40317e-05	0.00039369
1258	ACBD5	NM_145698#NM_001042473#NR_024150	1.16864	4.43476e-09	9.49875e-08		1258	UCP2	NM_003355	0.878401	1.36083e-05	0.000173581
1259	FKBP4	NM_002014	1.16851	5.87701e-05	0.000639154		1259	ZFPL1	NM_006782	0.878486	0.000150007	0.0014473
1260	POU2F1	NM_001198783#NM_001198786#NM_002697#NR_037163	1.16845	0.00014111	0.00137566		1260	RRP8	NM_015324	0.878489	6.13352e-06	8.31852e-05
1261	SLC30A4	NM_013309	1.16812	0.000739294	0.00585027		1261	GPR176	NM_007223	0.87859	0.0014032	0.0101706
1262	TBX3	NM_016569#NM_005996	1.16807	1.6655e-07	2.92627e-06		1262	HCG11	NR_026790	0.87866	0.00543867	0.0315832
1263	ATOH8	NM_145178	1.16807	0.00766095	0.0420435		1263	C2CD2L	NM_014807	0.878763	3.13988e-06	4.51656e-05
1264	SNHG15	NR_024127	1.16806	4.77902e-08	9.02798e-07		1264	CC2D1A	NM_017721	0.879282	5.04285e-06	6.96874e-05
1265	PLK3	NM_004073	1.16761	1.02283e-05	0.000133144		1265	ATP13A1	NM_020410	0.879435	3.01094e-06	4.34586e-05
1266	ITPR3	NM_002224	1.16708	0.000932748	0.00716517		1266	USP21	NM_001014443#NM_012475	0.879557	1.21155e-05	0.000156071
1267	STMN3	NM_015894	1.16688	5.44007e-08	1.02107e-06		1267	ABCA7	NM_019112	0.879599	4.65693e-05	0.000521433
1268	TRIM11	NM_145214	1.1663	2.38256e-07	4.0788e-06		1268	VARS	NM_006295	0.879649	4.33546e-06	6.0811e-05
1269	NUAK1	NM_014840	1.16625	0.000109093	0.00110168		1269	USP53	NM_019050	0.879746	6.2249e-05	0.000670648
1270	SPECC1	NM_152904#NM_001033553	1.16609	6.59627e-10	1.53834e-08		1270	ANTXR2	NM_058172#NM_001145794	0.879763	5.86433e-06	7.98588e-05
1271	PLEKHG3	NM_015549	1.16547	1.4411e-08	2.91311e-07		1271	D2HGDH	NM_152783	0.879766	7.32692e-05	0.000773331
1272	VSIG10	NM_019086	1.16532	1.95045e-08	3.8757e-07		1272	ETV5	NM_004454	0.879905	0.000752014	0.00593284
1273	NOP14	NM_003703	1.16531	3.74643e-10	9.02543e-09		1273	INTS5	NM_030628	0.879911	4.57296e-07	7.52542e-06
1274	ZCCHC8	NM_017612	1.16503	6.0383e-10	1.41527e-08		1274	MEN1	NM_130803#NM_130799#NM_130802#NM_130804#NM_130800#NM_000244#NM_130801	0.880097	1.05213e-06	1.63039e-05
1275	ALDH3A2	NM_000382#NM_001031806	1.16497	9.17472e-10	2.11853e-08		1275	ZBTB45	NM_032792	0.880126	0.000286427	0.00255466
1276	PLXND1	NM_015103	1.1649	0.000295806	0.00262929		1276	TAOK2	NM_004783	0.880176	0.00102968	0.00780461
1277	PRPS1	NM_000322	1.16466	0.000202439	0.00186832		1277	SKP2	NM_032637#NM_005983	0.880295	0.00131803	0.00964301
1278	TMEM173	NM_198282	1.16413	1.3876e-09	3.12986e-08		1278	SHROOM1	NM_001172700	0.880321	9.56221e-06	0.000125463
1279	FRMD8	NM_031904	1.16408	8.14413e-10	1.88989e-08		1279	LOC400043	NR_026656	0.880324	0.00632762	0.0358718
1280	GLTPD1	NM_001029885	1.16356	2.3239e-09	5.13279e-08		1280	GGT7	NM_178026	0.880586	0.00097284	0.00742919
1281	ARHGEF16	NM_014448	1.16348	0.000349001	0.00304535		1281	KIFC1	NM_002263	0.880625	0.00127099	0.00935411
1282	HS6ST1	NM_001009606	1.16347	2.18915e-07	3.77257e-06		1282	IL18BP	NM_001562	0.880688	0.00274678	0.0178793
1283	ZCCHC2	NM_017742	1.16319	9.96611e-09	2.04288e-07		1283	ASXL1	NM_015338#NM_001164603	0.88078	0.00123791	0.00915427
1284	BMPR1A	NM_004329	1.16242	4.80149e-08	9.05147e-07		1284	GPN2	NM_018066	0.8808	0.000137652	0.00134757
1285	TPRA1	NM_001136053#NM_001142646	1.16181	1.53525e-05	0.000193088		1285	COL7A1	NM_000094	0.880901	0.00225058	0.0151256
1286	AADAT	NM_182662#NM_016228	1.1612	0.00085743	0.00666991		1286	RNF38	NM_194328#NM_022781#NM_194332#NM_194330#NM_194329	0.881108	1.83938e-06	2.75001e-05
1287	UAP1L1	NM_207309	1.16116	0.000103511	0.00105076		1287	TRAPPC5	NM_001042462#NM_001042461#NM_174894	0.881142	0.000378702	0.00326671
1288	PLEKHA7	NM_175058	1.16044	0.00440922	0.0266033		1288	RECQL4	NM_004260	0.881145	1.72147e-06	2.58697e-05
1289	TMEM231	NM_001077419#NM_001077418#NM_001077416	1.16043	7.15507e-05	0.000756902		1289	STARD4	NM_139164	0.881219	2.27866e-05	0.000274332
1290	UGDH	NM_003359#NM_001184700#NM_001184701	1.16032	0.00141052	0.010211		1290	MED12	NM_005120	0.881223	7.9287e-07	1.25233e-05
1291	SAT2	NM_133491	1.15994	3.64461e-07	6.09208e-06		1291	TRMT2A	NM_182984#NM_022727	0.881224	1.59968e-05	0.000200114
1292	SLC39A14	NM_001135154	1.15993	4.88718e-05	0.000543826		1292	FAM53C	NM_001135647#NM_016605	0.881356	3.37136e-05	0.000390202
1293	GATAD2A	NM_017660	1.15987	0.000315176	0.0027803		1293	RNH1	NM_203388#NM_203385#NM_203384#NM_203383#NM_002939#NM_203387#NM_203389#NM_203386	0.881379	0.000862873	0.0067011
1294	ANKRD13A	NM_033121	1.15987	0.000234007	0.00213188		1294	HEMK1	NM_016173	0.881423	1.43496e-05	0.000182042
1295	GBA2	NM_020944	1.1597	2.49578e-06	3.64966e-05		1295	DNAJB9	NM_012328	0.88145	0.00033304	0.00292135
1296	C16orf72	NM_014117	1.15914	4.48014e-09	9.58717e-08		1296	ALKBH6	NM_198867#NM_032878	0.881587	0.00832236	0.0450908
1297	NCOA4	NM_001145262#NM_001145263#NM_001145261#NM_001145260#NM_005437	1.15888	0.000195295	0.00181232		1297	ACTG2	NM_001614#NR_037688#NM_001199954	0.881717	3.76153e-06	5.34343e-05
1298	RREB1	NM_001003699#NM_001003698#NM_001168344#NM_001003700	1.15853	1.57023e-08	3.16048e-07		1298	FADD	NM_003824	0.881728	2.66001e-06	3.87284e-05
1299	MXD3	NM_001142935#NM_031300	1.1584	1.61133e-05	0.000201249		1299	KIAA0226	NM_001145642	0.88174	4.9204e-06	6.81564e-05
1300	EPHA4	NM_004438	1.15827	0.0001495	0.00144464		1300	HSPG2	NM_005529	0.881849	7.19227e-06	9.63698e-05
1301	ULK1	NM_003565	1.15811	4.18937e-07	6.93323e-06		1301	LIX1L	NM_153713	0.88189	4.70032e-05	0.000525034
1302	SYNGR1	NM_004711	1.15739	1.41129e-06	2.15268e-05		1302	PDXDC2P	NR_003610	0.881898	0.000117611	0.00117551
1303	SERPINB6	NM_001195291#NM_004568	1.15623	1.79001e-08	3.57512e-07		1303	DENND4B	NM_014856	0.881993	3.75384e-06	5.33899e-05
1304	BRSK1	NM_032430	1.15621	3.0126e-05	0.000353761		1304	MB21D1	NM_005368#NM_203377#NM_203378	0.882012	0.000547789	0.00450255
1305	RAPGEFL1	NM_016339	1.15611	0.00381826	0.023592		1305	UBN2	NM_173569	0.882176	3.58191e-05	0.000412325
1306	ITGB8	NM_002214	1.15503	0.000949513	0.00728438		1306	ECSIT	NM_001142465#NM_001142464#NM_016581	0.882467	0.000207158	0.00190436
1307	FAHD1	NM_001142398#NM_001018104	1.15442	3.04599e-06	4.39104e-05		1307	DDIT3	NM_001195056#NM_004083#NM_001195054#NM_001195057#NM_001195055#NM_001195053	0.882483	4.46906e-05	0.000500878
1308	KIF3C	NM_004798	1.15426	1.72278e-08	3.45265e-07		1308	ACD	NM_001082487#NM_022914#NM_001082486	0.882531	0.00021694	0.0019888
1309	MAPK8	NM_002749#NM_139033#NM_139032#NM_139034	1.15418	3.79876e-05	0.000434292		1309	ARMC6	NM_001199196#NM_033415	0.882595	1.40528e-06	2.14491e-05
1310	RNF4	NM_001185010#NM_002938#NM_001185009	1.15389	1.22843e-08	2.494e-07		1310	MUS81	NM_025128	0.8826	1.24663e-05	0.000160149
1311	GPR153	NM_207370	1.15367	0.00855794	0.0460894		1311	RAB33B	NM_031296	0.88273	3.00134e-05	0.000352793
1312	SRXN1	NM_080725	1.15306	2.06421e-07	3.57307e-06		1312	PEX16	NM_057174#NM_004813	0.882758	0.000668789	0.00535214
1313	SLC37A3	NM_032295#NM_207113	1.15283	2.68092e-08	5.24248e-07		1313	TMEM134	NM_001078651#NM_001078650#NM_025124	0.882837	0.000546813	0.00449858
1314	CHD9	NM_025134	1.15275	0.000190073	0.00176957		1314	THUMPD2	NM_017736	0.882888	0.00522731	0.0306298
1315	GORASP1	NM_031899	1.15249	6.81608e-09	1.42086e-07		1315	EEF1D	NM_001130053#NM_001960#NM_001130056#NM_032378#NM_001195203#NM_001130055#NM_001130057	0.883002	0.0028259	0.0182975
1316	ESRRA	NM_004451	1.15245	6.38658e-07	1.02642e-05		1316	POM121	NM_172020	0.883106	0.00913387	0.0486418
1317	N4BP3	NM_015111	1.15245	0.00275798	0.0179383		1317	TYSND1	NM_173555#NM_001040273	0.883241	0.000604023	0.0049095
1318	SLC25A37	NM_016612	1.15222	4.91851e-05	0.000546792		1318	KAT5	NM_182709#NM_182710#NM_006388	0.883243	0.000156661	0.00149768
1319	SREBF1	NM_001005291#NM_004176	1.15189	1.29186e-07	2.29742e-06		1319	SPNS1	NM_001142449#NM_001142450#NM_001142451#NM_001142448#NM_032038	0.883341	6.83055e-07	1.09251e-05
1320	C16orf91	NM_001010878	1.15178	0.000217967	0.00199665		1320	POC5	NM_001099271	0.883542	1.31793e-05	0.000168568
1321	C22orf39	NM_173793#NM_001166242	1.15118	4.78374e-08	9.02959e-07		1321	DOK1	NM_001145165#NM_031304	0.883615	1.21442e-05	0.00015627
1322	RALGPS2	NM_152663	1.15112	5.01334e-07	8.18099e-06		1322	FUT11	NM_173540	0.883633	6.81975e-05	0.000726693
1323	IDH3A	NM_005530	1.15105	1.23491e-08	2.50497e-07		1323	ZYX	NM_001010972#NM_003461	0.883646	5.77289e-16	2.11113e-14
1324	LZTS2	NM_032429	1.15058	6.97253e-07	1.11294e-05		1324	TTC21B	NM_024753	0.883806	3.19311e-05	0.000372338
1325	KLHL25	NM_022480	1.15048	3.50958e-06	5.01908e-05		1325	DHX30	NM_014966#NM_138615	0.883837	1.91712e-06	2.85892e-05
1326	USP12	NM_182488	1.15045	0.00015778	0.0015049		1326	SOX13	NM_005686	0.883845	5.01802e-05	0.000556267
1327	NCS1	NM_001128826#NM_014286	1.15023	4.48594e-08	8.50181e-07		1327	WDR89	NM_001008726#NM_080666	0.883871	1.51374e-05	0.000190691
1328	RMND5A	NM_017909	1.15022	2.63931e-07	4.48874e-06		1328	CDIPT	NM_006319	0.883887	3.93447e-07	6.54382e-06
1329	SCD	NM_005063	1.14944	4.19102e-08	7.97522e-07		1329	ZNF480	NM_144684	0.883965	0.000543086	0.00447333
1330	NMB	NM_205858#NM_021077	1.1492	0.00480082	0.0285678		1330	CBLB	NM_170662	0.88405	0.000108156	0.00109363
1331	STAC2	NM_198993	1.14911	0.0065395	0.036894		1331	TMEM101	NM_032376	0.884083	1.06124e-05	0.000137697
1332	NIPAL3	NM_020448	1.14858	2.69793e-07	4.57978e-06		1332	PIAS1	NM_016166	0.884117	9.08706e-06	0.000119497
1333	SET	NM_001122821	1.14843	6.72728e-19	2.85824e-17		1333	FANCB	NM_152633#NM_001018113	0.884152	8.73997e-06	0.000115518
1334	ZBTB8OS	NM_178547	1.14835	3.53191e-05	0.000407373		1334	TAGLN	NM_001001522#NM_003186	0.884154	1.95889e-07	3.40845e-06
1335	RBBP6	NM_018703#NM_006910#NM_032626	1.14826	9.96365e-07	1.54911e-05		1335	LOC146880	NR_026899	0.884438	0.0035642	0.0223233
1336	UBXN2A	NM_183008#NM_145345#NM_001077262	1.14819	3.77212e-06	5.35522e-05		1336	TSPAN2	NM_005725	0.884453	0.00469065	0.0279977
1337	CCDC136	NM_022742	1.14816	8.97561e-06	0.000118231		1337	SDF2L1	NM_022044	0.884455	5.88931e-05	0.000639802
1338	TTC23	NM_001040659#NM_022905#NM_001040656#NM_001040658#NM_001040660#NM_001040655#NM_001040657	1.14801	8.92536e-07	1.39697e-05		1338	TGFB1	NM_000660	0.884482	2.75014e-05	0.000325889
1339	LOC375295	NR_002815	1.14787	4.01533e-07	6.66408e-06		1339	PFAS	NM_012393	0.884523	3.14079e-06	4.51656e-05
1340	NUDT16L1	NM_032349#NM_001193452	1.14771	2.29817e-07	3.9488e-06		1340	SERTAD4	NM_019605	0.884547	0.00515385	0.0302677
1341	RRP9	NM_004704	1.14767	2.74927e-06	3.99533e-05		1341	U2AF2	NM_001012478#NM_007279	0.884551	0.000530891	0.00439145
1342	TJP1	NM_003257#NM_175610	1.14763	0.000171915	0.00162119		1342	YDJC	NM_001017964	0.884558	0.000984743	0.00750048
1343	FMNL1	NM_005892	1.14747	2.02254e-05	0.000246545		1343	SIAH1	NM_001006610#NM_003031	0.884654	0.00189868	0.0131345
1344	HERC5	NM_016323	1.1474	0.000734285	0.00581456		1344	CUL7	NM_014780#NM_001168370	0.884657	7.90686e-06	0.000105341
1345	GATS	NR_028039#NM_178831#NR_028040	1.14726	5.17058e-06	7.11579e-05		1345	DDX20	NM_007204	0.884708	4.10568e-07	6.80436e-06
1346	C18orf25	NM_145055#NM_001008239	1.14705	9.86976e-09	2.0249e-07		1346	AKIP1	NM_145025#NM_001145128	0.884725	9.63933e-06	0.000126404
1347	PASK	NM_015148	1.14677	1.17171e-07	2.09973e-06		1347	KDM5B	NM_006618	0.884764	0.00198467	0.0136294
1348	UXS1	NM_003369	1.14673	2.70934e-08	5.29363e-07		1348	ZNF791	NM_153358	0.884796	0.000184399	0.00172155
1349	SH3BP1	NM_018957	1.14662	1.94225e-05	0.000238		1349	TMEM175	NM_032326	0.884816	0.000471785	0.0039774
1350	ARRB1	NM_004041#NM_020251	1.1466	1.98611e-05	0.000242738		1350	TBC1D16	NM_019020	0.884852	8.17541e-05	0.000855544
1351	SLC25A24	NM_013386	1.14622	7.09251e-08	1.31122e-06		1351	SFTA1P	NM_199344	0.88496	3.93693e-06	5.5689e-05
1352	WDR82	NM_025222	1.14586	0.000980203	0.00747543		1352	FAM122A	NM_198456#NM_017848	0.885064	7.03377e-05	0.000746097
1353	PER2	NM_022817	1.14584	0.000247196	0.00224155		1353	PTOV1	NM_017432	0.88512	8.66386e-06	0.000114577
1354	STX1A	NM_004603#NM_001165903	1.14561	3.83631e-06	5.43974e-05		1354	COL6A2	NM_001849	0.885154	2.91104e-07	4.92223e-06
1355	BAI2	NM_001703	1.14559	7.48323e-06	9.99818e-05		1355	KLHL28	NM_017658	0.885185	4.57153e-05	0.000512117
1356	TMEM200B	NM_001171868#NM_001003682	1.14502	1.78816e-06	2.68029e-05		1356	GPAA1	NM_003801	0.885318	3.08193e-05	0.000360814
1357	BRMS1	NM_001024957#NM_015399	1.14465	3.18229e-08	6.16103e-07		1357	CYB5R1	NM_016243	0.885326	3.63294e-05	0.000416763
1358	LRP11	NM_032832	1.14416	5.98908e-05	0.00064823		1358	CENPT	NM_025082	0.885362	6.67368e-07	1.06962e-05
1359	EMP1	NM_001423	1.14346	0.00762059	0.0418613		1359	ZBTB34	NM_001099270	0.885423	1.55971e-05	0.000195428
1360	RAP1B	NM_015646#NM_001010942	1.14325	8.06358e-05	0.000844597		1360	TNKS1BP1	NM_033396	0.8855	3.73215e-05	0.000427514
1361	RPS6KL1	NM_031464	1.14313	0.00903809	0.0482047		1361	MEX3C	NM_016626	0.885564	7.60427e-07	1.20472e-05
1362	CUEDC1	NM_017949	1.14295	1.04944e-05	0.000136385		1362	PCDHGB7	NM_018927#NM_032101	0.885622	0.00524049	0.0306917
1363	ZNF529	NM_001145649#NM_001145650#NR_027239	1.14289	1.87013e-05	0.000229885		1363	TUT1	NM_022830	0.885765	4.299e-06	6.0372e-05
1364	JAK1	NM_002227	1.14249	0.000436645	0.00371307		1364	CROCC	NM_014675	0.885811	3.10125e-05	0.000362713
1365	SEMA4D	NM_001142287	1.14216	4.73013e-07	7.77859e-06		1365	C3orf39	NM_032806	0.885879	3.9166e-06	5.54349e-05
1366	NFE2L3	NM_004289	1.14215	4.89686e-07	8.02453e-06		1366	NBPF15	NM_173638#NM_001170755	0.885911	9.57687e-05	0.000981545
1367	ZMYM5	NM_001039649#NM_001039650#NM_001142684	1.14206	0.000195362	0.00181232		1367	NIT1	NM_007184	0.885954	4.78786e-06	6.64386e-05
1368	STK11	NM_000455	1.14204	6.6118e-06	8.91543e-05		1368	ARHGEF40	NM_018071	0.886045	1.34001e-05	0.000171205
1369	C14orf129	NR_027263	1.14185	5.14652e-06	7.09522e-05		1369	LDOC1	NM_012317	0.886128	1.5488e-05	0.00019427
1370	FAM169A	NM_015566	1.14178	1.62654e-05	0.000202931		1370	ZNF766	NM_001010851	0.88617	0.00421271	0.0255961
1371	LOC642852	NR_026943	1.14175	3.15135e-08	6.10619e-07		1371	SEMA3E	NM_012431	0.886182	0.00520631	0.0305221
1372	SMCR7L	NM_019008	1.14161	1.79934e-06	2.69359e-05		1372	TCEAL7	NM_152278	0.886341	0.000238512	0.00216869
1373	POP1	NM_001145861#NM_001145860#NM_015029	1.13954	5.47229e-07	8.89885e-06		1373	ZNHIT2	NM_014205	0.886363	0.0088588	0.0474255
1374	SLMO2	NM_016045	1.13953	7.77067e-07	1.22942e-05		1374	LZTR1	NM_006767	0.886529	1.64364e-06	2.48761e-05
1375	LOC100287616	NM_001195243	1.13924	2.05349e-05	0.000250057		1375	FXYD5	NM_144779#NM_014164#NR_028406#NM_001164605	0.886531	0.000160069	0.00152424
1376	METTL1	NM_023033#NM_005371	1.13916	0.000980494	0.00747543		1376	CDKL5	NM_001037343#NM_003159	0.88673	0.00265308	0.0173661
1377	ERCC6	NM_000124	1.13866	0.000651607	0.00523436		1377	C10orf118	NM_018017	0.886733	0.000991807	0.0075469
1378	OTUD7B	NM_020205	1.13851	2.44358e-06	3.57779e-05		1378	DDX28	NM_018380	0.886791	0.00139001	0.0100907
1379	FKBP5	NM_001145775#NM_001145776#NM_001145777#NM_004117	1.13842	5.22495e-07	8.50847e-06		1379	TEP1	NM_007110	0.886819	0.000984313	0.00750048
1380	OGFR	NM_007346	1.13828	9.76818e-07	1.52277e-05		1380	TAZ	NM_181313#NM_000116#NM_181311#NR_024048#NM_181312	0.886827	0.00300823	0.0193122
1381	B2M	NM_001700	1.13772	0.000838791	0.00653798		1381	PFKL	NR_024108#NM_002626	0.886966	0.00136935	0.00997785
1382	SMAGP	NM_001033873#NM_001031628	1.13771	0.00562929	0.0325379		1382	KTI12	NM_138417	0.88707	0.00197821	0.0135961
1383	GPSM2	NM_013296	1.13769	0.000122696	0.00121645		1383	EHMT2	NM_025256#NM_006709	0.887075	7.99287e-05	0.000838319
1384	C14orf45	NM_025057	1.13753	0.00341086	0.021535		1384	SHARPIN	NM_030974	0.887093	0.000118367	0.00117954
1385	NMNAT1	NM_022787	1.13732	1.60865e-05	0.000201128		1385	AP2A1	NM_130787#NM_014203	0.887136	0.00144053	0.0103993
1386	DENND2A	NM_015689	1.13708	0.000155653	0.00149168		1386	DDX59	NM_001031725	0.88718	0.00573575	0.0330701
1387	SP100	NM_001080391	1.137	0.000411079	0.00351356		1387	IPO4	NM_024658	0.887229	6.23446e-06	8.44072e-05
1388	ATG16L1	NM_198890#NM_030803#NM_001190266#NM_017974#NM_001190267	1.13695	1.96832e-06	2.92966e-05		1388	ARL2	NM_001199745#NM_001667	0.887242	1.74865e-05	0.000216777
1389	ECE1	NM_001113349#NM_001113348#NM_001397	1.13682	0.000333988	0.00292857		1389	STX6	NM_005819	0.8873	9.73358e-05	0.000995423
1390	PHF10	NM_133325#NM_018288	1.13644	3.99777e-05	0.000453935		1390	ACAP3	NM_030649	0.887353	1.45249e-05	0.000183966
1391	HIF1A	NM_181054#NM_001530	1.1363	5.59555e-11	1.45934e-09		1391	GPX1	NM_201397#NM_000581	0.887446	5.39602e-06	7.40424e-05
1392	C7orf41	NM_152793	1.1361	2.64472e-05	0.000314512		1392	SMAD1	NM_001003688#NM_005900	0.887447	0.000125186	0.00123641
1393	TBKBP1	NM_014726	1.13572	0.00250483	0.0165534		1393	DEDD2	NM_133328	0.887522	5.17126e-05	0.000571087
1394	FAM113A	NM_022760	1.13444	7.49868e-05	0.000789321		1394	FBXL19	NM_001099784	0.887544	1.2859e-06	1.97042e-05
1395	SLC9A1	NM_003047	1.13409	1.54795e-05	0.000194266		1395	TBC1D10B	NM_015527	0.887557	2.39641e-06	3.51534e-05
1396	SEMA4C	NM_020210#NM_198925	1.13407	0.000160987	0.00153111		1396	CXXC1	NM_001101654#NM_014593	0.887557	4.68955e-05	0.000524081
1397	TMUB1	NM_001136044#NM_031434	1.134	1.05361e-05	0.000136782		1397	UBE2M	NM_003969	0.887636	4.4343e-06	6.19741e-05
1398	TARSL2	NM_152334	1.13394	0.000860919	0.0066926		1398	CEP97	NM_024548	0.887654	0.000177822	0.00166814
1399	PI4K2A	NM_018425	1.13383	2.9806e-06	4.30779e-05		1399	ATN1	NM_001007026#NM_001940	0.887656	0.00166053	0.0117337
1400	TLE1	NM_005077	1.13383	9.94475e-06	0.000130088		1400	NARFL	NM_022493	0.887681	1.4619e-05	0.000184857
1401	FLJ31306	NR_029434#NR_029435	1.13366	1.69758e-06	2.5593e-05		1401	NAGPA	NM_016256	0.887709	0.00751969	0.0414027
1402	PTMA	NM_001099285#NM_002823	1.13365	5.57662e-23	2.85777e-21		1402	RAD51D	NM_058216#NM_002876	0.887711	0.00754029	0.0414982
1403	ATP13A3	NM_024524	1.13348	1.71751e-20	7.85418e-19		1403	SLC25A11	NM_001165417#NM_003562#NM_001165418	0.887737	8.78846e-07	1.37834e-05
1404	HLA-F	NM_001098478#NM_018950#NM_001098479	1.13319	0.000886272	0.00686002		1404	PIK3CD	NM_005026	0.887952	5.69419e-05	0.000622075
1405	MTRNR2L2	NM_001190470	1.13312	0.00743697	0.0409972		1405	SNX27	NM_030918	0.887958	0.000148712	0.00143956
1406	TESK1	NM_006285	1.13306	2.43916e-06	3.57356e-05		1406	CCNJ	NM_001134376#NM_001134375#NM_019084	0.88796	4.04698e-05	0.0004593
1407	AMMECR1	NM_001171689	1.13304	9.76191e-05	0.000997012		1407	TMEM22	NM_025246#NM_001097599#NM_001097600	0.887975	0.00570268	0.0329037
1408	LRRC58	NM_001099678	1.13292	1.07675e-06	1.66633e-05		1408	B3GALT6	NM_080605	0.888027	5.32032e-05	0.00058506
1409	TIFA	NM_052864	1.1328	0.000115921	0.0011611		1409	IL7R	NM_001199886#NM_001199887#NM_001199888#NM_000880	0.888047	0.000630353	0.00509339
1410	UBE2V2	NM_003350	1.13268	3.74704e-05	0.0004288		1410	RAB23	NM_020673	0.888067	5.27973e-06	7.25746e-05
1411	TNS1	NM_022648	1.13266	0.00268356	0.017546		1411	AP1G2	NM_003917	0.888084	4.87292e-05	0.000542498
1412	FAM107B	NM_031453	1.13264	2.53217e-07	4.31281e-06		1412	GDF6	NM_001001557	0.888131	8.51968e-06	0.000112926
1413	NACC2	NM_144653	1.13259	0.000707685	0.00562489		1413	SCARF2	NM_153334#NM_182895	0.888136	0.00126385	0.00931076
1414	MYO18A	NM_078471#NM_203318	1.13237	3.44941e-07	5.77819e-06		1414	CRYAB	NM_001885	0.888229	0.000456808	0.00386904
1415	C17orf103	NM_152914	1.13233	2.29806e-06	3.37956e-05		1415	TMEFF2	NM_016192	0.888252	0.000656727	0.00526643
1416	DRAM2	NM_178454	1.13224	3.86761e-05	0.0004413		1416	SDR39U1	NM_020195	0.88826	0.0045099	0.027071
1417	GNG10	NM_001198664#NM_001017998	1.13217	0.000139853	0.00136455		1417	XRCC1	NM_006297	0.888274	7.14602e-07	1.13675e-05
1418	KDM2A	NM_012308#NR_027473	1.13204	0.00586881	0.0337184		1418	C12orf29	NM_001009894	0.888377	0.000325632	0.00286231
1419	BCAS4	NM_198799#NM_017843#NM_001010974	1.132	4.17003e-05	0.000471206		1419	TM4SF1	NM_014220	0.888379	1.91064e-05	0.000234494
1420	KIAA1671	NM_001145206	1.13156	7.01274e-06	9.41804e-05		1420	C14orf80	NM_001198983#NM_001134877	0.888428	0.000231581	0.0021106
1421	LOC643837	NR_015368	1.13125	0.00247462	0.0164141		1421	C1GALT1	NM_020156	0.888568	3.64279e-07	6.09208e-06
1422	C8orf59	NM_001099672#NM_001099670#NM_001099671#NM_001099673	1.13125	0.000115407	0.00115694		1422	EPHA5	NM_182472#NM_004439	0.888624	2.90203e-06	4.20686e-05
1423	METTL10	NM_212554	1.13113	4.30057e-05	0.00048385		1423	CHAMP1	NM_005441	0.88872	4.38745e-06	6.14422e-05
1424	MBD4	NM_003925	1.13089	5.10767e-06	7.04581e-05		1424	ZNF324	NM_014347	0.888754	0.000626786	0.00506808
1425	SLBP	NM_006527	1.13075	5.03579e-05	0.000557705		1425	ARHGDIA	NM_001185077#NM_001185078#NM_004309	0.888857	0.00279739	0.0181431
1426	WDR41	NM_018268	1.13049	2.33666e-05	0.000280591		1426	ACTC1	NM_005159	0.889065	0.00716128	0.039721
1427	MAP7D3	NM_001173516	1.13034	2.10001e-06	3.10983e-05		1427	CDC42EP2	NM_006779	0.889111	7.98174e-05	0.000837527
1428	PLEKHB2	NM_001130033#NM_001130036#NM_021200#NM_001130034#NM_001130035	1.13001	0.00216191	0.0146264		1428	MAN2B1	NM_000528#NM_001173498	0.889114	1.09854e-06	1.69555e-05
1429	AKAP8	NM_005858	1.12998	3.71723e-07	6.20459e-06		1429	LOC387647	NR_003930	0.889138	2.53004e-05	0.000301643
1430	GIT2	NM_014776#NM_057169#NM_139201#NM_001135213#NM_001135214#NM_057170	1.1297	2.43391e-06	3.5681e-05		1430	AARS2	NM_020745	0.889159	1.31973e-05	0.000168706
1431	FAM57A	NM_024792	1.12946	5.6458e-06	7.70175e-05		1431	SIX5	NM_175875	0.889196	0.000229689	0.002095
1432	MT1E	NM_175617	1.12936	3.04041e-05	0.00035649		1432	EPC2	NM_025209	0.889242	4.94693e-06	6.84023e-05
1433	UBB	NM_018955	1.12931	0.000465256	0.00393205		1433	NAT14	NM_020378	0.889252	0.000151991	0.00146342
1434	KCNMA1	NM_002247#NM_001161352#NM_001014797#NM_001161353	1.12917	0.000321764	0.00283307		1434	RNASEH2C	NM_032193	0.889325	1.45215e-06	2.21356e-05
1435	ZKSCAN2	NM_001012981	1.12891	5.42395e-06	7.43819e-05		1435	BAMBI	NM_012342	0.88938	0.000926784	0.00713342
1436	NRP1	NM_001024628#NM_003873#NM_001024629	1.12882	0.00183465	0.0127671		1436	FGF1	NM_001144934#NR_026695#NM_001144892#NM_033136#NM_000800#NM_001144935#NR_026696#NM_033137	0.889408	8.30081e-05	0.000865953
1437	MRAS	NM_001085049#NM_012219	1.12869	0.000111242	0.00111903		1437	P2RX4	NM_002560	0.889485	0.00486455	0.0288808
1438	TBC1D2	NM_018421	1.12866	0.000101512	0.0010339		1438	FUK	NM_145059	0.889493	0.00215247	0.0145752
1439	PLCD3	NM_133373	1.1286	2.09713e-06	3.10753e-05		1439	DSE	NM_001080976	0.889527	1.87225e-06	2.79557e-05
1440	USP7	NM_003470	1.12834	0.00267222	0.0174816		1440	SLC43A3	NM_199329#NM_017611#NM_014096	0.889579	3.36452e-05	0.000389798
1441	FRA10AC1	NM_145246	1.12823	4.85532e-05	0.000540797		1441	TBC1D25	NM_002536	0.88962	0.000165138	0.0015655
1442	COMMD10	NM_016144	1.12767	0.000189491	0.00176485		1442	LTBP4	NM_001042544#NM_003573#NM_001042545	0.889689	4.44938e-06	6.21106e-05
1443	SNRPF	NM_003094	1.12764	4.66785e-06	6.49431e-05		1443	SNHG8	NR_034010#NR_003584#NR_034011	0.889788	4.38835e-06	6.14422e-05
1444	EMP2	NM_001424	1.12751	3.71975e-06	5.29696e-05		1444	G6PC3	NR_028581#NR_028582#NM_138387	0.889795	8.74912e-06	0.000115559
1445	PMEPA1	NM_199169#NM_199171#NM_020182#NM_199170	1.12697	2.29284e-05	0.000275821		1445	E2F3	NM_001949	0.889796	4.07815e-05	0.000462026
1446	ANK3	NM_020987#NM_001149	1.12644	0.000773434	0.0060772		1446	CC2D1B	NM_032449	0.8898	0.000151048	0.00145614
1447	XPA	NR_027302#NM_000380	1.12641	0.00109949	0.00827199		1447	TMEM2	NM_013390#NM_001135820	0.889829	0.00259325	0.0170318
1448	COX4NB	NM_001142288#NM_006067	1.12619	0.00011213	0.00112651		1448	ROBO3	NM_022370	0.88987	0.00738644	0.0407571
1449	ACADSB	NM_001609	1.12589	1.0996e-05	0.000142278		1449	ELOVL1	NM_022821	0.88992	1.1149e-05	0.000144179
1450	MAP3K9	NM_033141	1.12575	0.000677337	0.00541499		1450	WDR47	NM_014969#NM_001142551#NM_001142550	0.890176	2.09609e-06	3.10753e-05
1451	ISCA1	NM_030940	1.12569	7.08642e-05	0.00074998		1451	KIAA0355	NM_014686	0.890197	1.50144e-05	0.000189345
1452	LOC100129034	NR_027406	1.12567	1.8136e-05	0.000223997		1452	ZNF28	NM_006969#NR_036599#NR_036600	0.890243	0.00410745	0.0250477
1453	NSDHL	NM_001129765#NM_015922	1.1256	3.72627e-06	5.30301e-05		1453	ZNF192	NM_006298	0.890275	3.17585e-05	0.000370696
1454	TUBB2B	NM_178012	1.12518	0.00935764	0.0495624		1454	PHF3	NM_015153	0.89032	1.13875e-05	0.000147018
1455	TRPC6	NM_004621	1.12516	3.03081e-05	0.000355542		1455	CCDC85A	NM_198489	0.890335	0.00166497	0.0117615
1456	CEP70	NM_024491	1.1251	8.64604e-05	0.000898757		1456	BAZ2A	NM_013449	0.890345	0.00348234	0.0218986
1457	GALNT1	NM_000512	1.12473	0.00248188	0.0164389		1457	ZNF512B	NM_020713	0.89045	7.63338e-06	0.000101813
1458	FOPNL	NM_001199206#NM_001080486	1.12466	0.000105076	0.00106526		1458	PWP2	NM_005049	0.890647	0.000176569	0.00166038
1459	POLR1C	NM_004875#NM_203290	1.12435	5.03164e-05	0.000557512		1459	BASP1	NM_006317	0.890693	0.00595667	0.0341082
1460	SBNO2	NM_014963	1.12411	2.31045e-06	3.39564e-05		1460	ZNF322	NM_203307	0.890891	0.0024737	0.0164126
1461	TSPAN5	NM_005723	1.12411	1.39402e-05	0.000177523		1461	SF1	NR_033650#NM_201998#NR_033649#NM_001178031#NM_001178030#NM_201995#NM_201997#NM_004630	0.890951	0.00220423	0.0148825
1462	NAP1L4	NM_005969	1.12409	0.00475776	0.0283476		1462	NFKBIL1	NM_001144963#NM_005007#NM_001144961#NM_001144962	0.890976	0.00231006	0.0154719
1463	EPS15	NM_001981#NM_001159969	1.12388	7.46563e-06	9.98037e-05		1463	TMED8	NM_213601	0.890985	0.00464355	0.0278018
1464	LRR1	NM_002337	1.12388	1.66769e-06	2.51911e-05		1464	ITPRIPL2	NM_001034841#NR_028028	0.891006	0.000997714	0.00758691
1465	NPTXR	NM_014293	1.12363	1.75562e-05	0.00021741		1465	ZNF498	NM_145115	0.891061	2.06624e-05	0.000251478
1466	ZFAND2A	NM_182491	1.12347	0.000138303	0.001352		1466	PUF60	NM_001136033#NM_078480#NM_014281	0.891084	0.00261918	0.0171876
1467	CORO1A	NM_001193333#NM_007074	1.12287	0.00628897	0.0356961		1467	APEH	NM_001640	0.8911	4.92459e-06	6.81741e-05
1468	GLT8D2	NM_031302	1.12275	0.00149371	0.0107301		1468	DDI2	NM_032341	0.891187	0.000122001	0.0012111
1469	ADCK2	NM_052853	1.12246	0.000540409	0.00445442		1469	FAP	NM_145235	0.891197	0.00117102	0.00871854
1470	LOC100505815	NR_036533	1.12233	0.00278009	0.0180559		1470	MED15	NM_015889#NM_001003891	0.891204	3.39163e-06	4.86529e-05
1471	ITGAE	NM_002208	1.12224	5.08647e-06	7.02486e-05		1471	WDR85	NM_138778	0.891238	0.000121377	0.00120593
1472	PARP9	NM_031458#NM_001146102#NM_001146105#NM_001146104#NM_001146103#NM_001146106	1.12198	0.00875459	0.0469968		1472	GNE	NM_001128227#NM_001190388	0.89124	2.66518e-05	0.000316624
1473	ACPL2	NM_001037172#NM_152282	1.12187	0.00180837	0.0126055		1473	IKZF5	NM_022466	0.891283	0.000585848	0.00478006
1474	GGCT	NM_001199816#NM_001199817#NR_037669#NM_001199815#NM_024051	1.12168	8.65965e-06	0.000114577		1474	FASTK	NM_006712#NM_033015	0.891296	3.24718e-05	0.000378077
1475	ERO1LB	NM_019891	1.1216	0.00226937	0.0152299		1475	CTBP1	NM_001012614#NM_001328	0.891314	5.95005e-06	8.08847e-05
1476	LRP8	NM_033300#NM_001018054#NM_017522#NM_004631	1.12151	9.74737e-05	0.000996398		1476	NF2	NM_181828#NM_181825#NM_000268#NM_181831#NM_181833#NM_016418#NM_181832#NM_181829#NM_181830	0.891317	0.00695537	0.0388
1477	TIAM1	NM_003253	1.1214	6.26244e-05	0.00067345		1477	RECQL5	NM_001003715#NM_004259#NM_001003716	0.89141	0.000149546	0.00144464
1478	CRIPT	NM_175918	1.12124	0.000155198	0.00148878		1478	LRSAM1	NM_001190723#NM_138361#NM_001005373#NM_001005374	0.891451	5.2327e-05	0.00057651
1479	ZNF629	NM_001080417	1.12121	0.000152176	0.00146399		1479	GRAMD1A	NM_020895#NM_001136199	0.89146	1.39008e-05	0.000177118
1480	KCTD6	NM_153331#NM_001128214	1.12075	0.000769506	0.00605721		1480	SCRN2	NM_001145023#NM_138355	0.891501	4.21493e-05	0.00047513
1481	CSTB	NM_000100	1.12064	8.97986e-07	1.40456e-05		1481	APLP1	NM_005166#NM_001024807	0.891592	4.96403e-05	0.000551067
1482	ENG	NM_000118#NM_001114753	1.12058	0.00337559	0.0213653		1482	KLHDC4	NM_017566#NM_001184856#NM_001184854	0.891645	1.48372e-05	0.000187211
1483	KDM2B	NM_001005366#NM_032590	1.12057	1.46114e-05	0.000184857		1483	MAP2K3	NM_145109#NM_002756	0.891657	0.00591895	0.0339254
1484	AHCYL1	NM_006621	1.1205	0.00380901	0.0235536		1484	ZNF562	NM_001130031#NM_001130032#NM_017656	0.891794	1.40164e-05	0.000178299
1485	AFF1	NM_001166693	1.12045	0.000255412	0.00231067		1485	ZNF337	NM_015655	0.891857	0.000164835	0.00156326
1486	UBL4A	NM_014235	1.12025	1.01545e-05	0.000132343		1486	PRRC2A	NM_004638#NM_080686	0.891865	1.03943e-05	0.000135166
1487	SLC35D2	NM_007001	1.12025	0.000171347	0.00161649		1487	DAGLB	NM_001142936#NM_139179	0.891868	1.97716e-05	0.00024177
1488	B3GNT1	NM_006876	1.12022	8.83981e-05	0.000915642		1488	ZMYM3	NM_005096#NM_001171162#NM_201599	0.891892	5.52126e-05	0.000604597
1489	FOXP4	NM_001012426#NM_001012427#NM_138457	1.11999	6.88748e-06	9.26579e-05		1489	NAA60	NM_025146	0.891923	2.32083e-06	3.40874e-05
1490	IFI30	NM_006332	1.11971	8.98987e-06	0.000118352		1490	COL1A2	NM_000089	0.892017	0.000358083	0.00311182
1491	RNF14	NM_183399#NM_183400#NM_183398#NM_183401#NM_004290	1.11961	1.54453e-05	0.000194089		1491	PRKAA2	NM_006252	0.892027	0.000317192	0.00279704
1492	OSBPL2	NM_014835#NM_144498	1.11952	3.40525e-05	0.000393735		1492	FADS2	NM_004265	0.892203	0.00410521	0.0250459
1493	UBTF	NM_001076684#NM_001076683#NM_014233	1.11916	0.0045092	0.027071		1493	C19orf24	NM_017914	0.892213	0.000681028	0.00544078
1494	EBF2	NM_022659	1.11911	4.93454e-05	0.000548313		1494	RBCK1	NM_031229#NM_006462	0.89234	2.89118e-05	0.000341218
1495	UBL3	NM_007106	1.11872	0.00191727	0.0132278		1495	MLF2	NM_005439#NR_026581	0.892386	0.00115783	0.00863035
1496	S1PR3	NM_005226	1.11871	0.000276996	0.00248097		1496	ZNF226	NM_001032373#NM_015919#NM_001032372#NM_001146220#NM_001032374	0.892412	0.00372608	0.0231264
1497	ACYP1	NM_203488#NM_001107	1.11859	0.000771307	0.00606314		1497	FBXL5	NM_012161#NM_001193535#NR_036464#NM_001193534	0.892476	1.23012e-05	0.000158203
1498	RRP1B	NM_015056	1.11844	2.61287e-05	0.000311042		1498	ZNF160	NM_198893#NM_001102603#NM_033288	0.892479	0.00264461	0.0173204
1499	LSM5	NM_001139499#NM_012322#NM_001130710#NR_024466	1.11805	1.73525e-05	0.000215345		1499	FGD1	NM_004463	0.892504	0.000224186	0.0020488
1500	SKAP2	NM_003930	1.11802	6.06915e-05	0.000655681		1500	TOR2A	NM_001134431#NM_001085347#NM_130459#NM_001134430	0.892515	0.00466751	0.0278989
1501	FOXL1	NM_005250	1.11782	0.000811854	0.00634495		1501	FDXR	NM_004110#NM_024417	0.89255	2.98087e-06	4.30779e-05
1502	NPR3	NM_000908	1.11776	0.000121615	0.00120778		1502	UGCG	NM_003358	0.892551	8.2253e-05	0.000859226
1503	MLF1IP	NM_024629	1.11756	8.44857e-05	0.00088058		1503	SLC25A38	NM_017875	0.892554	1.5457e-05	0.000194089
1504	DAXX	NM_001350#NM_001141970#NM_001141969#NR_024517	1.11698	0.000570546	0.00467152		1504	MACROD1	NM_014067	0.892659	0.00487346	0.028919
1505	PTS	NM_000317	1.11675	0.000268498	0.00241411		1505	C5orf30	NM_033211	0.892727	0.000712032	0.00565367
1506	PQLC3	NM_001040126#NM_017765#NM_001040125	1.11647	0.00039998	0.00342999		1506	ASB1	NM_001040445	0.892759	9.82437e-05	0.00100251
1507	CD59	NM_203330#NM_203329#NM_000611#NM_203331	1.11646	6.40449e-06	8.65519e-05		1507	CNN1	NM_001299	0.892795	4.13397e-05	0.000467583
1508	FGFR1	NM_001174064#NM_023105#NM_015850#NM_001174063#NM_023110#NM_023106	1.11644	0.00554873	0.0321186		1508	TBCCD1	NM_001134415#NM_018138	0.892803	0.000803823	0.00628429
1509	SEH1L	NM_031216#NM_001013437	1.11641	4.40464e-05	0.000493894		1509	MGA	NM_001164273#NM_001080541	0.89289	4.10274e-05	0.0004645
1510	PBK	NM_018492	1.11638	6.68777e-05	0.000713932		1510	RNF111	NM_017610	0.892935	1.55772e-05	0.000195284
1511	CD58	NR_026665#NM_001779#NM_001144822	1.11618	0.00148106	0.0106589		1511	NOC4L	NM_024078	0.892955	0.000454397	0.00385002
1512	CYTH1	NM_017456#NM_004762	1.11599	2.23268e-05	0.000269435		1512	PDCD7	NM_005707	0.893045	0.00074654	0.00589761
1513	NDRG1	NM_006096#NM_001135242	1.11564	8.77837e-05	0.000910084		1513	TARBP2	NM_134324#NM_004178#NM_134323	0.89313	0.000123168	0.00122061
1514	PDLIM4	NM_001131027#NM_003687	1.11502	0.00183823	0.0127844		1514	EPN1	NM_013333#NM_001130072#NM_001130071	0.893217	4.91194e-05	0.000546322
1515	NT5DC3	NM_001031701	1.11487	0.00340977	0.021535		1515	TRIM3	NM_033278#NM_006458	0.893248	0.000284929	0.00254325
1516	PIK3R3	NM_001114172#NM_003629	1.11487	0.00115738	0.00862973		1516	GBP3	NM_018284	0.893292	0.000192738	0.0017901
1517	FAM100B	NM_182565	1.1148	0.00932872	0.0494428		1517	KIRREL	NM_018240	0.89331	0.00346109	0.0218002
1518	THRA	NM_001190919	1.11465	0.000319105	0.00281284		1518	STX3	NM_004177#NM_001178040	0.893365	1.21221e-05	0.000156071
1519	HEBP2	NM_014320	1.1145	0.00060697	0.00493002		1519	ZNF248	NM_021045	0.893379	0.00129221	0.00948381
1520	ZCCHC10	NM_017665	1.11449	0.00215142	0.0145723		1520	HNRPDL	NR_003249#NM_031372	0.893383	0.00234129	0.0156407
1521	GTF2H3	NM_001516	1.11442	1.92752e-05	0.000236319		1521	CPT2	NM_000098	0.893421	1.54542e-05	0.000194089
1522	BMP1	NR_033403#NM_006129	1.11417	1.73384e-05	0.000215284		1522	MED30	NM_080651	0.893508	0.00100061	0.00760648
1523	ARHGEF18	NM_015318	1.11416	2.32329e-05	0.000279273		1523	ASL	NM_000048#NM_001024944#NM_001024943#NM_001024946	0.893551	3.94958e-05	0.000449337
1524	CAPN2	NM_001146068	1.11416	4.95818e-07	8.09664e-06		1524	CLDN12	NM_001185056#NM_005602	0.893559	0.000161524	0.0015356
1525	MATN3	NM_002380#NM_030583	1.11407	0.00168686	0.0118949		1525	AURKB	NM_004217	0.893585	2.68557e-05	0.000318722
1526	ACCN2	NM_001095#NM_020039	1.11368	0.00307732	0.0196908		1526	C17orf62	NM_001193653#NR_036517#NM_001100407#NR_036516#NM_001193654#NR_036514#NR_036518#NR_036519#NM_001193657#NM_001033046#NM_001193655#NM_001100408	0.893593	4.43215e-06	6.19741e-05
1527	EBPL	NM_032565	1.11353	0.00297727	0.0191503		1527	PGM2L1	NM_173582	0.893623	0.000183649	0.00171524
1528	PCNP	NM_020357	1.11344	0.0070858	0.0393865		1528	STK19	NM_032454#NM_004197	0.893645	0.0019802	0.0136058
1529	RNF44	NM_014901	1.11342	0.000142758	0.00138941		1529	TBC1D17	NM_024682#NM_001168222	0.893846	4.21344e-05	0.00047513
1530	HMGB1	NM_002128	1.11333	5.66884e-05	0.000619595		1530	ELK1	NM_005229#NM_001114123	0.893881	0.000109478	0.00110509
1531	ACER3	NM_018367	1.11323	5.37033e-05	0.00058945		1531	PCDHGA10	NM_032090#NM_018913	0.893902	0.00866821	0.0465866
1532	LGALS3	NM_001177388#NM_002306	1.11317	5.1779e-05	0.000571368		1532	PYCRL	NM_023078	0.893914	0.000822179	0.00641706
1533	KIAA0513	NM_014732	1.11316	4.30679e-05	0.000484317		1533	FAS	NR_028034#NM_152871#NR_028036#NR_028033#NR_028035#NM_000043#NM_152872	0.893957	4.31736e-06	6.05935e-05
1534	PTP4A2	NM_080391	1.11314	0.00361578	0.0225798		1534	SFI1	NM_001007467#NM_014775	0.894027	6.75361e-05	0.000720303
1535	SNX9	NM_016224	1.11307	0.000526739	0.00436174		1535	THOC6	NM_024339#NM_001142350	0.894096	0.00034123	0.00298646
1536	IMPACT	NM_018439	1.11301	0.000170642	0.00161048		1536	CCDC142	NM_173648	0.894098	0.000138336	0.001352
1537	FUNDC2	NM_023934	1.11296	0.000109863	0.00110758		1537	PPP2R5B	NM_006244	0.894116	9.7289e-06	0.000127436
1538	SATB2	NM_015265	1.1122	3.20954e-05	0.000373881		1538	C21orf58	NM_058180	0.894137	0.000159162	0.00151746
1539	MTHFR	NM_005957	1.11209	0.000416653	0.003559		1539	LDLR	NM_000527#NM_001195800#NM_001195799#NM_001195802#NM_001195803#NM_001195798	0.894261	0.00818907	0.0444906
1540	TATDN1	NM_032026#NM_001146160#NR_027427	1.11205	0.000519592	0.00431523		1540	LIMS2	NM_005569#NM_016733	0.894338	1.04997e-05	0.000136385
1541	DNAJC18	NM_152686	1.112	5.88061e-05	0.000639154		1541	MBD3	NM_003926	0.894352	9.4964e-05	0.00097458
1542	RWDD4	NM_152682	1.11194	0.00131238	0.00961069		1542	GAB2	NM_080491	0.894448	1.89802e-05	0.000233068
1543	BRCC3	NM_001018055#NM_024332	1.11172	0.000347188	0.00303407		1543	MRC2	NM_006039	0.894452	0.00263886	0.0172876
1544	COX16	NM_016468	1.11166	0.00369446	0.022979		1544	CAMSAP2	NM_203459	0.894477	0.00401377	0.024592
1545	KAL1	NM_000216	1.11131	0.000387231	0.00333536		1545	ATXN7	NM_001128149#NM_000333#NM_001177387	0.894501	0.000347646	0.00303693
1546	RSL24D1	NM_015659	1.1111	5.34205e-05	0.000586764		1546	ATP10A	NM_024490	0.894552	9.34318e-06	0.000122727
1547	SHFM1	NM_138356	1.11058	2.29339e-05	0.000275821		1547	ZNF280B	NM_080764	0.89458	0.00501372	0.029586
1548	TSC1	NM_000368#NM_001162427#NM_001162426	1.11049	1.17357e-05	0.000151347		1548	MEGF8	NM_001410	0.894583	7.6107e-06	0.000101569
1549	GREM1	NM_013372#NM_001191322#NM_001191323	1.11047	0.00699433	0.0389708		1549	MMS19	NM_022362	0.894583	1.42116e-05	0.000180585
1550	TPRG1L	NM_182752	1.11046	0.000335002	0.00293636		1550	KLHL9	NM_018847	0.89459	3.86116e-05	0.000440995
1551	ARL3	NM_004311	1.11038	0.000148357	0.00143672		1551	TRIM59	NM_173084	0.894643	0.00107009	0.00807947
1552	HAUS3	NM_024511	1.11034	6.04749e-05	0.000653946		1552	SYMPK	NM_004819	0.894656	1.37097e-05	0.000174778
1553	TIMM17A	NM_006335	1.10999	5.53041e-05	0.000605314		1553	RSF1	NM_016578	0.89466	3.63293e-05	0.000416763
1554	STAC	NM_003149	1.10991	0.000499931	0.00417825		1554	PLEKHG4	NM_001129727#NM_015432#NM_001129728	0.894736	3.61254e-05	0.000415034
1555	TMEM50B	NM_006134	1.10989	0.000362618	0.00314304		1555	TRIM21	NM_003141	0.894784	0.00204315	0.0139562
1556	CERK	NM_022766	1.10988	0.000203519	0.00187681		1556	COBLL1	NM_014900	0.894919	6.19484e-06	8.39194e-05
1557	LARP1B	NM_018078	1.10985	3.58876e-05	0.000412707		1557	CENPM	NM_001110215#NM_024053#NM_001002876	0.894926	7.05341e-05	0.000747501
1558	MADD	NM_130476#NM_130475#NM_003682#NM_130470#NM_130473#NM_130474#NM_001135943#NM_130472#NM_130471#NM_001135944	1.10956	0.000236625	0.00215238		1558	TSPYL5	NM_033512	0.895089	0.00586983	0.0337184
1559	SRC	NM_005417	1.10955	1.64002e-05	0.000204177		1559	ZNF513	NM_020713	0.895107	0.000264905	0.00238823
1560	MRPL47	NM_020409#NM_177988	1.10946	6.52274e-05	0.000697909		1560	EDA2R	NM_001199687#NM_021783#NM_001199688#NM_001199689	0.895145	0.000151946	0.00146342
1561	SNX24	NM_014035	1.10941	0.000354567	0.00308816		1561	FAM200B	NM_001145191	0.895213	9.64251e-05	0.000987407
1562	SELT	NM_016275	1.10934	0.000149948	0.0014473		1562	HGS	NM_004712	0.895234	0.000145755	0.00141529
1563	C11orf54	NM_014039	1.10927	0.00603021	0.0344701		1563	DNAJC4	NM_005528	0.895235	0.00846841	0.045702
1564	PKI55	NM_001199924	1.10904	0.00162021	0.0115044		1564	RICTOR	NM_152756	0.895245	0.00207391	0.0141251
1565	TIAM2	NM_012454#NM_001010927	1.10894	0.000863519	0.00670389		1565	ZNRD1	NM_014596#NM_170783	0.895593	0.00242835	0.0161485
1566	CDK5	NM_004935#NM_001164410	1.10871	0.00026581	0.0023927		1566	COL8A1	NM_020351#NM_001850	0.895734	0.00331443	0.0210352
1567	UEVLD	NM_001040697#NM_018314	1.10854	7.02609e-05	0.000745959		1567	RNF169	NM_001098638	0.895784	5.97171e-05	0.000646649
1568	ABCD1	NM_000033	1.10842	0.000649452	0.00522423		1568	MTG1	NM_138384	0.895878	0.000969749	0.00741771
1569	NFS1	NM_001198989#NM_021100#NR_037570	1.10815	0.000347118	0.00303407		1569	TYRO3	NM_006293	0.895944	0.000251555	0.0022793
1570	NFATC3	NM_004555#NM_173163#NM_173165	1.10808	4.19563e-05	0.000473869		1570	TP53I13	NM_138349	0.895966	3.82271e-05	0.000436817
1571	LPIN1	NM_015236	1.10798	2.52709e-05	0.000301445		1571	LSM10	NM_032881	0.896031	0.000140207	0.00136743
1572	SNRK	NM_017719#NM_001100594	1.10788	0.00644194	0.0364492		1572	PRDM4	NM_012406	0.896122	2.23237e-05	0.000269435
1573	OBFC1	NM_024928	1.10761	0.00608189	0.0347316		1573	NME2	NM_001018137#NM_001198682#NM_002512#NM_001018139#NM_001018138	0.896209	8.97391e-05	0.000928708
1574	KIAA0247	NM_014734	1.10756	5.43312e-05	0.000596062		1574	MDM2	NM_002392	0.896309	0.00180872	0.0126055
1575	SLC16A3	NM_004207#NM_001042422	1.10713	0.00534064	0.0311378		1575	HBP1	NM_012257	0.896343	6.36316e-05	0.000683652
1576	TDRKH	NM_001083965#NM_006862#NM_001083964#NM_001083963	1.10708	0.00155962	0.0111283		1576	ABL1	NM_007313#NM_005157	0.896505	0.00527786	0.0308487
1577	UQCRH	NM_006004	1.10692	0.00090393	0.0069759		1577	SCRIB	NM_182706#NM_015356	0.896513	0.00580723	0.0334162
1578	EML1	NM_004434#NM_001008707	1.10688	6.42579e-05	0.000688797		1578	STAT2	NM_198332#NM_005419	0.896532	0.00269038	0.0175807
1579	TMBIM4	NM_016056	1.1068	0.000640881	0.00516706		1579	C7orf58	NM_024913#NM_001105533	0.896626	0.00176578	0.0123504
1580	MFSD12	NM_024311	1.10668	4.05897e-05	0.000460213		1580	MINK1	NM_170663#NM_015716#NM_153827#NM_001024937	0.896638	9.68135e-06	0.000126884
1581	GLMN	NM_053274	1.10597	0.000502893	0.004197		1581	AMDHD2	NM_001145815	0.896665	2.8476e-05	0.000336415
1582	YPEL5	NM_145008	1.10596	3.3048e-05	0.000384403		1582	TRAF2	NM_021138	0.896793	1.91756e-05	0.00023522
1583	TOR1AIP1	NM_015602	1.10591	0.000126597	0.00124876		1583	PPDPF	NM_024299	0.896816	0.00433137	0.0262013
1584	LDLRAP1	NM_015627	1.10576	6.25332e-05	0.000672779		1584	WDR4	NM_018669#NM_033661	0.896936	4.28849e-05	0.000482724
1585	COX11	NR_027942#NM_001162862#NM_001162861#NR_027941#NM_004375	1.10501	6.65238e-05	0.000710804		1585	INCENP	NM_020238#NM_001040694	0.896995	1.46341e-05	0.000184948
1586	41519	#N/A	1.10483	3.74652e-05	0.0004288		1586	TBC1D22A	NM_014346	0.89709	8.12329e-05	0.000850471
1587	LPCAT1	NM_024830	1.10479	0.000124052	0.00122729		1587	XPC	NM_004628#NR_027299#NM_001145769	0.897133	2.86394e-05	0.000338173
1588	TUB	NM_003320#NM_177972	1.10475	0.000312782	0.00276128		1588	C9orf30	NM_001198805#NM_001198806#NM_001198807#NM_080655	0.897268	3.33068e-05	0.00038722
1589	SYPL1	NM_006754#NM_182715	1.10467	8.26311e-05	0.00086279		1589	FAM3A	NM_001171132#NM_001171134#NR_033237#NM_001171133#NM_021806	0.897318	2.37481e-05	0.000284587
1590	CALCOCO2	NM_005831	1.10465	7.31261e-05	0.000772169		1590	NFYC	NM_001142589#NM_001142590#NM_001142587#NM_001142588#NM_014223	0.897358	2.18085e-05	0.000263779
1591	AIG1	NM_016108	1.10443	0.00028071	0.00251134		1591	PLBD2	NM_173542#NM_001159727	0.897401	0.000236083	0.00214912
1592	HJURP	NM_018410	1.10432	0.000393225	0.00338324		1592	DDX54	NM_001111322#NM_024072	0.897408	0.00467879	0.0279349
1593	GNG12	NM_018841	1.10428	4.15258e-07	6.87722e-06		1593	ZNF343	NM_024325	0.897413	0.00013589	0.00133256
1594	GM2A	NM_001167607#NM_000405	1.10412	0.000903322	0.00697352		1594	KAT2A	NM_021078	0.897486	4.33872e-05	0.000487673
1595	KLF3	NM_016531	1.10399	0.00225659	0.0151572		1595	ZNF473	NM_001006656#NM_015428	0.897529	1.94947e-05	0.000238697
1596	MPRIP	NM_015134#NM_201274	1.10391	0.0009312	0.00715703		1596	PLD3	NM_012268#NM_001031696	0.897531	0.0048716	0.0289153
1597	ALAD	NM_000031	1.10387	0.00920279	0.0489185		1597	PCNXL3	NM_032223	0.89762	6.14543e-05	0.000663002
1598	FAM92A1	NM_145269	1.10384	0.00409594	0.0250102		1598	UBXN11	NM_183008#NM_145345#NM_001077262	0.897673	0.00044367	0.00376869
1599	NSA2	NM_014886	1.10383	0.000165437	0.00156769		1599	COASY	NM_001042530#NM_001042532#NM_025233#NM_001042531#NM_001042529	0.897719	0.000359492	0.00312174
1600	WDR12	NM_018256	1.1038	0.00123238	0.0091249		1600	SKIV2L	NM_006929	0.897799	4.73423e-05	0.000528569
1601	WDR53	NM_182627	1.10352	0.00398235	0.02447		1601	INPPL1	NM_001567	0.897906	0.00583056	0.033534
1602	PROS1	NM_000313	1.10334	0.00091689	0.00706426		1602	MEGF6	NM_001409	0.897931	0.0017159	0.0120412
1603	ACTR6	NM_022496	1.10331	0.00158552	0.0112834		1603	PKD1P1	NR_036447	0.897977	0.000292093	0.00260024
1604	MRGPRF	NM_001098515#NM_145015	1.10327	0.000320955	0.00282702		1604	CCDC84	NM_198489	0.89799	0.00530565	0.030984
1605	PPP1R9B	NM_032595	1.10294	7.26706e-05	0.000767744		1605	FAM193B	NM_001190946#NR_024019	0.898041	0.00015651	0.00149768
1606	GLRX5	NM_016417	1.10284	3.54724e-05	0.000408939		1606	MAEA	NM_001017405#NM_005882	0.89822	5.61501e-05	0.000613999
1607	GPD1L	NM_015141	1.10237	0.00103964	0.00787496		1607	CSTF1	NM_001033521#NM_001324#NM_001033522	0.898271	0.000110452	0.00111252
1608	NOL9	NM_024654	1.10186	0.000181804	0.00170099		1608	LIMK2	NM_005569#NM_016733	0.898333	0.000147914	0.00143421
1609	ZNF367	NM_153695	1.10186	0.000325505	0.00286231		1609	TMEM214	NM_001085429	0.898343	0.00412893	0.025159
1610	DHRSX	NM_145177	1.10184	0.00395127	0.0243046		1610	SAP30	NM_003864	0.898366	0.0043037	0.0260947
1611	C7orf73	NM_001161834	1.10173	0.000706922	0.00562074		1611	DOM3Z	NM_005510	0.89837	0.00206207	0.0140608
1612	C11orf67	NM_024684	1.10138	0.00566272	0.0327136		1612	ADAMTS7	NM_014272	0.898407	0.00226042	0.0151786
1613	AGPAT4	NM_020133	1.10131	0.000484876	0.00406739		1613	CCDC137	NM_199287	0.898438	6.11909e-05	0.000660466
1614	OIP5	NM_007280	1.10105	0.00251695	0.0166194		1614	ITGA3	NM_002204#NM_005501	0.898451	0.00400639	0.0245596
1615	C17orf39	NM_024052	1.10104	0.000847664	0.00660054		1615	INO80E	NM_173618	0.898509	0.000493945	0.00413414
1616	FAM213B	NM_020223	1.10093	0.0037188	0.0231058		1616	NAPEPLD	NM_198990#NM_001122838	0.89852	0.00165293	0.0116976
1617	NDST1	NM_001543	1.10089	2.59517e-06	3.78315e-05		1617	BAX	NM_138763#NM_138764#NM_138761#NR_027882#NM_004324	0.898543	3.02367e-05	0.000354883
1618	MPP1	NM_001166462#NM_001166460#NM_002436#NM_001166461	1.10082	0.00104268	0.00789541		1618	B4GALT7	NM_007255	0.898569	0.00119844	0.00890751
1619	PNMA2	NM_007257	1.10075	0.000105734	0.001071		1619	CNTROB	NM_001037144#NM_053051	0.898654	2.20111e-05	0.000266092
1620	TSPAN14	NM_030927#NM_001128309	1.10053	7.03872e-05	0.000746283		1620	MRPL23	NM_021134	0.898694	0.00207246	0.0141193
1621	HIGD1A	NM_014056#NM_001099669#NM_001099668	1.10034	0.00769868	0.0422107		1621	LPPR2	NM_001170635#NM_022737	0.898841	0.000488065	0.00408932
1622	MPHOSPH10	NM_001015054	1.10031	0.00118353	0.0088051		1622	CSPG4	NM_001897	0.898845	0.000751325	0.00593038
1623	TP53BP2	NM_001031685#NM_005426	1.09999	0.000115808	0.00116046		1623	CNPY3	NM_006586	0.898881	7.37235e-05	0.000777774
1624	SNHG4	NR_003141#NR_036536	1.09974	0.00441184	0.0266054		1624	ZNF319	NM_020807	0.898893	0.000256915	0.00232247
1625	MRPS17	NM_015969	1.09955	0.00314011	0.0200541		1625	ZNF623	NM_001082480	0.898896	0.000111882	0.0011245
1626	PLCL2	NM_001144382	1.09955	0.000620484	0.00502647		1626	ZNF234	NM_001144824#NM_006630	0.898947	0.000474182	0.0039916
1627	NUP37	NM_024057	1.09941	0.00650396	0.0367112		1627	INTS1	NM_001080453	0.898957	0.00920791	0.0489246
1628	NBPF3	NM_032264	1.09931	0.000542057	0.00446643		1628	CDH6	NM_004932	0.89897	0.00158672	0.0112872
1629	TNFRSF19	NM_018647#NM_148957	1.09921	0.00193618	0.0133465		1629	MCAT	NM_014507#NM_173467	0.89905	0.0019445	0.0133959
1630	FAM69B	NM_152421	1.09913	0.00593346	0.0339836		1630	TRIM38	NM_006355	0.899093	0.001749	0.0122537
1631	THEM4	NM_053055	1.09909	0.00101141	0.00768355		1631	PHF1	NM_024165#NR_027692#NM_002636	0.899112	6.61188e-05	0.000707123
1632	LPGAT1	NM_014873	1.0988	0.000155954	0.00149358		1632	ZNF200	NM_001145447#NM_198088#NM_001145446#NM_001145448#NM_003454#NM_198087	0.899122	0.00115549	0.00861838
1633	ELMOD2	NM_153702	1.09873	0.00812142	0.0441455		1633	ZNF142	NM_001105537	0.899172	0.000471413	0.0039774
1634	RPL5	NM_000969	1.09873	1.32259e-26	8.0695e-25		1634	SAC3D1	NM_013299	0.899203	0.00917728	0.0488174
1635	MRPL1	NM_020236	1.09871	0.000384424	0.0033124		1635	FZD4	NM_012193	0.899235	3.41226e-05	0.000394208
1636	ZCCHC14	NM_015144	1.09852	0.000239477	0.00217663		1636	FBXL2	NM_001171713#NM_012157	0.899301	0.000102232	0.00104004
1637	UBTD2	NM_152277	1.09849	0.000147436	0.00143018		1637	UAP1	NM_003115	0.899394	0.00298297	0.0191711
1638	USP16	NM_001001992#NM_006447#NM_001032410	1.09847	0.000252353	0.00228477		1638	C16orf53	NM_024516	0.899487	3.0817e-05	0.000360814
1639	RALB	NM_005402	1.09822	0.000199621	0.00184647		1639	SAMD1	NM_138352	0.899595	0.00305924	0.0196019
1640	MKRN1	NM_013446	1.09822	0.000191506	0.00177975		1640	SGSM2	NM_014853#NM_001098509	0.899665	1.46637e-05	0.000185199
1641	CDS2	NM_003818	1.09819	0.000109659	0.00110644		1641	KLC3	NM_177417	0.899705	0.00441112	0.0266054
1642	ORMDL3	NM_139280	1.09791	0.00163479	0.0115939		1642	NAV3	NM_014903	0.899723	0.000132245	0.00130046
1643	UQCRB	NM_006830	1.09789	0.000152739	0.0014682		1643	KDM6A	NM_021140	0.899731	0.000708166	0.0056268
1644	C3orf14	NM_020685	1.09784	0.00824251	0.0447313		1644	PCIF1	NM_022104	0.899773	0.000182827	0.00170824
1645	CALM2	NM_006888#NM_001166106	1.09775	9.14777e-18	3.69197e-16		1645	THOC5	NM_001002878#NM_003678#NM_001002879#NM_001002877	0.899782	7.01396e-05	0.000745688
1646	SLC11A2	NM_001174126#NM_000617#NM_001174127#NR_033422#NR_033421#NM_001174129#NM_001174125#NM_001174128	1.09774	0.000783877	0.00614686		1646	ALG10B	NM_001013620	0.899801	0.000469565	0.00396416
1647	TMEM126B	NR_036465#NM_001193538#NM_001193537#NM_018480	1.09758	0.000562568	0.00461104		1647	ZNF574	NM_022752	0.899816	0.00195087	0.0134279
1648	PLD2	NM_002663	1.09751	0.00110374	0.00829013		1648	ZNFX1	NM_021035	0.899842	0.000521052	0.00432538
1649	CCDC91	NM_018318	1.0974	0.00764575	0.0419699		1649	HPS6	NM_024747	0.899856	0.00394601	0.0242786
1650	RCN2	NM_002902	1.09734	0.000163279	0.00155039		1650	ERBB3	NM_001982	0.89987	5.01529e-05	0.000556229
1651	ZBTB4	NM_020899	1.09724	0.000293893	0.00261427		1651	MAP1LC3A	NM_181509	0.899879	0.00507395	0.0298585
1652	PCGF5	NM_006315	1.09719	0.00112294	0.00841596		1652	TRIM28	NM_005762	0.899914	1.17816e-06	1.81245e-05
1653	GLTP	NM_016433	1.09712	0.00054677	0.00449858		1653	PHLPP1	NM_194449	0.899949	2.53216e-05	0.000301741
1654	DCUN1D5	NM_032299	1.09705	0.00149888	0.0107474		1654	ACTA2	NM_001613#NM_001141945	0.900025	0.000356231	0.00310033
1655	MRPS36	NM_033281	1.09692	0.00124956	0.00922581		1655	NUP153	NM_005124	0.900107	0.00508272	0.0299026
1656	SLC25A1	NM_005984	1.09669	0.000300716	0.00266684		1656	CLDN11	NM_001185056#NM_005602	0.900161	9.21143e-10	2.1249e-08
1657	ATF1	NM_005171	1.09662	0.00186236	0.0129254		1657	C1orf9	NM_016227#NM_014283	0.90019	9.27482e-05	0.000955197
1658	CRYZL1	NM_145858	1.09641	0.00135272	0.00986895		1658	TMEM39B	NM_018056	0.900202	0.00140084	0.0101629
1659	GTF2A2	NM_004492	1.0962	0.000271582	0.00243902		1659	MARK2	NM_004954#NM_001163297#NM_017490#NM_001039469#NM_001163296	0.900253	0.000262579	0.00237092
1660	FAM64A	NM_001195228#NM_019013	1.09612	0.000108611	0.00109776		1660	KAT7	NM_182709#NM_182710#NM_006388	0.900274	2.93096e-05	0.000345389
1661	CEP104	NM_001012507	1.09599	0.000221237	0.00202501		1661	VPRBP	NM_001171904#NM_014703	0.900281	0.000176005	0.00165576
1662	CCDC75	NM_001008391	1.09594	0.00504626	0.0297255		1662	ZNF785	NM_152458	0.900291	0.00473781	0.0282504
1663	SNHG12	NR_024127	1.0959	0.00430788	0.0261065		1663	SNPH	NM_014723	0.900411	0.000655765	0.00526233
1664	COPS4	NM_016129	1.09586	0.0014282	0.0103198		1664	TUBGCP6	NM_020461	0.900416	3.41806e-05	0.000394631
1665	COL16A1	NM_001856	1.09572	0.00443875	0.0267332		1665	TRAF7	NM_032271	0.900422	2.27352e-05	0.000273995
1666	IQCE	NM_001100390#NM_152558	1.09557	0.00140807	0.0101964		1666	GTPBP2	NM_019096	0.900475	3.68413e-05	0.000422221
1667	SAR1B	NM_016103#NM_001033503	1.09556	0.000256458	0.00231924		1667	LEPREL2	NM_014262	0.900479	0.000368982	0.00318993
1668	SLC1A1	NM_004170	1.09536	0.00138438	0.0100591		1668	MTMR4	NM_004687	0.900498	0.00027	0.00242574
1669	CYP51A1	NM_000786#NM_001146152	1.09514	0.000500443	0.00418104		1669	SLC22A17	NM_020372#NM_016609	0.900627	0.0049114	0.0291294
1670	TFDP2	NM_001178138#NM_001178142#NM_006286#NM_001178139#NM_001178141	1.09499	0.000537702	0.0044368		1670	GRN	NM_002087	0.900645	0.00613847	0.0349992
1671	TTC35	NM_014673	1.09487	0.00120319	0.00893997		1671	GYS1	NR_027763#NM_001161587#NM_002103	0.900659	8.05174e-05	0.000843735
1672	JMJD6	NM_001081461	1.09441	0.0041053	0.0250459		1672	DPP3	NM_130443#NM_005700	0.900664	0.000265407	0.00239069
1673	PITPNA	NM_006224	1.09438	0.000201422	0.0018604		1673	PIGO	NM_152850#NM_032634	0.900673	4.38301e-05	0.000491705
1674	ITGB3BP	NM_014288	1.09431	0.00103116	0.00781328		1674	ELAC2	NM_173717#NM_001165962#NM_018127	0.900673	2.50158e-05	0.000298707
1675	BRD3	NM_007371	1.09429	0.000350602	0.00305704		1675	ZNF518B	NM_053042	0.900763	9.08362e-06	0.000119497
1676	USP3	NM_006537	1.09425	0.00704806	0.0392328		1676	PPP1R15B	NM_032833	0.900794	0.000166248	0.00157474
1677	KDELC1	NM_024089	1.09408	0.00257444	0.0169248		1677	ADNP2	NM_014913	0.900799	1.6758e-05	0.000208409
1678	PNMA1	NM_006029	1.09405	0.00169849	0.0119549		1678	ZBTB11	NM_014415	0.900839	0.000536448	0.00442958
1679	CCDC115	NM_144577	1.0939	0.00138146	0.010041		1679	RNF25	NM_022453	0.900886	6.9838e-05	0.000743157
1680	RHPN2	NM_033103	1.09385	0.00060249	0.00489875		1680	PPP2R3B	NM_013239	0.900931	0.00133203	0.0097363
1681	CARHSP1	NM_014316	1.09382	0.000915836	0.00705846		1681	C19orf55	NM_001039887	0.901032	0.000508405	0.00423695
1682	PKNOX1	NM_004571	1.09364	0.00126827	0.00933742		1682	FZR1	NM_001136197#NM_016263#NM_001136198	0.901046	1.95425e-05	0.000239094
1683	MTMR10	NM_017762	1.09331	0.000434635	0.00369867		1683	NR2C2AP	NM_176880	0.901074	0.000199636	0.00184647
1684	FLYWCH1	NM_032296#NM_020912	1.09318	0.00229091	0.0153612		1684	NADK	NM_001198994	0.901102	2.36395e-05	0.000283431
1685	ZBTB43	NM_001135776#NM_014007	1.09316	0.00222234	0.0149702		1685	FKBP2	NM_004470	0.901137	0.00375168	0.0232668
1686	CTSZ	NM_001336	1.09298	0.000606381	0.00492695		1686	SSR4	NM_006280	0.901147	0.000130787	0.00128792
1687	CLCN4	NM_001830	1.09278	0.00221617	0.0149415		1687	SGSM3	NM_015705	0.901162	3.96145e-05	0.000450468
1688	MINOS1	NM_170663#NM_015716#NM_153827#NM_001024937	1.09272	0.000661921	0.00530445		1688	MVP	NM_017458#NM_005115	0.901215	0.0056738	0.0327614
1689	LPCAT2	NM_017839	1.09263	0.000556421	0.00456546		1689	GIPC1	NM_202467#NM_202470#NM_005716#NM_202494#NM_202469#NM_202468	0.901256	0.00547317	0.0317678
1690	ORC6	NM_014321	1.09255	0.00151517	0.0108476		1690	ATHL1	NM_025092	0.901336	0.00112237	0.00841438
1691	DHX32	NM_018180	1.09251	0.00707113	0.0393424		1691	PICK1	NM_012407#NM_001039583#NM_001039584	0.901424	0.000280602	0.00251134
1692	SLU7	NM_024755#NM_001013843	1.09243	0.00212356	0.0144212		1692	VEGFB	NM_003377	0.901427	0.000205671	0.00189276
1693	RHOA	NM_001664	1.09223	1.45429e-06	2.21538e-05		1693	ARHGAP31	NM_020754	0.901431	0.000362319	0.00314162
1694	EPB41L1	NM_177996#NM_012156	1.09208	0.000634639	0.00512271		1694	TROAP	NM_005480	0.901478	6.23207e-05	0.000671111
1695	ADRBK1	NM_001619	1.09206	0.000406562	0.00347878		1695	NDST2	NM_003635	0.901492	0.000198224	0.00183667
1696	SORBS3	NM_005775	1.09192	0.00282223	0.0182788		1696	ADAMTS2	NM_014244	0.901554	6.24326e-05	0.000672006
1697	ARHGEF10L	NM_018125	1.09182	0.00213559	0.0144903		1697	HSPA4L	NM_014278	0.901596	5.77311e-05	0.00062952
1698	CDT1	NM_030928	1.09165	0.00160154	0.0113787		1698	FKRP	NM_024301#NM_001039885	0.901722	0.000826289	0.00644698
1699	NDUFAF2	NM_174889	1.0915	0.00223962	0.0150675		1699	RPRD2	NM_015203	0.90173	0.000348617	0.00304427
1700	TP53I11	NM_006034#NM_001076787	1.09143	0.0012334	0.00912956		1700	LIG1	NM_000234	0.901788	0.00625793	0.0355717
1701	ANP32E	NM_001136478#NM_001136479#NM_030920	1.09135	0.00945217	0.0499725		1701	STRN4	NM_001039877#NM_013403	0.901798	0.000163886	0.00155489
1702	MOAP1	NM_022151	1.09132	0.000779909	0.00612396		1702	FGFR1OP2	NM_001171887#NM_001171888#NM_015633	0.901864	0.000156702	0.00149768
1703	ZBTB24	NM_014797	1.09128	0.00390916	0.0240773		1703	C1orf63	NM_020317	0.901918	9.63377e-05	0.000986944
1704	LRRC20	NM_207119#NM_018205#NM_018239	1.09128	0.00471482	0.0281276		1704	ZNF79	NM_007135	0.901954	0.00655996	0.0370005
1705	LINC00094	NM_173083	1.09116	0.00203089	0.0138887		1705	SPTLC2	NM_004863	0.90198	0.00844609	0.0456027
1706	PAQR3	NM_001040202	1.09098	0.000378554	0.00326663		1706	DUS1L	NM_022156	0.901986	3.62799e-05	0.000416603
1707	NFYB	NM_021705#NM_002505	1.09073	0.00128578	0.00944549		1707	MUL1	NM_024544	0.902051	0.00013772	0.00134767
1708	TIPIN	NM_017858	1.09062	0.00226265	0.0151892		1708	TFAP4	NM_003223	0.902074	0.00659286	0.0371196
1709	SNRPG	NM_003094	1.09046	0.0012314	0.00912348		1709	SNRNP70	NM_003089	0.902077	0.00860027	0.046296
1710	BCR	NM_021574#NM_004327	1.09036	0.000484926	0.00406739		1710	LIG3	NM_002311#NM_013975	0.902099	0.000272231	0.00244297
1711	ITGA1	NM_181501	1.09031	0.000653909	0.00525105		1711	KIAA0913	NM_015037	0.902108	3.20737e-05	0.000373815
1712	CLIC4	NM_013943	1.09025	0.00667651	0.0374909		1712	EIF4EBP1	NM_004095	0.902319	0.00271586	0.0177027
1713	OAT	NM_000274#NM_001171814	1.09006	0.000483873	0.00406294		1713	BCL7B	NR_036682#NM_001707#NM_001197244	0.902338	0.000176762	0.00166068
1714	ZYG11A	NM_001004339	1.09004	0.000713194	0.00565905		1714	KAT8	NM_182709#NM_182710#NM_006388	0.902427	0.00010318	0.00104831
1715	PLDN	NM_012388	1.08997	0.000989322	0.00753223		1715	AGRN	NM_198576	0.902475	6.47853e-22	3.14741e-20
1716	SPC25	NM_020675	1.08994	0.0029452	0.0189858		1716	SLC39A13	NM_152264#NM_001128225	0.902505	6.19151e-05	0.000667358
1717	IER3IP1	NM_016097	1.08981	0.000466427	0.00394052		1717	LONP1	NM_004793	0.902561	2.95476e-05	0.000347844
1718	CENPK	NM_022145	1.08951	0.00345124	0.0217616		1718	CCDC57	NM_198082	0.902583	0.00684301	0.0382607
1719	PON2	NM_012230#NM_152992	1.08939	0.00589938	0.0338465		1719	FBXO11	NM_012166	0.902645	0.00176636	0.0123508
1720	TOB2	NM_016272	1.08921	0.00291027	0.0187917		1720	RABAC1	NM_006423	0.902686	0.000127453	0.00125561
1721	DPM1	NM_003859	1.08916	0.00296959	0.0191137		1721	FBXL12	NM_017703	0.90274	0.000989557	0.00753223
1722	STX8	NM_004853#NR_033656	1.08913	0.00140185	0.0101671		1722	MED7	NM_004270#NM_001100816	0.902753	0.00434517	0.0262711
1723	BCORL1	NM_021946	1.08901	0.00737711	0.0407249		1723	KIRREL3	NM_032531	0.902845	0.000432794	0.00368434
1724	MAP2K1	NM_002755	1.08889	0.000887732	0.00686677		1724	F2R	NM_001992	0.902881	0.00834596	0.0451664
1725	CCNC	NM_001013399#NM_005190	1.08879	0.000475946	0.00400501		1725	RANGAP1	NM_002883	0.902903	0.00263206	0.0172624
1726	MLLT11	NM_006818	1.08878	0.000336805	0.00295105		1726	SLFN11	NM_001104588#NM_001104590#NM_152270#NM_001104587#NM_001104589	0.902912	0.00595867	0.0341113
1727	GALNT7	NM_017423	1.08851	0.000535508	0.00442495		1727	DBNL	NM_014063#NM_001014436#NM_001122956	0.903033	4.65988e-05	0.000521514
1728	APPL1	NM_012096	1.0883	0.000927814	0.00713901		1728	PGLS	NM_012088	0.90305	0.000793008	0.00620389
1729	C20orf11	NM_017896	1.08821	0.000481751	0.00404951		1729	YIPF2	NM_024029	0.903133	0.000136394	0.00133638
1730	ZMYND11	NM_006624#NM_001161482#NM_212479	1.08818	0.00151296	0.0108384		1730	CCNL1	NM_020307	0.90315	3.33901e-05	0.000387574
1731	NDUFB1	NM_004545	1.088	0.00242785	0.0161485		1731	CNTNAP1	NM_003632	0.903171	7.02416e-05	0.000745959
1732	STX16	NM_001001433#NM_001134772#NM_001134773#NM_003763	1.08793	0.000779297	0.00612121		1732	PLEKHM2	NM_015164	0.903186	5.14898e-05	0.000568895
1733	C9orf78	NM_016520	1.08792	0.000771385	0.00606314		1733	ZNF300	NM_001172831#NM_052860#NM_001172832	0.903208	0.000452257	0.00383605
1734	MRPL21	NM_181515#NM_181514	1.0878	0.0020214	0.013836		1734	HSF2	NM_005526	0.903362	0.00141507	0.0102376
1735	NUB1	NM_016118	1.08777	0.00102081	0.00774741		1735	DRG2	NM_001388	0.903419	0.00138096	0.0100406
1736	CD109	NM_001159588#NM_001159587#NM_133493	1.0877	0.000577137	0.00471722		1736	ALG12	NM_024105	0.90347	9.38284e-05	0.00096547
1737	C22orf32	NM_033318	1.0874	0.00465227	0.0278326		1737	SETMAR	NR_024022#NM_006515	0.903595	0.00617372	0.03517
1738	UGGT2	NM_020121	1.08733	0.00442646	0.026666		1738	CYTH2	NM_004228#NM_017457	0.903599	7.08524e-05	0.00074998
1739	PTPLB	NM_198402	1.08711	0.00124105	0.00917165		1739	POLD2	NM_006230#NM_001127218	0.903708	0.000126984	0.00125153
1740	C18orf8	NM_013326	1.08689	0.0085174	0.0459134		1740	CMBL	NM_138809	0.903709	6.87421e-05	0.00073183
1741	COX7A2L	NR_029466#NM_001865	1.08671	0.00151657	0.0108543		1741	RNF145	NM_001199380#NM_001199381#NM_001199383#NM_144726#NM_001199382	0.903711	0.00233021	0.0155846
1742	RPL23A	NM_000984	1.08665	3.14319e-05	0.000367066		1742	RAB9A	NM_004251#NM_001195328	0.903732	0.000372908	0.00322267
1743	MRPL22	NM_001014990#NM_014180	1.08634	0.00068512	0.00546972		1743	MAPRE3	NM_001143827#NM_001143826	0.903746	0.00542239	0.0315121
1744	MYD88	NM_001172569#NM_001172567#NM_001172568#NM_002468#NM_001172566	1.0863	0.00883212	0.0473152		1744	ACAD10	NM_001136538#NM_025247	0.903808	0.00144182	0.0104027
1745	C5orf44	NM_001093756#NM_001093755#NM_024941	1.08629	0.00415768	0.0253144		1745	SNUPN	NM_001042588	0.903835	0.000181833	0.00170099
1746	RASA3	NM_007368	1.08627	0.00110037	0.00827333		1746	FAM111A	NM_147189	0.903839	6.09501e-05	0.000658171
1747	GYPC	NM_152312	1.08612	0.00343664	0.0216813		1747	PIDD	NM_017933#NM_001100818	0.903864	0.00661079	0.0371974
1748	SLC12A6	NM_001042495#NM_001042494#NM_001042496	1.08609	0.00404956	0.0247788		1748	LACTB	NM_032857	0.903869	0.00277865	0.0180516
1749	ELF4	NM_001421#NM_001127197	1.08608	0.000673243	0.0053841		1749	ZNF280D	NM_001002844#NM_001002843#NM_017661	0.903903	0.000782764	0.00614225
1750	DVL1	NM_004421	1.08593	0.00112614	0.00843452		1750	NDUFA11	NM_001193375#NR_034166#NM_175614	0.903946	0.000122652	0.00121645
1751	SLC43A2	NM_152346	1.08584	0.00278518	0.0180789		1751	MYO19	NM_001033580#NM_025109#NM_001163735	0.904048	0.000100059	0.00102015
1752	PACSIN3	NM_001184974#NM_001184975#NM_016223	1.08582	0.00845119	0.0456196		1752	RBM15B	NM_013286	0.904092	6.80976e-05	0.00072596
1753	PSMA3	NM_152132#NM_002788	1.08578	0.00168602	0.0118949		1753	PPIL2	NM_148176#NM_014337#NM_148175	0.904093	5.79269e-05	0.000631066
1754	HNRNPH1	NM_005520	1.08556	3.85933e-88	1.00205e-85		1754	TUBG1	NM_001070	0.904128	0.000103853	0.00105378
1755	TPRKB	NM_182752	1.08555	0.00466181	0.0278754		1755	JOSD2	NM_138334	0.904146	0.000747285	0.0059015
1756	BRK1	NM_018321	1.08542	0.0021654	0.0146457		1756	ITPA	NM_033453#NM_181493	0.904219	0.000102437	0.00104166
1757	ENAH	NM_018212#NM_001008493	1.0853	4.14357e-50	4.67763e-48		1757	PHF13	NM_153812	0.904239	0.00415309	0.025293
1758	DPY19L4	NM_181787	1.08519	0.00308913	0.0197556		1758	PDCD1LG2	NM_025239	0.904324	0.00108193	0.00815562
1759	OSBPL9	NM_148908#NM_024586#NR_036662#NM_148909#NM_148906	1.08514	0.00200235	0.0137297		1759	E2F1	NM_005225	0.904419	0.000716912	0.00568663
1760	FAM177A1	NM_001079519#NM_173607	1.0851	0.00110403	0.00829013		1760	RFX1	NM_002918	0.904488	0.00258053	0.0169578
1761	CXorf56	NM_001170570#NM_022101#NM_001170569	1.08506	0.00187677	0.0130099		1761	RUNX2	NM_001015051#NM_001024630#NM_004348	0.904531	0.000766049	0.00603541
1762	WDR61	NM_025234	1.08485	0.00915293	0.0487211		1762	B4GALT2	NM_003780	0.904539	1.63985e-05	0.000204177
1763	BAHD1	NM_014952	1.08483	0.00137404	0.0100058		1763	RELA	NM_001145138#NM_021975	0.904562	0.000162035	0.00153983
1764	UBE2R2	NM_017811	1.08475	0.00324057	0.0206056		1764	RRP12	NM_001145114#NM_015179	0.904597	5.2696e-05	0.000580028
1765	VRK1	NM_003384	1.08471	0.000494482	0.00413715		1765	KLC2	NM_001134776#NM_001134774#NM_001134775#NM_022822	0.904652	9.44813e-05	0.000971332
1766	UBE2B	NM_003337	1.08454	0.0024464	0.0162592		1766	NCLN	NM_020170	0.904667	8.50087e-05	0.000885637
1767	C17orf81	NM_015362#NM_203413#NM_203415#NM_203414	1.08452	0.0015857	0.0112834		1767	ATG2A	NM_015104	0.904688	0.000281633	0.00251767
1768	PANX1	NM_015368	1.08449	0.000945358	0.00725488		1768	CPSF4	NM_006693#NM_001081559	0.904696	0.000111204	0.00111903
1769	PPP1R7	NM_002712	1.08426	0.000971967	0.00742738		1769	KATNB1	NM_005886	0.904776	0.00193038	0.0133105
1770	MBOAT2	NM_001080480	1.08418	0.00215757	0.0146013		1770	HCFC2	NM_013320	0.904857	4.05078e-05	0.000459508
1771	C22orf25	NM_152906	1.08416	0.00552335	0.0319955		1771	DBF4B	NM_145663#NM_025104#NR_036623	0.904873	0.000401754	0.00344238
1772	MYO6	NM_004999	1.08416	0.00200066	0.0137262		1772	MRPL41	NM_032477	0.904886	0.00168887	0.0118979
1773	SETD8	NM_020382	1.08405	0.00187753	0.0130113		1773	TMEM161A	NM_017814	0.904901	0.000615092	0.00498906
1774	SAP18	NM_005870	1.08393	0.000860226	0.00668944		1774	C16orf58	NM_022744	0.904911	1.65675e-05	0.00020615
1775	RPRD1A	NM_018170	1.08387	0.00940087	0.0497575		1775	MIS12	NM_024039	0.90501	2.36292e-05	0.000283431
1776	PLCXD1	NR_028057	1.08373	0.00624442	0.0355035		1776	CLASRP	NM_007056	0.90507	0.000152446	0.00146599
1777	C17orf85	NM_018553#NM_001114118	1.08371	0.00170853	0.0120096		1777	KIF18B	NM_001080443	0.90512	5.12837e-05	0.000566886
1778	SNX4	NM_003794	1.08352	0.00208315	0.0141797		1778	TEAD4	NM_003213#NM_201441#NM_201443	0.905132	0.000199454	0.00184647
1779	CLASP2	NM_015097	1.08342	0.00120783	0.00896871		1779	STIM2	NM_020860#NM_001169117#NM_001169118	0.905152	0.000312434	0.00275925
1780	TAOK3	NM_016281	1.08338	0.00278204	0.0180635		1780	PTBP1	NM_031990#NM_002819#NM_031991#NM_175847	0.905168	3.65913e-08	7.03179e-07
1781	SP140L	NM_138402	1.08309	0.00464829	0.0278231		1781	RHBDF1	NM_022450	0.905175	0.000275658	0.00247016
1782	RAB18	NM_021252	1.08291	0.00339778	0.0214767		1782	MCOLN1	NM_020533	0.905191	0.000394028	0.00338766
1783	CDV3	NM_001134422#NM_017548#NM_001134423	1.08247	0.00666202	0.0374316		1783	PRKCSH	NM_001001329#NM_002743	0.905318	0.0079527	0.0433595
1784	FAM32A	NM_014077	1.08241	0.00205805	0.0140476		1784	DDX3X	NM_001193417#NM_001356#NM_001193416	0.905446	2.0471e-32	1.49958e-30
1785	CDCA4	NM_017955#NM_145701	1.0824	0.00141374	0.0102311		1785	TOX	NM_014729	0.905449	0.00537169	0.0312797
1786	NXT1	NM_013248	1.0823	0.00404512	0.0247646		1786	C19orf43	NM_024038	0.90547	0.000257717	0.00232882
1787	AAGAB	NM_024666	1.08228	0.00165791	0.0117216		1787	PARP8	NM_001178056#NM_024615#NM_001178055	0.905502	0.000615092	0.00498906
1788	ASAP2	NM_018482	1.08227	0.00358681	0.0224288		1788	CYB561D1	NM_001134402#NM_001134403#NM_001134400#NM_182580#NM_001134404	0.905507	0.00189588	0.013119
1789	EXOC6	NM_001013848	1.08209	0.00857402	0.0461654		1789	C19orf25	NM_152482	0.905521	0.00281047	0.0182228
1790	PCGF6	NM_032154#NM_001011663	1.08202	0.00537811	0.0313015		1790	CRIP2	NM_001312	0.905608	0.000506252	0.00422202
1791	ASAH1	NM_004315#NM_001127505#NM_177924	1.08202	0.000915834	0.00705846		1791	ESYT1	NM_001184796#NM_015292	0.905613	0.00105277	0.00796671
1792	ANAPC16	NM_173473	1.082	0.00233805	0.0156235		1792	HTRA2	NM_002775	0.905635	0.00010154	0.0010339
1793	CEP89	NM_032171#NM_001098802	1.08186	0.00722064	0.0400103		1793	TRMT1	NM_001136035#NM_001142554#NM_017722	0.905641	7.26742e-05	0.000767744
1794	AHRR	NM_020731	1.08184	0.00201062	0.0137784		1794	NAP1L5	NM_005969	0.90565	0.00214677	0.0145576
1795	L2HGDH	NM_024884	1.08168	0.00535639	0.031214		1795	ALG3	NM_001006941	0.905675	0.000253772	0.00229673
1796	TSFM	NM_001172697	1.08166	0.00648178	0.0366478		1796	NPAS1	NM_002517	0.905677	0.00887717	0.0474968
1797	CHMP5	NM_001195536#NM_016410	1.08161	0.00480954	0.0286123		1797	FBXO10	NM_012166	0.905706	0.00120523	0.00895227
1798	TRIP4	NM_016213	1.08146	0.00908463	0.0484127		1798	WRNIP1	NM_130395#NM_020135	0.90573	8.98941e-05	0.000929901
1799	CAMK2G	NM_172173#NM_001222#NM_172171#NM_172169#NM_172170	1.0814	0.00333345	0.0211272		1799	BYSL	NM_004053	0.90576	5.90046e-05	0.00064043
1800	TIA1	NM_014174#NM_001037304#NM_001037305#NM_199297#NM_199298	1.0812	0.0024796	0.0164378		1800	ZNF561	NM_152289	0.90577	0.000242303	0.00219974
1801	SDHD	NM_003002	1.08116	0.00253288	0.016701		1801	CREB1	NM_004379#NM_134442	0.905862	0.000153602	0.00147589
1802	LOC100505876	NR_036533	1.081	0.00167535	0.0118241		1802	GTF2H4	NM_001517	0.905895	7.9257e-05	0.00083202
1803	HMGN2	NM_005517	1.08097	0.00113027	0.00846003		1803	CAMK1	NM_003656	0.905909	0.000322339	0.00283707
1804	DZIP3	NM_014648	1.08061	0.00722305	0.0400103		1804	CNRIP1	NM_001841	0.905933	0.000679831	0.00543307
1805	PPP1R2	NM_006241	1.08059	0.00239091	0.0159285		1805	C2orf42	NM_015680	0.905976	0.00346242	0.0218027
1806	NDUFB3	NM_002491	1.07986	0.00255621	0.0168235		1806	PRR14L	NM_024031	0.906049	0.000664025	0.00531948
1807	KCTD5	NM_018992	1.0797	0.00524329	0.0306977		1807	TRAFD1	NM_001143906#NM_006700	0.906055	9.09222e-05	0.000939704
1808	PAK1	NM_001128620#NM_002576	1.07956	0.00130342	0.00955526		1808	PRAF2	NM_007213	0.906076	0.000204971	0.00188722
1809	ATP1B1	NM_001677	1.07951	0.00384241	0.0237099		1809	KIAA1826	NM_032424	0.906101	0.0003981	0.00341763
1810	ASPH	NM_004318#NM_032466#NM_001164754#NM_001164756#NM_001164755	1.0795	0.00109668	0.0082535		1810	PDIK1L	NM_152835#NR_026685#NR_026686	0.906125	0.00546206	0.0317111
1811	TMCO1	NM_019026	1.07942	0.00215009	0.0145675		1811	AUTS2	NM_001127232#NM_015570#NM_001127231	0.906393	0.00432928	0.0261954
1812	SRSF3	NR_036610#NM_003017	1.0794	0.00152515	0.0109057		1812	NDUFS7	NM_024407	0.906427	0.000330243	0.00290008
1813	PDPR	NM_017990	1.07935	0.00115219	0.00859932		1813	TIMM17B	NM_005834#NM_001167947	0.906495	0.000453458	0.00384485
1814	SLC30A1	NM_021194	1.07933	0.0059113	0.0338899		1814	ABHD14B	NM_001146314#NM_032750#NR_027476	0.906601	0.00028925	0.0025769
1815	PRKRIR	NM_004705	1.07918	0.00653749	0.0368916		1815	PEX6	NM_000287	0.906621	0.00167369	0.0118159
1816	PIGY	NM_001042616#NM_032906	1.07881	0.00365375	0.0227682		1816	CNPPD1	NM_033133	0.906701	5.04428e-05	0.000558119
1817	PDK1	NM_002610	1.07876	0.00882939	0.0473114		1817	GALNT3	NM_004482	0.906723	0.000660005	0.00529091
1818	C1orf109	NM_017850	1.07876	0.00253022	0.0166929		1818	GTF2B	NM_001514	0.906816	0.000163177	0.00155005
1819	NEK2	NM_002497	1.0786	0.00254429	0.0167621		1819	POLR1A	NM_199420	0.906827	9.5495e-05	0.000979599
1820	SYNJ2BP	NM_018373	1.07854	0.00173185	0.0121458		1820	PNP	NM_000270	0.906867	0.00233209	0.0155882
1821	RPL7	NM_000971	1.07841	5.88761e-10	1.38412e-08		1821	CDK5RAP3	NM_176096	0.907025	8.65927e-05	0.000899414
1822	ARL15	NM_019087	1.07835	0.00931532	0.049383		1822	LOC646719	NM_001085474	0.907051	0.00100275	0.00762021
1823	PPP1R12B	NM_032104#NM_002481#NM_001197131#NM_032103	1.07794	0.00395463	0.0243189		1823	STK36	NM_015690	0.907088	0.000181335	0.00169785
1824	DHX40	NM_001166301#NM_024612	1.07763	0.00930132	0.0493307		1824	CCP110	NM_152523#NM_001142300	0.907117	0.000539804	0.004451
1825	CLN5	NM_006493	1.0773	0.00475942	0.0283503		1825	ZNF514	NM_020713	0.907125	0.00842624	0.045506
1826	NMT2	NM_004808	1.0773	0.00186444	0.0129359		1826	GLTSCR1	NM_015711	0.907211	0.00108455	0.00817277
1827	NDUFA6	NM_002490	1.0773	0.00551417	0.031974		1827	KDSR	NM_002035	0.907259	0.000620565	0.00502647
1828	GTF2H5	NM_207118	1.07728	0.00498728	0.0294562		1828	PIN1	NM_006221	0.907273	8.18891e-05	0.00085619
1829	MRFAP1L1	NM_203462	1.07724	0.00381087	0.0235588		1829	TOP3B	NM_003935	0.907273	0.00301013	0.0193191
1830	NDUFA1	NM_004541	1.07723	0.00223417	0.0150412		1830	DHRS13	NM_144683	0.907305	0.00409789	0.0250156
1831	PSMC6	NM_002806	1.07722	0.0034652	0.0218143		1831	CYB5R3	NM_000398#NM_001129819#NM_001171660#NM_007326#NM_001171661	0.907391	0.00239568	0.0159539
1832	IPO11	NM_016338	1.07683	0.0034061	0.0215176		1832	SLC38A10	NM_001037984	0.90743	6.30105e-05	0.00067729
1833	TRAPPC6B	NM_001079537#NM_177452	1.07663	0.00399715	0.0245233		1833	RNPEPL1	NM_018226	0.907456	0.000864034	0.00670566
1834	TMEM111	NM_018447	1.07658	0.00248533	0.0164571		1834	CADM4	NM_145296	0.90746	8.80303e-05	0.000912236
1835	TXNDC15	NM_024715	1.07651	0.00473916	0.0282512		1835	RHOBTB2	NM_001160037#NM_001160036	0.907553	0.000163678	0.00155355
1836	ARL8B	NM_018184	1.07648	0.00244888	0.0162711		1836	HIST1H2BK	NM_003525	0.907555	0.000654246	0.00525195
1837	ISG20L2	NM_030980	1.07647	0.00826024	0.0447958		1837	DDX39A	NM_005804	0.907587	0.000408696	0.00349576
1838	WASF3	NM_006646	1.07629	0.00405536	0.0248077		1838	ALS2	NM_001135745#NM_020919	0.907614	0.000197118	0.00182788
1839	NAA35	NM_024635	1.07616	0.00722371	0.0400103		1839	RBM19	NM_001146699#NM_001146698#NM_016196	0.907674	5.82492e-05	0.000633986
1840	OGFRL1	NM_024576	1.07615	0.00549492	0.0318782		1840	MIIP	NM_021933	0.907685	0.000222804	0.00203697
1841	PSMA6	NM_002791	1.07609	0.00789331	0.0431161		1841	AKT1S1	NM_001098633#NM_032375#NM_001098632	0.907709	0.000741373	0.00586473
1842	SBDSP1	NR_024109#NR_024110#NR_001588#NR_024111	1.07602	0.00832707	0.0451059		1842	C4orf42	NR_033339	0.907728	0.00447316	0.026895
1843	SH3BGRL	NM_003022	1.07595	0.00243358	0.0161786		1843	SYDE1	NM_033025	0.907732	0.00014807	0.00143513
1844	GCC1	NM_024523	1.0759	0.00467598	0.0279316		1844	FAM120C	NM_198456#NM_017848	0.907783	0.00118608	0.00882124
1845	AFAP1L1	NM_001146337#NM_152406	1.07553	0.004169	0.0253701		1845	PLEKHJ1	NM_018049	0.907902	6.43014e-05	0.000688797
1846	ZNF276	NM_152287	1.0754	0.00579529	0.0333557		1846	SH2B1	NM_001145797#NM_015503#NM_001145795#NM_001145812#NM_001145796	0.907958	8.52514e-05	0.000887769
1847	FAM175B	NM_032182	1.0754	0.00512066	0.0300803		1847	TRIM27	NM_006510	0.908018	6.40145e-05	0.000686833
1848	PIKFYVE	NM_015040#NM_001178000#NM_152671	1.07518	0.00724128	0.0400806		1848	RASA1	NM_002890#NM_022650	0.908084	0.000108067	0.0010932
1849	COX7A2	NR_029466#NM_001865	1.07512	0.00358396	0.022417		1849	COPS7A	NM_001164095#NM_016319#NM_001164093#NM_001164094	0.908136	0.000134742	0.00132352
1850	ARL1	NM_001177	1.07511	0.00271403	0.0176957		1850	TMEM63A	NM_014698	0.908144	0.00018506	0.00172634
1851	UBE2E1	NM_182666#NM_003341	1.07491	0.00333314	0.0211272		1851	PCBP4	NM_033008#NM_020418#NM_001174100	0.908218	7.47884e-05	0.000787909
1852	TOP2A	NR_001283	1.07485	0.00307322	0.0196753		1852	TAF1C	NM_005679#NM_139353	0.908291	0.00129027	0.00947547
1853	SNRPA1	NM_003090	1.07483	0.00315036	0.0200976		1853	MIER1	NM_001077704#NM_001146113#NM_001146112#NM_001077701#NM_020948#NM_001146110#NM_001077702#NM_001146111#NM_001077700#NM_001077703	0.9084	0.00174577	0.0122361
1854	PMPCB	NM_004279	1.07469	0.00710306	0.0394449		1854	BRPF1	NM_001003694#NM_004634	0.908417	0.000966563	0.00740502
1855	CNIH	NM_005776	1.07466	0.00356727	0.0223365		1855	PVRL3	NM_015480	0.908513	0.000453955	0.00384767
1856	RASSF8	NM_001164746#NM_007211#NM_001164748#NM_001164747	1.07463	0.00934088	0.0494961		1856	TP53I3	NM_138349	0.908536	0.000204571	0.00188502
1857	ANPEP	NM_001150	1.07455	0.00408801	0.0249683		1857	FAM76A	NM_001143915#NM_152660#NM_001143912#NM_001143913#NM_001143914	0.908572	0.00566621	0.0327257
1858	UQCC	NM_199487#NM_018244#NM_001184977	1.07436	0.00499378	0.0294833		1858	GGA3	NM_001172704#NM_001172703	0.908594	0.000167051	0.00157978
1859	SNRNP40	NM_004814	1.07431	0.00665147	0.0373993		1859	RASA4	NM_006989#NM_001079877	0.908601	0.000483502	0.00406128
1860	CWF19L1	NM_018294	1.07426	0.00404914	0.0247788		1860	BCS1L	NM_001079866#NM_004328	0.908639	0.000348962	0.00304535
1861	SUMO1	NM_001005782#NM_003352#NM_001005781	1.0742	0.00868253	0.0466529		1861	PYGO2	NM_138300	0.908676	0.000308293	0.00272576
1862	TBC1D15	NM_001146213#NM_001146214#NM_022771#NR_027449	1.07416	0.00364158	0.0227045		1862	PMS1	NM_000534#NM_001128143#NM_001128144	0.908678	0.000641018	0.00516706
1863	HSP90AB1	NM_007355	1.07412	0.00143933	0.0103938		1863	COQ4	NM_016035	0.908759	0.000533663	0.00441126
1864	SHISA4	NM_198149#NR_030775	1.07407	0.00710575	0.0394505		1864	SHKBP1	NM_138392	0.908781	0.000149194	0.00144302
1865	RFTN1	NM_015150	1.07394	0.00824259	0.0447313		1865	SEMA3D	NM_006379	0.908855	0.000649906	0.00522525
1866	SNX2	NM_003100	1.0737	0.00677806	0.0380003		1866	BCKDK	NM_001122957#NM_005881	0.908866	2.92453e-05	0.000344805
1867	PDCD10	NM_007217#NM_145859#NM_145860	1.07364	0.00824709	0.0447453		1867	MTAP	NM_002451	0.908946	0.000410182	0.00350719
1868	SACM1L	NM_014016	1.07347	0.00481958	0.0286575		1868	POLR3E	NM_018119	0.908948	0.000123403	0.0012219
1869	RRN3	NM_018427	1.07308	0.00866755	0.0465866		1869	MAST2	NM_015112	0.908968	0.000155035	0.00148844
1870	ZBED4	NM_014838	1.07288	0.00551913	0.0319789		1870	RAB11B	NM_004218	0.909049	0.000325697	0.00286231
1871	IDH1	NM_005896	1.07283	0.00568506	0.0328102		1871	PLEKHH3	NM_024927	0.909123	0.00028722	0.00255979
1872	BLOC1S2	NM_001001342#NM_173809	1.07265	0.00524415	0.0306977		1872	TNC	NM_002160	0.909156	0.000757861	0.00597695
1873	SNRPD1	NM_006938	1.07265	0.00783709	0.0428591		1873	CYC1	NM_001916	0.909189	0.000154125	0.00148031
1874	TBCA	NM_004607	1.07257	0.00494916	0.029279		1874	LSM14B	NM_144703	0.909358	0.000701821	0.00558804
1875	POGK	NM_017542	1.07253	0.00677949	0.0380003		1875	ZNF260	NM_001166037#NM_001012756#NM_001166036#NM_001166038	0.909433	0.000547114	0.00449858
1876	RPP30	NM_006413#NM_001104546	1.07231	0.00613923	0.0349992		1876	BICD1	NM_001714#NM_001003398	0.90944	0.00126764	0.0093357
1877	CAPN7	NM_014296	1.07226	0.00453204	0.0271899		1877	ZNF202	NM_003455	0.909448	0.00210709	0.014326
1878	SUGP1	NM_172231	1.07226	0.00690718	0.0385772		1878	SCUBE3	NM_152753	0.909468	0.00084532	0.00658448
1879	FKBP3	NM_004470	1.07221	0.00686749	0.038383		1879	NFIC	NM_205843	0.909528	0.00253178	0.0166984
1880	BCCIP	NM_016567	1.07157	0.00588664	0.0338038		1880	SLC4A3	NM_005070#NM_201574	0.909546	0.000840944	0.00655258
1881	MFSD8	NM_152778	1.07115	0.00756827	0.0416181		1881	RNF166	NM_001171816#NM_001171815#NM_178841	0.909566	0.00154544	0.0110305
1882	UBA3	NM_198195#NM_003968	1.07103	0.00604542	0.0345486		1882	RCN3	NM_020650	0.909572	0.000167973	0.00158721
1883	SGOL1	NM_001199255#NM_001012410#NM_001199257#NM_001012413#NM_001012412#NM_001199251#NM_001199252#NM_001199254#NM_001012409#NM_138484#NM_001012411#NM_001199256#NM_001199253	1.071	0.00442073	0.0266453		1883	BCAP31	NM_005745#NM_001139441#NM_001139457#NR_024450	0.909682	0.00111083	0.00833586
1884	SLC44A1	NM_080546	1.07087	0.00525851	0.0307587		1884	RPTOR	NM_001163034#NM_020761	0.909712	0.000471863	0.0039774
1885	RAB8B	NM_016530	1.0704	0.00795176	0.0433595		1885	PPP1R12C	NM_017607	0.909787	0.000125746	0.00124141
1886	AP3S1	NM_001284	1.07018	0.00767893	0.0421125		1886	ZNF227	NM_182490	0.909803	0.00205488	0.0140323
1887	COG6	NM_001145079#NM_020751#NR_026745	1.06996	0.00605455	0.0345924		1887	PRR14	NM_024031	0.909814	0.00372962	0.0231422
1888	MAP4K3	NM_004579	1.06988	0.00453902	0.0272178		1888	NCAPH2	NM_001185011#NM_152299	0.909903	0.00029293	0.0026067
1889	YTHDF1	NM_017798	1.06965	0.00835161	0.0451853		1889	MED16	NM_005481	0.90992	0.000968459	0.00741269
1890	MRPL19	NM_014161	1.06959	0.00531024	0.0309992		1890	TAF6	NM_139315#NR_033792#NM_001190415#NM_005641	0.909937	0.000157091	0.00150016
1891	DDA1	NM_024050	1.06925	0.00511023	0.0300266		1891	POMT2	NM_013382	0.909949	0.000398911	0.00342334
1892	BLVRA	NM_000712	1.06894	0.00714563	0.0396436		1892	NDUFB11	NM_001135998#NM_019056#NR_024235#NR_024234	0.910003	0.000109927	0.00110771
1893	ITGB5	NM_002213	1.06875	0.00599374	0.0343037		1893	C2orf69	NM_153689	0.910005	0.000178334	0.00167228
1894	ADARB1	NM_001160230#NM_001112#NR_027674#NM_015833#NM_015834#NR_027672#NR_027673	1.0687	0.0076077	0.0418003		1894	ZBTB39	NM_014830	0.91001	0.00466895	0.0278989
1895	HNRNPA3	NM_194247	1.06841	0.00264923	0.0173458		1895	CUTA	NM_001014838#NM_015921#NM_001014433#NM_001014840#NM_001014837	0.91002	0.000199676	0.00184647
1896	MAPK9	NM_139069#NM_002752#NM_139070#NM_001135044#NM_139068	1.068	0.00726554	0.0401849		1896	NADKD1	NM_001198994	0.910097	0.000295612	0.00262856
1897	MIER3	NM_152622	1.0677	0.00770226	0.0422107		1897	COL5A3	NM_015719	0.910121	0.000484254	0.00406467
1898	SCAF4	NM_021228	1.06762	0.00701667	0.0390725		1898	SLC39A1	NM_014437	0.910288	0.000174911	0.00164745
1899	SERBP1	NM_001018067#NM_015640#NM_001018068#NM_001018069	1.06748	2.61419e-11	6.95767e-10		1899	TMEM55A	NM_018710	0.910296	0.00419477	0.0254937
1900	SPTBN1	NM_001024858	1.06684	0.000275088	0.00246766		1900	CARM1	NM_199141	0.910327	0.000135636	0.00133118
1901	ACOX1	NM_004035#NM_001185039#NM_007292	1.06681	0.00819063	0.0444906		1901	RABEP2	NM_024816	0.910584	0.000359918	0.00312312
1902	HSPA14	NM_016299	1.06645	0.00697107	0.038869		1902	CLSTN3	NM_014718	0.910644	0.000157319	0.00150173
1903	SIN3B	NM_015260	1.06545	0.00836489	0.0452269		1903	MZT2B	NM_001071775	0.910721	0.0020913	0.014231
1904	DDX5	NM_004396	1.06369	9.19811e-05	0.000948969		1904	ZEB1	NM_001174095#NM_001174093#NM_030751#NM_001174094#NM_001174096#NM_001128128	0.910743	0.00532964	0.0310969
1905	ADAR	NM_015841#NM_001025107#NM_015840#NM_001111	1.06302	0.0014955	0.0107364		1905	AKAP17A	NM_005088#NR_027383	0.910753	0.000366492	0.00317427
1906	TIMP2	NM_003255	1.06298	9.21068e-27	5.66408e-25		1906	DNAJB2	NM_001039550#NM_006736	0.910796	0.000156056	0.00149394
1907	DDX17	NM_001098504#NM_006386	1.06292	9.17524e-25	5.0928e-23		1907	HSPBP1	NM_012267#NM_001130106	0.910843	0.00014578	0.00141529
1908	ACTR2	NM_005736	1.06253	4.28767e-07	7.09088e-06		1908	TXNRD2	NM_006440	0.91091	0.000608946	0.00494435
1909	COL6A3	NM_004369#NM_057166#NM_057167	1.06224	0.00306341	0.0196233		1909	TECPR2	NM_001172631#NM_014844	0.910943	0.000306847	0.002714
1910	HAUS2	NM_018097#NM_001130447	1.06211	0.00925692	0.0491403		1910	SCAP	NM_012235	0.911032	0.000119579	0.00118873
1911	RPL27A	NM_000990	1.06134	0.00940845	0.0497864		1911	DUSP16	NM_030640	0.911047	0.00051893	0.0043139
1912	YWHAQ	NM_003405	1.06048	8.56407e-06	0.00011345		1912	SLX4	NM_032444	0.911159	0.000309306	0.00273369
1913	NAP1L1	NM_139207#NM_004537	1.06043	1.50275e-28	9.70062e-27		1913	SRM	NM_003132	0.911176	0.000184983	0.00172631
1914	RPS6	NM_001010	1.05908	0.00537509	0.0312918		1914	ABHD11	NM_148913#NM_001145364#NM_148912#NR_026910#NR_026912	0.911187	0.00285418	0.0184653
1915	MORF4L1	NM_206839#NM_006791	1.05848	0.0046934	0.028007		1915	C1orf85	NM_144580	0.911211	0.000199973	0.00184848
1916	CSDE1	NM_001007553#NM_001130523#NM_007158	1.05035	3.21196e-21	1.53806e-19		1916	C12orf57	NM_138425	0.911283	0.000377986	0.00326294
1917	SRSF1	NM_015908#NM_001128853#NM_001128854#NM_001128852	1.05002	0.00831935	0.045085		1917	SLC35A2	NM_001032289#NM_005660#NM_001042498	0.911287	0.00171016	0.0120154
1918	TMSB4X	NM_021109	1.0487	5.56164e-06	7.60915e-05		1918	WDR90	NM_145294	0.911295	0.00214797	0.0145616
1919	XRCC5	NM_021141	1.04779	2.94496e-06	4.26381e-05		1919	MRPS12	NM_033362#NM_033363#NM_021107	0.911313	0.00122685	0.00909265
1920	RPS8	NM_001012	1.04763	6.44956e-05	0.000690395		1920	DDR1	NM_001954#NM_013993	0.911409	0.000941394	0.00722684
1921	RPS7	NM_031464	1.04626	0.0001154	0.00115694		1921	GREB1L	NM_001142966	0.911438	0.00812004	0.0441455
1922	ADAM9	NM_003816#NR_027639#NR_027638#NR_027878	1.04153	1.99854e-06	2.96897e-05		1922	NME4	NM_005009	0.911445	0.000886015	0.00686002
1923	CALU	NM_001199673#NM_001199671#NM_001199674#NM_001219#NM_001199672#NM_001130674	1.04005	0.00528773	0.0308986		1923	FAM198B	NM_001128424#NM_016613#NM_001031700	0.91145	0.000993752	0.00755924
1924	EIF4H	NM_022170#NM_031992	1.03986	0.000135177	0.00132723		1924	PRKAB1	NM_006253	0.911467	0.000512132	0.00426497
1925	RPL6	NM_000970#NM_001024662	1.03826	5.66996e-09	1.19797e-07		1925	ARHGEF1	NM_198977#NM_004706	0.911525	0.000137853	0.00134841
1926	HNRNPC	NM_001077442#NM_031314#NM_001077443#NM_004500	1.03729	9.87656e-07	1.53761e-05		1926	RANBP3	NM_007322#NM_003624#NM_007320	0.911556	0.000358371	0.00311317
1927	MATR3	NR_036535#NM_199189#NM_001194954	1.03685	0.00305307	0.0195741		1927	PNPO	NM_018129	0.911696	0.00035243	0.00307069
1928	RPS4X	NM_001007	1.03684	0.00779659	0.0426676		1928	C14orf102	NM_017970#NM_199043	0.911715	0.00907634	0.0483796
1929	41338	#N/A	1.03213	4.92771e-07	8.05813e-06		1929	SYVN1	NM_032431#NM_172230	0.911738	0.000118573	0.0011805
1930	RPL9	NM_000661#NM_001024921	1.03179	8.45174e-06	0.000112152		1930	NDEL1	NM_030808#NM_001025579	0.911761	0.000696054	0.00554754
1931	EIF3A	NM_003750	1.03028	0.00336965	0.0213335		1931	TSPO	NM_000714#NM_007311	0.911765	0.000504853	0.00421185
1932	TPM3	NM_152263	1.01799	1.01104e-05	0.000131841		1932	PID1	NM_017933#NM_001100818	0.912023	0.00209499	0.014252
1933	SFPQ	NM_006142	1.01323	0.0035999	0.0224986		1933	GTF3C5	NM_001122823#NM_012087	0.912075	0.000137022	0.00134196
							1934	SLC35C1	NM_001145266#NM_018389#NM_001145265	0.912181	0.000908029	0.00700291
							1935	SLC37A4	NM_001467#NM_001164277#NM_001164279#NM_001164278#NM_001164280	0.912228	0.00116504	0.0086813
							1936	ZKSCAN5	NM_145102#NM_014569	0.912258	0.000459189	0.00388639
							1937	PISD	NM_014338	0.912263	0.00116541	0.0086813
							1938	PC	NM_001040716#NM_000920	0.912309	0.000368183	0.00318537
							1939	ARHGAP1	NM_004308	0.912335	0.000812965	0.00635151
							1940	KIAA0284	NM_001112726#NM_015005	0.912401	0.000619978	0.0050252
							1941	MMP19	NM_016155	0.912486	0.000320731	0.00282611
							1942	PRADC1	NM_032391	0.912496	0.00431348	0.0261261
							1943	MPST	NM_001130517#NR_024038#NM_021126#NM_001013436	0.912563	0.00814088	0.044241
							1944	TMEM205	NM_198536#NM_033408#NM_001145416	0.912626	0.000571408	0.00467694
							1945	DPM2	NM_003863	0.912685	0.000205735	0.00189276
							1946	PKN3	NM_013355	0.912691	0.00190755	0.0131802
							1947	RAVER1	NM_133452	0.912756	0.00123592	0.00914246
							1948	NDUFAF3	NM_199074	0.912833	0.000177361	0.00166448
							1949	MTCH1	NM_014341	0.91286	0.00835904	0.0452057
							1950	DYNLL1	NM_001037494	0.912896	0.00944286	0.0499345
							1951	CDC37L1	NM_017913	0.912911	0.000392402	0.00337741
							1952	ZNF507	NM_014910#NM_001136156	0.912921	0.000191481	0.00177975
							1953	KLHL36	NM_024731	0.913193	0.00137839	0.0100281
							1954	CLPB	NM_030813	0.913269	0.0027875	0.0180889
							1955	KIAA1919	NM_153369	0.913297	0.00342996	0.021645
							1956	TMEM11	NM_003876#NR_024547	0.913396	0.00539785	0.0313885
							1957	NFRKB	NM_006165#NM_001143835	0.913423	0.00408285	0.0249433
							1958	OCLN	NM_002538	0.913437	0.00522508	0.0306244
							1959	TBRG4	NM_004749#NM_199122#NM_030900	0.913515	0.000650885	0.00523036
							1960	SRA1	NM_001035235	0.913554	0.000626288	0.0050658
							1961	SPIN3	NM_001010862#NR_027139	0.913577	0.00805506	0.0438255
							1962	AVL9	NM_015060	0.913591	0.00165012	0.0116813
							1963	SRGAP2P2	NR_034178	0.913621	0.00399479	0.0245213
							1964	TIGD7	NM_033208	0.913629	0.00617065	0.0351611
							1965	NDUFB7	NM_004146	0.913711	0.00184297	0.0128098
							1966	MYBBP1A	NM_014520#NM_001105538	0.913716	0.000832356	0.00649215
							1967	UCK1	NM_001135954#NM_031432	0.913731	0.0018416	0.0128041
							1968	POLR3H	NM_138338#NM_001018050#NM_001018052	0.913739	0.00140249	0.0101686
							1969	PTEN	NM_000314	0.913746	0.000498359	0.00416809
							1970	CHID1	NM_001142675	0.913749	0.00015019	0.00144847
							1971	DCAF17	NM_001164821#NR_028482#NM_025000	0.913867	0.00149143	0.0107203
							1972	PGAP2	NR_027017#NM_001145438#NR_027015#NR_027014	0.913907	0.0093819	0.0496796
							1973	LAYN	NM_178834	0.913922	0.000726012	0.00575397
							1974	DPP7	NM_013379	0.913941	0.00852355	0.045936
							1975	ARMCX6	NM_022838#NM_001168478#NM_001168482#NM_001168485#NM_001168480#NM_001168479	0.914001	0.00162507	0.0115319
							1976	ALDH16A1	NM_001145396#NM_153329	0.914017	0.00212718	0.0144374
							1977	C7orf50	NM_001134396#NM_001134395#NM_032350	0.91402	0.000567469	0.00464796
							1978	CAMTA2	NM_001171166#NM_015099#NM_001171168#NM_001171167	0.914092	0.000169549	0.00160082
							1979	ZNF776	NM_173632	0.914099	0.00865375	0.046541
							1980	XRCC3	NM_005432#NM_001100118#NM_001100119	0.914194	0.00064261	0.00517632
							1981	WEE1	NM_001143976#NM_003390	0.914216	0.000430379	0.00366646
							1982	COL5A1	NM_000093	0.914227	3.70901e-10	8.9445e-09
							1983	RNF123	NM_022064	0.914236	0.000637254	0.00514204
							1984	COG8	NM_032382	0.914297	0.00124876	0.00922284
							1985	C9orf167	NM_017723	0.914398	0.00112584	0.00843452
							1986	SLC25A6	NM_001636	0.914509	0.00889605	0.0475378
							1987	ARHGAP12	NM_018287	0.914525	0.00110605	0.00830263
							1988	FOXRED1	NR_037647#NM_017547#NR_037648	0.914606	0.000893536	0.00690481
							1989	SDF4	NM_016547#NM_016176	0.914669	0.00180812	0.0126055
							1990	HDAC10	NM_001159286#NM_032019	0.914723	0.00176827	0.0123605
							1991	TMEM5	NM_014254	0.914754	0.00296492	0.0190951
							1992	COL12A1	NM_080645#NM_004370	0.914785	9.47944e-117	3.81923e-114
							1993	MAP3K6	NM_004672	0.914791	0.00134984	0.00985107
							1994	VGLL4	NM_014667#NM_001128219	0.914905	0.000268038	0.00241089
							1995	AP1M1	NM_032493#NM_001130524	0.914932	0.000522204	0.00433341
							1996	CPT1C	NM_001199753#NM_152359#NM_001199752#NM_001136052	0.914934	0.000770666	0.00606157
							1997	EEFSEC	NM_021937	0.914972	0.00439621	0.0265385
							1998	NOSIP	NM_015953	0.914977	0.00263032	0.0172558
[truncated: 422 more rows]

## Sheet: NERKI E2 Regulated Genes
	Upregulated with Estrogen						Down Regulated with Estrogen
	Gene	Accessions	FC	PValue	FDR			Gene	Accessions	FC	PValue	FDR
1	PSAPL1	NM_001085382	8.61458	2.51208e-17	1.19314e-15		1	IFNE	NM_207585#NM_207584#NM_000874	0.296227	2.5883e-06	3.72665e-05	Upregulated	1005
2	GPR20	NM_005293	6.68482	3.6808e-23	2.44355e-21		2	DKK1	NM_012242	0.354658	5.66167e-161	7.35011e-158	Down Regulated	1370
3	CDX1	NM_001804	5.95845	0.00133946	0.0096696		3	CCDC144NL	NM_001004306	0.379235	6.65573e-10	1.65635e-08
4	VSX2	NM_182894	5.49494	5.97406e-15	2.40693e-13		4	PTPRC	NM_080921#NM_080923#NM_002838	0.389695	6.69674e-05	0.000713911
5	AQP1	NM_198098	5.47072	1.61841e-19	9.0045e-18		5	ADAMTS1	NM_006988	0.413925	1.07014e-204	2.27338e-201
6	KCNK3	NM_001017424	4.84064	7.07939e-23	4.6732e-21		6	FGF20	NM_019851	0.416786	0.00199034	0.0134345
7	LOC283174	NR_034148	4.57818	7.49212e-08	1.41418e-06		7	CITED2	NM_001168388#NM_006079#NM_001168389	0.447714	4.23991e-133	3.96313e-130
8	EDN2	NM_001956	4.28018	3.08807e-49	4.68584e-47		8	MIR221	NR_029494	0.453072	9.2301e-11	2.54051e-09
9	SOX18	NM_018419	4.26398	1.25806e-55	2.22714e-53		9	LOC344887	NR_033752	0.463934	0.00655491	0.0356969
10	CACNA1I	NM_021096#NM_001003406	4.24563	1.00496e-25	7.3849e-24		10	LOC100506071	NR_037605	0.479935	2.62614e-07	4.52898e-06
11	CBFA2T3	NM_005187	4.03643	4.97449e-18	2.46279e-16		11	NLRP10	NM_176821	0.487616	3.44373e-09	7.87408e-08
12	GATA5	NM_080473	3.81948	4.77629e-18	2.37473e-16		12	PLK2	NM_006622	0.5208	1.1854e-159	1.45792e-156
13	FUT7	NM_004479	3.63024	8.82752e-18	4.2886e-16		13	PCDH18	NM_019035	0.522873	1.75517e-114	1.28171e-111
14	IGDCC3	NM_004884	3.60766	2.14259e-17	1.02598e-15		14	EGR1	NM_001964	0.5243	4.17221e-14	1.59307e-12
15	KRT13	NM_002274#NM_153490	3.60583	9.86303e-08	1.8263e-06		15	KRTAP1-5	NM_198697	0.524603	8.01935e-06	0.000105279
16	CRB2	NM_173689	3.60182	3.58327e-12	1.13154e-10		16	TSLP	NR_033425#NM_033035	0.533098	1.12678e-06	1.7426e-05
17	PDGFB	NM_033016#NM_002608	3.58659	8.08253e-136	7.86969e-133		17	PDE4B	NM_001037340#NM_001037339#NM_002600#NM_001037341	0.536136	9.73674e-18	4.7205e-16
18	LOC100127888	NR_024470	3.38223	7.8012e-09	1.70851e-07		18	HIF1A-AS2	NM_181054#NM_001530	0.559515	0.00329858	0.0203381
19	SH2D3C	NM_170600	3.3555	5.60932e-222	1.45643e-218		19	IL8	NM_000584	0.561248	4.46408e-19	2.37623e-17
20	ECEL1P2	NR_028501	3.3548	0.00300551	0.0188669		20	MC4R	NM_000529	0.566739	1.53221e-06	2.29745e-05
21	TSC22D3	NM_198057#NM_001015881#NM_004089	3.35416	0	0		21	FLJ35946	NR_033932	0.570042	2.45218e-19	1.34162e-17
22	MT1A	NM_005946	3.33172	4.81178e-16	2.08999e-14		22	RND3	NM_005440	0.571292	3.63014e-74	1.24749e-71
23	LTF	NM_002343#NM_001199149	3.32257	9.23812e-12	2.79995e-10		23	SSTR1	NM_001049	0.576122	9.65334e-93	4.79956e-90
24	HBA1	NM_000558	3.28829	2.65082e-09	6.1741e-08		24	HIST1H3E	NM_003529	0.577519	1.23431e-09	2.95984e-08
25	PTGES	NM_004878	3.25098	1.66304e-204	3.2385e-201		25	BMP4	NM_001202#NM_130851#NM_130850	0.579799	1.76182e-59	3.70904e-57
26	EVPL	NM_001988	3.16583	1.3537e-14	5.36159e-13		26	NFKBIZ	NM_001005474	0.58021	8.51013e-57	1.61679e-54
27	HRH3	NM_007232	3.15816	0.000203562	0.00188017		27	SOCS2	NM_003877	0.582226	1.18065e-57	2.31844e-55
28	NT5C1A	NM_032526	3.15574	0.00178583	0.0122979		28	RHCE	NM_138616#NM_138617#NM_138618#NM_020485	0.585646	0.00880835	0.0452979
29	SEMA3G	NM_020163	3.12276	0	0		29	BHLHE22	NM_152414	0.589248	0.000142069	0.00137355
30	WNT11	NM_004626	3.12158	4.34684e-59	8.75662e-57		30	ENAM	NM_018212#NM_001008493	0.596366	1.43636e-06	2.16547e-05
31	CMKLR1	NM_001142345#NM_004072#NM_001142343#NM_001142344	3.06197	4.03043e-09	9.09104e-08		31	RGS4	NM_001113381#NM_001102445#NM_005613#NM_001113380	0.596448	8.63572e-34	8.44349e-32
32	MYCN	NM_001033082#NM_001033081#NM_005376	3.049	0.00192212	0.0130494		32	KLF5	NM_001730	0.596793	7.18215e-67	1.84431e-64
33	KIF1A	NM_004321	3.03969	2.21233e-12	7.13072e-11		33	KRTCAP3	NM_173852	0.598335	3.10034e-06	4.39884e-05
34	SOX8	NM_014587	3.01566	1.13392e-119	8.83247e-117		34	RASSF9	NM_005447	0.600123	6.35673e-09	1.40667e-07
35	CXCL14	NM_004887	2.92553	1.00348e-09	2.42746e-08		35	DACT1	NM_001079520#NM_016651	0.602676	1.29664e-50	2.01999e-48
36	P2RY2	NM_176071#NM_002564#NM_176072	2.89461	2.485e-13	8.98049e-12		36	RGMB	NM_001012761	0.606428	4.14998e-78	1.53931e-75
37	RHOB	NM_001664	2.84881	7.04632e-168	1.09772e-164		37	IL1B	NM_153758	0.607502	1.47531e-35	1.55293e-33
38	ANKRD63	NM_014942	2.84222	3.93227e-06	5.45986e-05		38	GAS1	NM_002048	0.608761	2.7813e-09	6.435e-08
39	NPTX1	NM_002522	2.81861	4.23669e-195	7.61562e-192		39	LOC100130992	NR_024469	0.610629	0.0092184	0.0469827
40	WNT7B	NM_058238	2.77579	1.08164e-59	2.29779e-57		40	PTGER4	NM_000958	0.611351	9.28309e-56	1.65593e-53
41	COMP	NM_000095	2.76021	1.00326e-26	7.68665e-25		41	CCRN4L	NM_012118	0.611497	2.95905e-88	1.32975e-85
42	GDF7	NM_001001557	2.74465	6.19292e-06	8.28369e-05		42	AREG	NM_001655#NM_001142281	0.62272	0.00609142	0.033548
43	TRIM63	NM_032588	2.73442	1.55062e-07	2.77449e-06		43	ID1	NM_002165#NM_181353	0.622887	8.48416e-96	4.50586e-93
44	SLCO4A1	NM_016354	2.72377	2.36697e-59	4.85188e-57		44	ZNF365	NM_199450#NM_199451#NM_014951	0.624178	1.3873e-20	8.14532e-19
45	LOC100507218	NR_037601#NR_037600#NR_037602	2.68939	4.70084e-05	0.000520613		45	LRIG3	NM_001136051#NM_153377	0.625349	1.8157e-59	3.78834e-57
46	LOC100507584	NR_037173#NR_037175#NR_037174#NR_037176	2.66972	9.08932e-06	0.00011846		46	ANKRD5	NM_198798#NM_022096	0.62535	0.000134829	0.00131333
47	PPP1R3G	NM_001145115	2.66545	1.9096e-14	7.48717e-13		47	DIO2	NM_001039715#NM_000792#NM_213593#NM_001039716	0.629007	9.96622e-17	4.53095e-15
48	AATK-AS1	NM_001080395	2.66525	0.000448205	0.00375131		48	CCDC71L	NM_022903	0.630027	2.5183e-61	5.65843e-59
49	ELF3	NM_001114309#NM_004433	2.65604	1.64385e-12	5.35754e-11		49	LOC730755	NR_027240	0.630145	0.000797424	0.00620107
50	FAM43A	NM_153690	2.62383	9.57656e-218	2.23785e-214		50	TWIST1	NM_000474	0.633648	6.76762e-70	1.95242e-67
51	SUSD2	NM_019601	2.62332	7.62393e-43	1.01225e-40		51	IRS1	NM_005544	0.635183	1.09062e-58	2.1598e-56
52	CEBPA	NM_004364	2.60846	4.26184e-32	3.89026e-30		52	FILIP1L	NM_182909#NM_001042459#NM_014890	0.639595	4.16768e-73	1.35264e-70
53	SMTNL2	NM_001114974#NM_198501	2.59039	5.76373e-17	2.65654e-15		53	HAS2	NM_005328	0.639671	6.09603e-19	3.2229e-17
54	RASD1	NM_016084#NM_001199989	2.58883	3.21338e-54	5.48105e-52		54	KBTBD7	NM_032138	0.640568	6.56095e-13	2.25797e-11
55	TNFAIP2	NM_006291	2.58145	2.99144e-92	1.45633e-89		55	ZNF217	NM_006526	0.642569	8.95018e-64	2.15616e-61
56	C5orf62	NM_032947	2.57824	0	0		56	ARID5B	NM_032199	0.643422	1.3175e-46	1.85466e-44
57	KIF26A	NM_015656	2.57815	9.70629e-13	3.26825e-11		57	SPRED3	NM_001042522	0.646343	1.19872e-06	1.84288e-05
58	ALPPL2	NM_031313	2.5661	0.00155907	0.0109571		58	MIR4785	NR_030255	0.647958	0.00237521	0.0155691
59	ISLR2	NM_001130137#NM_001130136	2.56194	5.77201e-18	2.83959e-16		59	ANKRD34A	NM_001039888	0.648073	1.23967e-10	3.37473e-09
60	SPSB1	NM_025106	2.54044	3.91684e-287	1.52548e-283		60	DYRK2	NM_006482#NM_003583	0.653318	4.31678e-73	1.38184e-70
61	NR5A1	NM_004959	2.53695	1.68151e-08	3.49897e-07		61	HEY1	NM_001040708#NM_012258	0.654233	8.64534e-07	1.36651e-05
62	MYH7	NM_000257	2.52058	0.000149951	0.00143668		62	ZNF582	NM_144690	0.656841	2.24369e-07	3.92059e-06
63	NGFR	NM_002507	2.50389	4.12507e-132	3.70748e-129		63	ARL4A	NM_001195396#NM_005738#NM_001037164#NM_212460	0.658082	5.63808e-61	1.24293e-58
64	KCNJ12	NM_021012	2.49919	3.4459e-32	3.15779e-30		64	LOC100499489	NR_036533	0.659566	8.49572e-12	2.58164e-10
65	DLX5	NM_005221	2.4894	7.57477e-127	6.1037e-124		65	TNFRSF11B	NM_002546	0.65999	2.51587e-15	1.0461e-13
66	SOCS1	NM_003745	2.4862	1.09238e-91	5.20952e-89		66	LOC100506409	NR_037605	0.661401	0.000587026	0.00475811
67	FGF19	NM_005117	2.45138	9.55962e-09	2.07418e-07		67	ZNF699	NM_198535	0.662231	1.82096e-10	4.84649e-09
68	CHRND	NM_000751	2.43724	5.6187e-05	0.000609554		68	CTAGE1	NM_020994#NM_172377	0.662587	7.70872e-05	0.000805983
69	RHOV	NM_133639	2.42596	7.81846e-29	6.41059e-27		69	LHX9	NM_020204#NM_001014434	0.664691	4.68052e-27	3.6337e-25
70	GPR114	NM_153837	2.42116	6.23796e-05	0.000670818		70	MKX	NM_173576	0.665462	6.89855e-07	1.10998e-05
71	GPRC5C	NM_022036#NM_018653	2.41408	0.000103325	0.00104388		71	BACH1	NM_206866#NM_001186	0.668422	5.95895e-33	5.6376e-31
72	ARHGAP40	NM_001164431	2.40355	5.80526e-07	9.47327e-06		72	VCAM1	NM_003372	0.668486	1.26518e-07	2.29896e-06
73	SCNN1A	NM_001159576#NM_001038#NM_001159575	2.40239	4.76883e-17	2.21988e-15		73	C8orf48	NM_001007090	0.671965	3.4926e-07	5.87581e-06
74	ULBP1	NM_025218	2.39365	6.80242e-80	2.74067e-77		74	OTUD1	NM_001145373	0.674628	1.12239e-22	7.32626e-21
75	EMX1	NR_024075	2.38811	3.77673e-05	0.000427176		75	SOX4	NM_003107	0.675139	1.34632e-47	1.95409e-45
76	CLDN4	NM_001305	2.35312	1.62728e-29	1.35808e-27		76	HIST1H3D	NM_003529	0.676159	1.11247e-05	0.000142264
77	PGF	NM_002632	2.35088	1.54013e-247	5.14139e-244		77	NAP1L3	NM_021963	0.676322	0.00597106	0.0330487
78	LOC100287036	NR_028472	2.34448	3.42614e-06	4.81721e-05		78	RARG	NM_000966	0.676409	3.68609e-13	1.30312e-11
79	P2RY6	NM_176797#NM_176796#NM_004154#NM_176798	2.33591	7.99116e-05	0.000831053		79	EDN1	NM_001955#NM_001168319	0.677487	3.14197e-37	3.54694e-35
80	ADRA2B	NM_000681	2.32022	2.71752e-09	6.30616e-08		80	GCET2	NM_000159#NM_013976	0.679698	2.86666e-06	4.08962e-05
81	HCN4	NM_005477	2.31028	8.20622e-14	3.083e-12		81	MIR155HG	NR_001458	0.680487	2.96636e-05	0.000346071
82	FGF4	NM_002007	2.30282	0.00310382	0.0193925		82	PTGS2	NM_000962#NM_080591	0.680553	5.9535e-13	2.05801e-11
83	TFAP2C	NM_003222	2.30243	5.01388e-05	0.000549036		83	TNFSF4	NM_005118	0.680997	6.90174e-07	1.10998e-05
84	FOXS1	NM_004118	2.2993	1.29474e-06	1.97233e-05		84	SLC38A2	NM_018976	0.682564	0	0
85	GPR132	NM_013345	2.27638	0.00192572	0.01307		85	PRR22	NM_001134316	0.682597	2.82686e-07	4.83587e-06
86	IRX4	NM_016358	2.27611	5.18953e-06	7.06695e-05		86	FZD8	NM_031866	0.68372	6.08453e-09	1.35155e-07
87	DOK7	NM_001164673#NM_173660	2.2758	1.73075e-05	0.000210977		87	PRICKLE1	NM_153026	0.687719	9.42497e-22	5.93646e-20
88	KIAA1644	NM_001099294	2.26941	3.61273e-79	1.43089e-76		88	ZBTB3	NM_024784	0.689712	9.62518e-12	2.90596e-10
89	RHOU	NM_021205	2.26006	6.25553e-11	1.75065e-09		89	HIST1H2BG	NM_003522	0.694174	5.29633e-05	0.000577261
90	PDGFA	NM_033023#NM_002607	2.2354	5.26381e-69	1.44712e-66		90	FST	NM_006350#NM_013409	0.696703	5.28528e-25	3.78854e-23
91	WNT9A	NM_003395	2.23476	9.2622e-12	2.80362e-10		91	ATF3	NM_001040619#NM_001030287#NM_001674	0.69671	3.04129e-52	5.00485e-50
92	PRIMA1	NM_178013	2.23446	0.00108869	0.00810984		92	ZNF571	NM_016536	0.698094	0.00170497	0.011791
93	PAK6	NM_001128628#NM_001128629	2.22909	2.16315e-16	9.57356e-15		93	KIAA0664L3	NR_024034	0.69909	1.3568e-08	2.86671e-07
94	CYTH4	NM_013385	2.22037	3.92287e-07	6.54783e-06		94	ESR1	NM_001122742	0.700445	1.00914e-10	2.77105e-09
95	TAS1R1	NM_177540#NM_138697	2.21636	0.000441067	0.0037035		95	MYLIP	NM_013262	0.7019	6.35494e-54	1.0761e-51
96	SPON2	NM_012445#NM_001199021#NM_001128325	2.20186	9.44589e-07	1.48043e-05		96	CALCRL	NM_005795	0.702911	0.00578353	0.0322299
97	IRF4	NM_001195286#NR_036585#NM_002460	2.19751	1.27039e-21	7.93755e-20		97	ZNF540	NM_001172225#NM_001172226#NM_152606	0.703304	0.00959418	0.0484643
98	CDKN1C	NM_001122631#NM_001122630#NM_000076	2.19467	7.24216e-245	2.11544e-241		98	ZNF821	NM_017530	0.703725	1.45221e-22	9.42647e-21
99	ZFP36L2	NM_004926	2.18885	8.79184e-157	1.02724e-153		99	MAMSTR	NM_182574#NM_001130915	0.705099	2.85208e-07	4.86833e-06
100	KLF9	NM_001206	2.18105	1.81889e-113	1.288e-110		100	FAM46A	NM_017633	0.706245	8.96175e-37	9.92503e-35
101	H19	NR_002196	2.17362	1.1102e-39	1.3442e-37		101	JAG1	NM_000214	0.70687	2.33309e-30	2.0044e-28
102	LOC388849	NR_015366#NR_027241	2.17323	6.83749e-06	9.08348e-05		102	CXCL1	NM_001511	0.70737	0.00114268	0.00844735
103	TMEM92	NM_001168215	2.16767	2.26152e-11	6.56487e-10		103	MSC	NM_005098	0.708503	0.00710528	0.038222
104	SSTR5	NM_001172560	2.15404	0.000661378	0.00526579		104	USP43	NM_153210	0.709093	6.65548e-05	0.000710485
105	KCNH2	NM_172057#NM_000238	2.15369	2.55356e-08	5.19334e-07		105	KCNJ8	NM_002240	0.710407	2.47265e-06	3.57547e-05
106	CABP7	NM_182527	2.15193	1.681e-29	1.39792e-27		106	TFAP2A	NM_001042425	0.710427	8.82224e-61	1.92671e-58
107	DUSP7	NM_001947	2.14907	4.28131e-194	7.14612e-191		107	MGP	NM_002412	0.710799	0.000246226	0.0022113
108	PPP1R27	NM_006241	2.13784	0.00196454	0.0132949		108	EBLN2	NM_005755	0.714163	0.00509288	0.0289986
109	ALX4	NM_021926	2.1278	5.54147e-19	2.93635e-17		109	ZNF670	NM_033213	0.715689	3.80809e-07	6.36989e-06
110	NOS2	NM_000625	2.12441	1.45733e-11	4.32718e-10		110	HTR1B	NM_000863	0.716316	0.00325486	0.0201056
111	PHLDA2	NM_003311	2.12357	4.00274e-59	8.13358e-57		111	THSD1	NM_199263#NM_018676	0.717301	1.38412e-44	1.89147e-42
112	C10orf10	NM_007021	2.12071	4.7553e-72	1.50165e-69		112	ZNF485	NM_145312	0.718262	0.000221824	0.00202246
113	PCK1	NM_002591	2.11268	0.00934799	0.0474981		113	ZIC1	NM_003412	0.719021	2.08709e-08	4.30459e-07
114	GAL3ST1	NM_004861	2.11027	0.00742655	0.0395316		114	PRR15	NM_175887	0.719216	0.00432282	0.0253426
115	PIK3R5	NM_001142633#NM_014308	2.10848	3.83659e-09	8.68736e-08		115	EREG	NM_000082	0.719283	1.84679e-05	0.000224069
116	TLR9	NM_017442	2.08882	0.000108213	0.00108436		116	SERTAD3	NM_013368#NM_203344	0.720035	8.54042e-32	7.70551e-30
117	LMO2	NM_005574	2.06769	7.81064e-11	2.17285e-09		117	CD274	NM_014143	0.721577	3.41522e-19	1.83464e-17
118	ADRA2C	NM_000683	2.06137	1.18719e-31	1.06701e-29		118	DDIT3	NM_001195056#NM_004083#NM_001195054#NM_001195057#NM_001195055#NM_001195053	0.725136	1.21869e-46	1.72597e-44
119	RET	NM_020975	2.06033	7.5744e-23	4.95795e-21		119	ZC3H10	NM_032786	0.725225	2.97225e-07	5.0513e-06
120	EPHB3	NM_004443	2.05282	1.16423e-100	6.47754e-98		120	CTGF	NM_001901	0.725769	2.59728e-44	3.52867e-42
121	TBX21	NM_013351	2.05213	3.72601e-14	1.42737e-12		121	PLCXD2	NM_153268#NM_001185106	0.727276	1.18988e-06	1.83291e-05
122	RASD2	NM_014310	2.0506	4.95823e-51	7.82864e-49		122	FAM110B	NM_147189	0.728359	7.49653e-05	0.00078626
123	SEMA5B	NM_001031702	2.04575	0.00128088	0.0092955		123	ANKRD50	NM_020337#NM_001167882	0.728617	3.22114e-48	4.79438e-46
124	BCL3	NM_005178	2.043	1.79383e-93	9.11268e-91		124	INHBA	NM_002192	0.728618	3.87217e-34	3.88347e-32
125	CREB3L3	NM_032607	2.03364	0.00330944	0.0203835		125	C11orf87	NM_207645	0.72937	9.54425e-09	2.07277e-07
126	STAB1	NM_015136	2.02312	2.91996e-09	6.73579e-08		126	ID4	NM_001546	0.729853	1.73379e-12	5.63493e-11
127	WNT4	NM_030761	2.01201	1.20722e-08	2.58663e-07		127	AMACR	NM_001167596#NM_203382#NM_001167598#NM_014324#NM_001167597#NM_001167595	0.730449	4.18081e-05	0.000467583
128	FAM179A	NM_001136123#NR_024245#NM_018121	2.0051	0.00863932	0.0446448		128	GDF15	NM_004864	0.730867	7.34337e-12	2.24607e-10
129	GPR56	NM_001145770#NM_005682	1.99563	4.52605e-87	1.95861e-84		129	PIK3CG	NM_002649	0.732222	0.00595898	0.0330053
130	FOXJ1	NM_001454	1.98982	8.34819e-12	2.54011e-10		130	PCDHGA9	NM_018921	0.733047	0.00640278	0.0350152
131	TLX1	NM_005521#NM_001195517	1.98562	0.000295409	0.00259223		131	CTU1	NM_145232	0.734737	9.00681e-09	1.95969e-07
132	YPEL2	NM_001005404	1.97989	6.87691e-146	7.30453e-143		132	RGS2	NM_002923	0.736214	2.81967e-33	2.68939e-31
133	OVOL1	NM_004561	1.97218	4.22834e-14	1.61187e-12		133	PTHLH	NM_002820#NM_198965	0.737301	3.29469e-06	4.66043e-05
134	GPR179	NM_001004334	1.96441	8.27536e-05	0.000857935		134	B3GALT2	NM_152490	0.738168	0.00863417	0.044628
135	ALPP	NM_001632	1.95112	7.36943e-08	1.39215e-06		135	LPAR6	NM_020400#NM_001142961	0.738926	0.00259984	0.016741
136	FAM167A	NM_053279	1.94372	5.40006e-141	5.48646e-138		136	PABPC4L	NM_001114734	0.740426	6.12555e-19	3.23119e-17
137	RAB20	NM_017817	1.94298	1.27538e-30	1.10382e-28		137	GPR85	NM_020370	0.741183	1.72793e-08	3.59238e-07
138	EFNB1	NM_004429	1.93157	1.33171e-95	6.91542e-93		138	FBXO5	NM_012177#NM_001142522	0.741831	2.68657e-38	3.13899e-36
139	ZNF296	NM_145288	1.90905	1.35606e-44	1.86402e-42		139	PPP1R15A	NM_014330	0.742288	1.19385e-33	1.16241e-31
140	JAG2	NM_145159#NM_002226	1.90572	3.99749e-73	1.31568e-70		140	SLFNL1	NM_144990#NM_001168247	0.743266	0.00262332	0.0168597
141	FAM78A	NM_033387	1.90442	1.14386e-16	5.16018e-15		141	SOCS6	NM_004232	0.743689	5.87581e-37	6.56966e-35
142	FOXL2	NM_023067	1.90432	2.10784e-10	5.59092e-09		142	FOS	NM_005252	0.74429	5.51662e-07	9.03381e-06
143	PADI2	NM_007365	1.90247	4.32402e-11	1.22477e-09		143	SHISA3	NM_001080505	0.744541	1.65323e-08	3.4432e-07
144	MT2A	NM_005953	1.9019	1.24689e-30	1.08317e-28		144	TCAM1P	NM_001128596	0.745954	0.003388	0.0207634
145	PKDCC	NM_014386	1.89857	7.82446e-70	2.22978e-67		145	PRDM8	NM_001099403#NM_020226	0.747215	2.21095e-24	1.53767e-22
146	TRIM47	NM_033452	1.89857	8.20875e-60	1.75984e-57		146	TLR4	NM_003265	0.747257	5.36199e-26	3.97774e-24
147	OXCT2	NM_022120	1.89612	5.43394e-17	2.51446e-15		147	RELL2	NM_173828#NM_001130029	0.747263	7.36074e-22	4.6614e-20
148	ADORA2A	NM_000675	1.89569	2.29735e-35	2.39662e-33		148	TRIB2	NM_025195	0.747864	1.30222e-23	8.74433e-22
149	TAL1	NM_003189	1.89415	1.22744e-16	5.52654e-15		149	PITX2	NM_153427#NM_153426	0.749115	1.14187e-07	2.09279e-06
150	VEGFA	NM_001171627#NM_001171630#NM_001025370#NM_001025367#NM_001171625#NM_001033756#NM_001025369#NM_001171624#NM_001171629#NM_001171622#NM_001171628#NM_001025366#NM_003376#NM_001171626#NM_001171623#NM_001025368	1.88912	5.48392e-75	1.94164e-72		150	PLEKHG1	NM_001029884	0.752163	0.00140359	0.0100641
151	C5orf39	NM_001014279	1.88155	4.68773e-20	2.6981e-18		151	LCA5	NM_181714#NM_001122769	0.754782	7.67039e-13	2.60905e-11
152	ADAMTSL2	NM_001145320	1.88125	1.46977e-07	2.63993e-06		152	MRM1	NM_024864	0.755087	1.85307e-05	0.000224598
153	PP14571	NR_024014	1.88099	1.92519e-09	4.55342e-08		153	IL7R	NM_001199886#NM_001199887#NM_001199888#NM_000880	0.755196	1.23193e-29	1.03927e-27
154	LFNG	NM_001040168	1.87615	3.2508e-101	1.89912e-98		154	GRPR	NM_005314	0.755716	0.00575983	0.0321307
155	HR	NM_005144#NM_018411	1.8729	5.87995e-09	1.30735e-07		155	DCLK1	NM_004734	0.756024	0.00212071	0.0141822
156	RASSF5	NM_182664#NM_182663	1.86602	3.00113e-40	3.65263e-38		156	LDLR	NM_000527#NM_001195800#NM_001195799#NM_001195802#NM_001195803#NM_001195798	0.757446	3.14138e-21	1.91166e-19
157	C20orf195	NM_024059	1.86585	0.000783773	0.00610914		157	HLA-H	NR_001434	0.75884	8.69716e-05	0.000896099
158	KCNC1	NM_001112741	1.85866	1.73495e-13	6.34464e-12		158	ZNF221	NM_013359	0.760049	0.000149399	0.00143256
159	OPRL1	NM_182647#NM_000913	1.85333	2.08732e-09	4.9071e-08		159	PHLDA1	NM_007350	0.760337	5.47123e-06	7.42892e-05
160	ANGPTL4	NM_001039667#NM_139314	1.84291	4.95841e-14	1.87793e-12		160	ZNF583	NM_001159861#NM_152478#NM_001159860	0.761909	0.000595743	0.00481874
161	CRISPLD2	NM_031476	1.84173	4.80965e-110	3.2112e-107		161	SERPINB2	NM_012397	0.761952	4.31033e-13	1.5101e-11
162	ST3GAL1	NM_003033#NM_173344	1.83673	6.28989e-117	4.74136e-114		162	AMIGO1	NM_020703	0.762189	5.35919e-05	0.000583057
163	WFIKKN2	NM_175575	1.83452	4.10369e-08	8.0314e-07		163	ZNF691	NM_021915	0.762866	7.32694e-05	0.000771243
164	WISP1	NM_080838#NM_003882	1.83431	2.1039e-05	0.000251864		164	PURG	NM_013357#NM_001015508	0.763385	1.21736e-05	0.000154269
165	VASN	NM_138440	1.83317	1.71039e-104	1.0518e-101		165	AHR	NM_001621	0.764968	4.33265e-22	2.77385e-20
166	SLC2A1	NM_006516	1.83255	8.98487e-79	3.44194e-76		166	SIM1	NM_005068	0.766924	3.33988e-07	5.63919e-06
167	ADORA1	NM_001048230#NM_000674	1.83205	0.00202925	0.0136498		167	MIR3064	NR_029857	0.767439	1.46422e-11	4.34211e-10
168	RGS3	NM_144488#NM_130795	1.82998	6.6092e-102	3.9601e-99		168	LOC100131691	NR_027334	0.768939	0.000184489	0.00172032
169	MYBPC2	NM_004533	1.82932	0.00184344	0.0126031		169	CDKN2B	NM_078487#NM_004936	0.769296	1.02831e-32	9.53551e-31
170	GPRIN2	NM_014696	1.82565	3.84038e-06	5.34497e-05		170	LURAP1L	NM_002345	0.770589	0.000426712	0.0035933
171	LHX1	NM_005568	1.82247	5.87665e-07	9.58307e-06		171	DIRAS3	NM_004675	0.771016	0.00794663	0.0418236
172	SRRM3	NM_001110199	1.82211	1.0063e-20	5.95321e-19		172	DSEL	NM_032160	0.771607	3.67955e-18	1.84911e-16
173	IQSEC3	NM_015232#NM_001170738	1.81886	0.00171074	0.0118239		173	ZNF182	NM_001145665#NM_001029997	0.77169	1.02555e-06	1.59874e-05
174	BCL2L11	NM_020396	1.81712	2.54383e-112	1.74836e-109		174	CYR61	NM_001554	0.771893	1.08228e-36	1.18736e-34
175	USP2	NM_004205	1.81319	5.55113e-24	3.80407e-22		175	ETAA1	NM_031913	0.772374	2.77102e-16	1.21488e-14
176	ZDHHC8P1	NR_003950	1.8126	3.77879e-10	9.72498e-09		176	ZNF71	NM_021216	0.772767	6.42221e-11	1.79515e-09
177	HIC1	NM_006497	1.81091	1.92114e-63	4.58094e-61		177	BDNF	NM_170731#NM_001143809#NM_170733#NM_001143814#NM_001143805#NM_170732#NM_001709#NM_001143811#NM_001143807#NM_001143806#NM_170734#NM_001143810#NM_001143812#NM_001143813#NM_001143808	0.773001	8.33666e-14	3.12197e-12
178	PDE2A	NM_001146209#NM_002599	1.7984	5.57943e-09	1.24171e-07		178	INSIG1	NM_198336#NM_005542#NM_198337	0.773349	3.31112e-18	1.67477e-16
179	LOC153684	NR_015447	1.79525	1.26031e-19	7.04566e-18		179	BBS12	NM_152618#NM_001178007	0.773943	0.00011173	0.0011153
180	MYOZ3	NM_001122853#NM_133371	1.78895	1.38772e-11	4.13099e-10		180	ZNF773	NM_198542	0.774338	2.85863e-06	4.08067e-05
181	CCDC88C	NM_001080414	1.78781	3.5685e-06	5.00233e-05		181	TPGS1	NM_199363#NM_199362#NM_003288#NM_199360#NM_199361#NM_199359	0.774871	1.05695e-05	0.000136156
182	AHNAK2	NM_138420	1.77772	4.84134e-127	4.04045e-124		182	C3orf58	NM_173552#NM_001134470	0.775267	5.77261e-28	4.63554e-26
183	SEMA7A	NM_001146030#NM_003612#NM_001146029	1.77478	4.61934e-61	1.02804e-58		183	ZNF772	NM_001142305#NM_016643	0.775895	1.80911e-14	7.11706e-13
184	HAPLN4	NM_023002	1.77241	1.6888e-13	6.19267e-12		184	PANK1	NM_138316#NM_148978#NM_148977	0.775904	1.11341e-16	5.04229e-15
185	GPER	NM_001505#NM_001098201#NM_001039966	1.76947	2.28627e-61	5.23779e-59		185	DDIT4L	NM_145244	0.778192	0.00062837	0.0050425
186	TPPP	NM_007030	1.76944	2.43675e-31	2.16509e-29		186	ADAMTS5	NM_007038	0.778852	2.32768e-20	1.34971e-18
187	SOX7	NM_031439	1.76884	7.62522e-06	0.000100556		187	ZNF132	NM_003433	0.779925	4.08539e-09	9.20612e-08
188	TBX1	NM_005992#NM_080646	1.76252	2.25104e-10	5.94376e-09		188	PTX3	NM_006607	0.781386	2.73261e-15	1.13219e-13
189	CX3CL1	NM_002996	1.76228	2.76129e-68	7.41676e-66		189	PVRL4	NM_030916	0.781407	0.00140704	0.0100796
190	SLC34A2	NM_001177998#NM_006424#NM_001177999	1.76224	0.000162562	0.0015417		190	DUSP4	NM_001394#NM_057158	0.783575	2.66021e-05	0.000312538
191	B3GNT7	NM_145236	1.76085	1.52145e-07	2.72439e-06		191	RNF144B	NM_182757	0.784489	2.68939e-14	1.04395e-12
192	MMRN2	NM_024756	1.76034	0.00212114	0.0141822		192	ZFP161	NM_003409#NM_001143823#NR_026569	0.784574	1.18328e-15	5.00921e-14
193	THBD	NM_000361	1.75531	2.41444e-10	6.34652e-09		193	IQCC	NM_018134#NM_001160042	0.785073	1.89104e-11	5.53757e-10
194	CXCR7	NM_020311	1.75468	6.12566e-10	1.53096e-08		194	TSC22D2	NM_014779	0.786104	1.12404e-29	9.51688e-28
195	TWIST2	NM_057179	1.75422	3.54288e-15	1.45246e-13		195	ZNF628	NM_033113	0.786854	1.83301e-08	3.80069e-07
196	NRARP	NM_001004354	1.7513	3.58022e-56	6.48547e-54		196	ABHD16B	NM_080622	0.786972	7.59261e-07	1.20944e-05
197	HSD11B2	NM_000196	1.74813	0.00016495	0.00155866		197	ZNF229	NM_182490	0.787619	6.78294e-05	0.000720799
198	MAFA	NM_201589	1.74686	1.59336e-32	1.46589e-30		198	KDM6B	NM_001080424	0.787915	4.85761e-09	1.08833e-07
199	RIPK4	NM_020639	1.74341	3.63706e-25	2.6151e-23		199	OSGIN2	NM_001126111#NM_004337	0.788636	1.41523e-20	8.2885e-19
200	NKD1	NM_033119	1.743	1.65689e-14	6.54023e-13		200	LOC285696	NR_027253	0.788797	0.00103049	0.00773051
201	IVL	NM_002225#NM_001159508	1.73598	1.50757e-05	0.000186594		201	SERTAD1	NM_013376	0.789019	2.19248e-19	1.20835e-17
202	PLK5	NM_014264#NM_001190801#NM_001190799	1.73338	1.49958e-11	4.43572e-10		202	LCMT2	NM_014793	0.789022	6.32574e-13	2.18345e-11
203	MT1E	NM_175617	1.72685	1.12982e-66	2.86973e-64		203	ZNF689	NM_138447	0.789273	5.35047e-20	3.05696e-18
204	GRM2	NM_000839#NM_001130063	1.72628	1.36004e-18	7.03129e-17		204	SLITRK5	NM_015567	0.789294	8.5859e-22	5.42258e-20
205	STARD5	NM_181900	1.7252	1.98341e-59	4.10163e-57		205	SYDE2	NM_032184	0.790309	1.75076e-27	1.39155e-25
206	SIX2	NM_005982	1.7251	2.31836e-17	1.10337e-15		206	TAF1A	NM_139352#NM_005681	0.791288	3.52891e-09	8.05309e-08
207	IL16	NM_001172128#NM_172217	1.72247	3.35795e-19	1.80803e-17		207	MEPCE	NM_001194992#NM_001194990#NM_001194991#NM_019606	0.791321	2.43685e-22	1.57305e-20
208	IRF1	NM_002198	1.72164	1.66124e-74	5.794e-72		208	CCDC120	NM_001163322#NM_033626#NM_001163321#NM_001163323	0.791477	9.06566e-12	2.75125e-10
209	DHRS3	NM_004753	1.71758	6.73795e-12	2.06902e-10		209	ZNF692	NM_001136036#NM_001193328#NM_017865	0.791796	3.58958e-13	1.27093e-11
210	CYGB	NM_134268	1.71615	4.3602e-11	1.23352e-09		210	TMEM55B	NM_001100814#NM_144568	0.791893	2.00135e-11	5.85327e-10
211	C20orf112	NM_080616	1.71121	1.56202e-73	5.21448e-71		211	ZXDB	NM_007157	0.791988	1.12262e-10	3.06822e-09
212	AHDC1	NM_001029882	1.70995	1.63908e-106	1.06395e-103		212	CPEB2	NM_001177383#NM_001177381#NM_182485#NM_182646#NM_001177382#NM_001177384	0.792371	4.95929e-15	2.01298e-13
213	C14orf43	NM_001043318	1.70755	6.49703e-76	2.37223e-73		213	BATF3	NM_018664	0.792576	8.87501e-05	0.000910809
214	ACSS1	NM_032501	1.7069	8.67058e-11	2.40199e-09		214	MFHAS1	NM_004225	0.793006	6.54612e-24	4.45976e-22
215	BIK	NM_001197	1.70679	5.70002e-15	2.30446e-13		215	NR2F1	NM_005654	0.793346	3.06653e-26	2.28941e-24
216	CAMKK1	NM_172206#NM_032294	1.70482	1.9126e-105	1.20794e-102		216	GBP5	NM_001134486#NM_052942	0.793647	6.72626e-07	1.08474e-05
217	ZBTB42	NM_001137601	1.70139	1.33499e-55	2.34557e-53		217	C21orf91	NM_017447#NM_001100421#NM_001100420	0.794406	1.61302e-27	1.28645e-25
218	SHISA2	NM_001007538	1.69968	1.27122e-70	3.90868e-68		218	NIPAL1	NM_207330	0.794587	0.0012211	0.00890871
219	DLX3	NM_005220	1.69035	5.58046e-53	9.31458e-51		219	ATXN7L2	NM_153340	0.794826	1.13231e-13	4.22681e-12
220	B3GNT5	NM_032047	1.6863	3.3347e-87	1.47029e-84		220	FIZ1	NM_032836	0.794975	4.36621e-18	2.17547e-16
221	NPPC	NM_024409	1.68629	7.86279e-13	2.66286e-11		221	FAM84B	NM_174911	0.795198	2.0708e-06	3.03389e-05
222	MMP15	NM_002428	1.68451	9.46987e-89	4.33906e-86		222	TRIM68	NM_018073	0.795399	3.55526e-05	0.000405858
223	PHF15	NM_015288	1.68231	2.54113e-129	2.1993e-126		223	DUSP16	NM_030640	0.795833	3.99189e-18	1.99748e-16
224	SH3BP2	NM_001122681#NM_001145855	1.66936	8.23171e-90	3.84717e-87		224	SALL2	NM_005407	0.796151	2.65348e-13	9.56891e-12
225	MN1	NM_002430	1.66869	5.90674e-51	9.26367e-49		225	C7orf43	NM_018275	0.796923	4.84406e-24	3.32929e-22
226	HOXA6	NM_024014	1.6677	7.79172e-24	5.27759e-22		226	PELI3	NM_001098510#NM_145065	0.798595	1.80858e-08	3.75337e-07
227	INHBB	NM_002192	1.66455	9.64471e-43	1.27332e-40		227	ZNF184	NM_007149	0.799754	1.18671e-11	3.55525e-10
228	C14orf132	NR_023938	1.66099	3.39488e-97	1.84492e-94		228	C3orf52	NM_001171747#NM_024616	0.799761	1.29376e-12	4.27617e-11
229	TGM2	NM_004613	1.65932	1.32035e-41	1.66778e-39		229	TXNIP	NM_178130	0.799794	5.93134e-24	4.05273e-22
230	PITX3	NM_005029	1.6563	2.06689e-06	3.03005e-05		230	FGF2	NM_002006	0.799843	1.89513e-12	6.14222e-11
231	BCL9L	NM_182557	1.65541	1.03503e-47	1.51166e-45		231	CCL2	NM_176875	0.79995	8.21297e-07	1.30116e-05
232	NFATC1	NM_172389#NM_172388#NM_006162#NM_172387	1.65514	7.65815e-36	8.20898e-34		232	ARRDC4	NM_183376	0.800263	1.54845e-15	6.51967e-14
233	CHST1	NM_003654	1.65222	1.35446e-20	7.99269e-19		233	ZNF133	NM_003434#NM_001083330	0.800518	0.000206591	0.00190138
234	CHRM4	NM_000741	1.65108	2.18848e-07	3.8365e-06		234	MFSD3	NM_138431	0.800868	0.00127313	0.0092508
235	ANKRD33B	NM_001164440	1.64439	1.43963e-62	3.3981e-60		235	TSC22D1	NM_183422	0.800871	4.17921e-24	2.88934e-22
236	BCOR	NM_001123383#NM_001123385#NM_001123384#NM_017745	1.642	8.57271e-65	2.13114e-62		236	ZNF324B	NM_207395	0.802074	0.000724945	0.00570772
237	SH3TC1	NM_018986	1.6389	2.27759e-07	3.96002e-06		237	ZNF784	NM_203374	0.802299	1.54008e-08	3.21901e-07
238	RTN4RL1	NM_178568	1.63717	2.28652e-08	4.6952e-07		238	ZBTB41	NM_194314	0.802637	2.50074e-11	7.22339e-10
239	IHH	NM_002181	1.6316	0.000833922	0.0064229		239	ZNF865	NM_001195605	0.802811	3.70536e-22	2.37876e-20
240	NTRK1	NM_002529#NM_001012331#NM_001007792	1.62523	2.23105e-09	5.2292e-08		240	ZNF45	NM_152695	0.802826	9.30293e-20	5.25099e-18
241	DLX6	NM_005222	1.6236	5.82686e-15	2.35168e-13		241	ZNF549	NM_153263#NM_001199295	0.803421	1.39463e-13	5.16478e-12
242	LRRC15	NM_001135057#NM_130830	1.6213	1.25123e-12	4.15322e-11		242	RNF146	NM_030963	0.803483	1.61202e-20	9.39396e-19
243	LOC730101	NR_024405#NR_024403	1.62053	9.82205e-101	5.59809e-98		243	CLK2	NM_003993	0.80386	6.01678e-15	2.41997e-13
244	NXPH3	NM_007225	1.61951	2.10766e-08	4.34319e-07		244	DIEXF	NM_033081#NM_001193369#NM_080797#NM_001193370	0.804012	1.64645e-19	9.13877e-18
245	PLAU	NM_001145031#NM_002658	1.61937	6.64546e-31	5.79444e-29		245	MIR100HG	NM_001195297#NM_138731#NM_001195296	0.804108	3.67125e-18	1.84892e-16
246	CYP26B1	NM_057157	1.6172	1.93543e-34	1.95789e-32		246	ZNF566	NM_032838#NM_001145343#NM_001145344#NM_001145345	0.804235	3.30174e-10	8.57278e-09
247	IER5L	NM_203434	1.61474	4.52215e-68	1.20084e-65		247	ZNF695	NM_020394	0.804894	9.13437e-07	1.43642e-05
248	HOXA9	NM_152739	1.61229	1.66753e-36	1.82088e-34		248	LINC00085	NM_173083	0.804996	3.52669e-14	1.35323e-12
249	TSHZ1	NM_005786	1.61212	2.59814e-69	7.22779e-67		249	ZNF281	NM_012482	0.805331	5.29256e-27	4.09525e-25
250	NOTUM	NM_178493	1.60565	1.32703e-06	2.01625e-05		250	KITLG	NM_003994#NM_000899	0.806128	1.35826e-12	4.47669e-11
251	CSF1	NM_000757#NM_172212#NM_172210#NM_172211	1.60458	3.05117e-70	8.91247e-68		251	ADAT3	NM_138422	0.807048	1.6883e-05	0.000206664
252	SIK1	NM_173354	1.60278	4.47709e-81	1.90219e-78		252	MCM9	NM_017696#NM_153255	0.807185	4.00948e-08	7.86019e-07
253	PNPLA3	NM_025225	1.60051	1.82381e-29	1.51131e-27		253	ZNF438	NM_001143767#NM_182755#NM_001143766#NM_001143768#NM_001143771#NM_001143770#NM_001143769#NR_026560	0.808101	6.91919e-05	0.000733895
254	STX1A	NM_004603#NM_001165903	1.59401	3.88635e-47	5.60594e-45		254	GRAMD3	NM_001146320#NM_023927#NM_001146321#NM_001146322#NM_001146319	0.80812	1.19937e-18	6.22817e-17
255	DLL1	NM_005618	1.58438	9.2578e-10	2.24882e-08		255	RBMXL1	NM_001162536#NM_019610	0.808263	2.75589e-14	1.06799e-12
256	ERRFI1	NM_018948	1.58221	6.09696e-31	5.33609e-29		256	FICD	NM_007076	0.809005	0.000646112	0.00515302
257	SYT7	NM_004200	1.58181	1.73435e-05	0.000211305		257	FAM109B	NM_001002034	0.809315	0.00139405	0.0100111
258	EFCAB4A	NM_173584	1.57781	0.00026819	0.00238201		258	MB21D1	NM_005368#NM_203377#NM_203378	0.80943	1.03055e-11	3.10334e-10
259	SLC5A10	NM_001042450#NM_152351	1.57572	3.24044e-51	5.1512e-49		259	CLDN1	NM_021101	0.809543	2.26277e-17	1.07911e-15
260	BMP6	NM_001718	1.57269	4.32299e-10	1.10283e-08		260	RCAN1	NM_004414#NM_203418#NM_203417	0.809567	1.35815e-20	7.99427e-19
261	NKX3-1	NM_006167	1.57246	1.24975e-44	1.72805e-42		261	WNK4	NM_032387	0.809641	3.09686e-13	1.10823e-11
262	HOXA5	NM_019102	1.56855	1.23644e-56	2.31145e-54		262	CTTNBP2NL	NM_018704	0.809687	2.8103e-21	1.71914e-19
263	KLF3	NM_016531	1.56794	1.76567e-57	3.40993e-55		263	TMEM41A	NM_080652	0.809729	4.61793e-17	2.15824e-15
264	ITPKB	NM_002221	1.56615	3.69111e-27	2.89442e-25		264	MEX3B	NM_032246	0.810014	3.95756e-14	1.51359e-12
265	HOXD13	NM_000523	1.56068	0.000679557	0.00539399		265	SESN2	NM_031459	0.810312	2.88605e-12	9.25121e-11
266	MGC16121	NR_024607	1.55938	1.17468e-39	1.41495e-37		266	CCNO	NM_021147	0.810594	0.00364384	0.0220594
267	ANGPTL2	NM_012098	1.55904	3.28553e-44	4.43793e-42		267	MUTYH	NM_001048172#NM_001128425#NM_012222#NM_001048173#NM_001048171	0.810801	8.77914e-05	0.000902556
268	SERPINA1	NM_001010897	1.55771	7.08107e-06	9.3751e-05		268	ZC3H4	NM_015168	0.811883	1.45315e-18	7.49607e-17
269	IRS2	NM_003749	1.55769	3.41991e-39	4.07736e-37		269	ADAMTS6	NM_197941	0.812027	1.28529e-14	5.10794e-13
270	TGFBR3	NM_001195684#NM_001195683#NM_003243#NR_036634	1.55495	1.53088e-34	1.55537e-32		270	ZFP112	NM_013380#NM_001083335	0.812723	1.77059e-10	4.7232e-09
271	METTL7B	NM_152637	1.5493	0.000173289	0.00162954		271	AGER	NM_001136#NM_172197	0.814773	6.97145e-05	0.000738146
272	BEGAIN	NM_020836	1.54854	5.71013e-06	7.69961e-05		272	METTL12	NM_001043229	0.815401	0.000168919	0.00159101
273	IL6R	NM_181359#NM_000565	1.54769	9.61856e-48	1.41363e-45		273	N4BP1	NM_153029	0.815815	8.19925e-19	4.30562e-17
274	CHST8	NM_001127895#NM_001127896	1.54463	0.0064445	0.0352105		274	ZNHIT2	NM_014205	0.816146	7.23727e-07	1.15836e-05
275	CCDC96	NM_153376	1.54414	1.38471e-32	1.27897e-30		275	TMEM136	NM_001198670#NM_001198673#NM_174926#NM_001198672#NM_001198675#NM_001198674#NM_001198671	0.816158	8.26522e-18	4.04062e-16
276	DAGLA	NM_006133	1.54056	1.30986e-57	2.55073e-55		276	LMO4	NM_006769	0.816188	2.0416e-16	9.05277e-15
277	DUSP2	NM_080876#NM_001142314	1.53786	1.06269e-56	2.00265e-54		277	C2orf16	NM_001136003	0.816212	0.000169867	0.0015993
278	IRF2BPL	NM_182972#NM_001077397	1.53741	1.30044e-56	2.41179e-54		278	OBFC2A	NR_024415#NM_001031716	0.817494	1.33331e-18	6.9084e-17
279	D4S234E	NM_014392#NM_001040101	1.53425	1.68811e-05	0.000206664		279	PDE4D	NM_001165899#NM_006203#NM_001104631#NM_001197218	0.817763	9.62101e-07	1.50585e-05
280	CCDC85C	NM_001144995	1.53086	6.45108e-57	1.23565e-54		280	ZNF579	NM_152600	0.818276	8.21269e-17	3.74832e-15
281	RTN4R	NM_023004	1.5295	1.15214e-22	7.49948e-21		281	LOC91948	NR_024172#NR_024173	0.818923	3.24084e-12	1.03177e-10
282	ICOSLG	NM_015259	1.5268	0.000132893	0.00129718		282	CCDC71	NM_022903	0.81916	2.93712e-14	1.13258e-12
283	HS6ST1	NM_001009606	1.52478	7.29937e-79	2.84286e-76		283	VEGFC	NM_005429	0.819879	6.23375e-20	3.55293e-18
284	RUNX3	NM_001031680	1.52415	2.4658e-56	4.53707e-54		284	SLC37A4	NM_001467#NM_001164277#NM_001164279#NM_001164278#NM_001164280	0.820538	2.64892e-19	1.44289e-17
285	DLL4	NM_019074	1.52168	6.90504e-52	1.11281e-49		285	ABL2	NM_001168238#NM_001168237#NM_007314#NM_001136001#NM_001168236	0.820815	9.17608e-16	3.89867e-14
286	ASB2	NM_016150	1.52026	0.00825654	0.0431052		286	RNF122	NM_024787	0.821179	1.25797e-06	1.92132e-05
287	ZNF469	NM_001127464	1.51634	9.15338e-19	4.78515e-17		287	ERF	NM_006494	0.822518	4.33621e-16	1.88694e-14
288	CEBPB	NM_005194	1.51412	2.72195e-56	4.96926e-54		288	TXNRD1	NM_182729#NM_182743#NM_003330#NM_182742#NM_001093771	0.822717	1.12739e-166	1.64656e-163
289	EFNA2	NM_001405	1.51204	1.68791e-05	0.000206664		289	PNRC1	NM_006813	0.82274	5.54842e-13	1.92653e-11
290	SEC14L2	NM_033382#NM_012429	1.51169	9.06572e-41	1.12089e-38		290	BTG1	NM_001731	0.822899	7.06161e-20	4.01498e-18
291	KLF10	NM_001032282#NM_005655	1.51045	4.6249e-27	3.60249e-25		291	FGF5	NM_004464#NM_033143	0.823564	9.48093e-06	0.000123084
292	LHFPL2	NM_005779	1.50974	2.38764e-80	9.78849e-78		292	ZNF771	NM_001142305#NM_016643	0.823905	0.00299327	0.0188243
293	HEG1	NM_020733	1.50834	1.87544e-78	7.06861e-76		293	LOC646576	NM_001080528	0.82411	3.50001e-05	0.00040053
294	GATA2	NM_032638#NM_001145661	1.50557	5.49764e-68	1.44347e-65		294	GLYCTK	NR_026702#NR_026699#NM_001144951#NR_026701#NR_026700#NM_145262	0.824161	5.68426e-06	7.66915e-05
295	MAFB	NM_005461	1.50402	1.15596e-60	2.50116e-58		295	MTMR11	NM_181873#NM_001145862	0.824233	4.73384e-10	1.19979e-08
296	PCDH1	NM_032420#NM_002587	1.5017	1.98793e-17	9.5388e-16		296	C19orf40	NM_152266	0.824615	3.21824e-05	0.00037156
297	NET1	NM_005863#NM_001047160	1.50118	2.00067e-40	2.44773e-38		297	FAM110A	NM_001042353#NM_207121	0.825516	1.29078e-10	3.50731e-09
298	C2CD4A	NM_207322	1.50101	0.000245143	0.00220412		298	SLC25A35	NM_201520	0.82569	0.00160737	0.0112323
299	TGFA	NM_014305	1.49791	0.00431288	0.0253161		299	MIR5047	NR_030228	0.825821	4.90531e-10	1.23921e-08
300	KBTBD11	NM_014867	1.49677	3.79512e-56	6.82187e-54		300	C5orf27	NR_026936	0.826066	8.86242e-07	1.3993e-05
301	LOC100507156	NM_001195138	1.49579	4.93668e-08	9.52605e-07		301	ZNF283	NM_181845	0.826578	0.000351883	0.0030242
302	NRG2	NM_004883#NM_013981#NM_001184935#NM_013983#NM_013982	1.49425	1.1054e-07	2.03233e-06		302	MBIP	NM_052897	0.826745	7.17913e-17	3.28301e-15
303	SLC22A5	NM_003060	1.49418	3.57244e-55	6.22991e-53		303	MBLAC2	NM_203406	0.826897	3.77569e-07	6.32023e-06
304	DENND2A	NM_015689	1.49115	7.51376e-25	5.3531e-23		304	SP4	NM_003112	0.827376	1.53223e-08	3.20547e-07
305	TLE3	NM_005078#NM_001105192#NM_020908	1.48999	7.78959e-34	7.6482e-32		305	THBS1	NM_003246	0.827451	0.000145618	0.00140148
306	APLN	NM_017413	1.48967	2.48424e-07	4.3065e-06		306	MEX3C	NM_016626	0.827501	7.10955e-16	3.04837e-14
307	USH1G	NM_173477	1.4888	0.00230243	0.0151729		307	C2CD2L	NM_014807	0.827582	7.17499e-17	3.28301e-15
308	FAM102A	NM_001035254#NM_203305	1.48844	4.48749e-74	1.51976e-71		308	SLC3A2	NM_001012664#NM_001012661#NM_001012663#NM_001012662#NM_002394#NM_001013251#NR_037193	0.828154	3.11836e-12	9.9685e-11
309	PLEKHO2	NM_001195059#NM_025201	1.48501	1.26349e-71	3.9367e-69		309	ZNF232	NM_014519	0.828393	1.88013e-09	4.45135e-08
310	HOXA10	NM_153715	1.48255	2.09065e-70	6.1841e-68		310	RAP2B	NM_002886	0.828661	2.12917e-11	6.19606e-10
311	SYT13	NM_020826	1.48102	0.00832877	0.043366		311	TRAM1L1	NM_152402	0.828722	0.00485427	0.0279533
312	BMP8A	NM_181809	1.4806	3.49385e-11	1.00054e-09		312	TP53INP1	NM_033285#NM_001135733	0.828998	1.34037e-12	4.42396e-11
313	KCNS3	NM_020697	1.48046	0.00447641	0.0261185		313	PCDH9	NM_020403#NM_203487	0.829158	3.84191e-08	7.55705e-07
314	CCND1	NM_053056	1.48002	2.92738e-18	1.48711e-16		314	LYPD1	NM_023946#NM_177457	0.830085	0.00162235	0.0113133
315	SHB	NM_003028	1.4798	9.85406e-65	2.42389e-62		315	ZNF747	NM_023931	0.830415	0.000517372	0.00426002
316	F12	NM_000505	1.47802	1.46926e-08	3.09034e-07		316	ANKRD37	NM_181726	0.830761	0.00755153	0.0401329
317	OSR2	NM_001142462#NM_053001	1.47754	8.72339e-19	4.57059e-17		317	SYDE1	NM_033025	0.832831	2.24853e-07	3.92059e-06
318	RAD9A	NM_004584	1.47686	1.86727e-61	4.32023e-59		318	ZNF431	NM_133473	0.832841	5.67384e-11	1.59167e-09
319	LGI3	NM_139278	1.47586	0.00120115	0.00879439		319	PPP1R35	NR_002191	0.832894	3.58141e-07	6.01224e-06
320	FOXL1	NM_005250	1.47542	3.63899e-31	3.2089e-29		320	ZNF701	NM_001172655#NM_018260	0.833428	1.97943e-05	0.000238676
321	ARRDC2	NM_001025604	1.47477	4.90642e-59	9.79942e-57		321	PAPOLG	NM_020144	0.833565	2.29442e-14	8.936e-13
322	BMP8B	NM_001720	1.47435	1.20026e-08	2.5779e-07		322	STK17B	NM_004226	0.833602	7.63456e-14	2.87749e-12
323	IFFO2	NM_001136265	1.47429	1.94904e-64	4.7443e-62		323	GLCCI1	NM_138426	0.833685	1.23308e-11	3.68474e-10
324	CDC42EP4	NM_012121	1.4738	4.51111e-65	1.1335e-62		324	ZFP82	NM_133466	0.833775	0.0023362	0.0153694
325	HOXD9	NM_014213	1.47353	3.21876e-48	4.79438e-46		325	CGREF1	NM_032866	0.834284	1.62531e-05	0.000199896
326	FGF18	NM_003862	1.47222	1.52299e-12	4.97753e-11		326	NAB1	NM_005966	0.834925	1.37005e-15	5.77894e-14
327	LOC100287616	NM_001195243	1.46923	9.20003e-42	1.18124e-39		327	S1PR1	NM_001400	0.835196	2.25458e-15	9.40802e-14
328	ADM2	NM_024866	1.46911	1.08833e-10	2.98149e-09		328	CHIC2	NM_012110	0.835286	4.36461e-08	8.50643e-07
329	LINC00341	NM_173083	1.4687	0.000126266	0.0012434		329	LRRC4C	NM_020929	0.835335	0.00353502	0.021512
330	LRRC32	NM_005512#NM_001128922	1.46829	1.19754e-69	3.37158e-67		330	FAM210A	NM_020223	0.835343	1.95831e-16	8.71655e-15
331	C16orf11	NM_145270	1.46822	0.000130254	0.00127515		331	DDX59	NM_001031725	0.835643	3.75417e-12	1.18391e-10
332	TFEB	NM_001167827	1.46805	7.81679e-28	6.25557e-26		332	C17orf53	NM_024032#NM_001171251	0.83608	2.64555e-15	1.09807e-13
333	CACNA1G	NM_018896#NM_198376#NM_198387#NM_198388#NM_198378#NM_198380#NM_198385#NM_198397#NM_198386#NM_198383#NM_198377#NM_198379#NM_198396#NM_198382#NM_198384	1.46515	1.55187e-10	4.16829e-09		333	SMAD1	NM_001003688#NM_005900	0.836153	3.89613e-15	1.59169e-13
334	SCN5A	NM_198056#NM_001160161#NM_001099404#NM_001160160#NM_000335#NM_001099405	1.46169	0.00150074	0.0106142		334	ASB16	NM_080863	0.836336	0.00139803	0.0100305
335	CD248	NM_020404	1.45944	2.62161e-25	1.89079e-23		335	NT5C	NM_014595	0.836773	4.80436e-11	1.3559e-09
336	C12orf34	NM_032829	1.45803	1.8136e-16	8.10327e-15		336	ZNF200	NM_001145447#NM_198088#NM_001145446#NM_001145448#NM_003454#NM_198087	0.836783	1.50459e-12	4.92426e-11
337	ADAMTS15	NM_139055	1.45659	1.94447e-70	5.82544e-68		337	ROBO3	NM_022370	0.837027	1.3327e-06	2.02093e-05
338	KIAA1024	NM_015206	1.45537	3.64226e-06	5.09044e-05		338	IFIT2	NM_001010987	0.837388	4.7761e-09	1.07212e-07
339	ATP2A3	NM_174958#NM_174955#NM_005173#NM_174954#NM_174956#NM_174953#NM_174957	1.45324	9.56484e-15	3.82071e-13		339	RSBN1	NM_018364	0.837394	1.65228e-15	6.93187e-14
340	LHX6	NM_014368#NM_199160	1.45318	1.02253e-08	2.20632e-07		340	FADD	NM_003824	0.83789	9.11734e-17	4.1531e-15
341	EFNA3	NM_004952	1.45283	1.60271e-29	1.34237e-27		341	MAZ	NM_001042539#NM_002383	0.838007	4.5513e-10	1.15855e-08
342	TRIM8	NM_030912	1.45197	2.10523e-62	4.91949e-60		342	MAMDC4	NM_206920	0.83803	0.00377262	0.0226804
343	C15orf59	NM_001039614	1.45153	5.00929e-07	8.24346e-06		343	C6orf136	NM_001109938#NM_001161376#NM_145029	0.838099	1.32609e-08	2.80688e-07
344	PRKCD	NM_212539#NM_006254	1.45053	3.98416e-50	6.12512e-48		344	ZNF322	NM_203307	0.838324	5.13931e-17	2.38284e-15
345	EGR3	NM_001199881#NM_001199880#NM_004430	1.45047	8.38103e-10	2.04221e-08		345	TCP11L1	NM_001145541#NM_018393	0.838712	1.34187e-13	4.97848e-12
346	ACTA1	NM_001100	1.44992	0.000428558	0.00360501		346	FAM53C	NM_001135647#NM_016605	0.838932	9.51693e-11	2.61637e-09
347	KCNF1	NM_080671	1.4497	0.00102939	0.00772723		347	SAMD1	NM_138352	0.839839	2.08535e-11	6.08371e-10
348	KLHL21	NM_014851	1.44955	2.36958e-61	5.37596e-59		348	ZNF219	NM_001101672#NM_001102454	0.840208	2.11328e-09	4.96312e-08
349	TNK2	NM_005781	1.44879	7.22864e-29	5.94784e-27		349	SCAND3	NM_052923	0.840212	0.000115317	0.00114669
350	TIGD3	NM_145719	1.44838	0.000244383	0.00219898		350	TRAPPC5	NM_001042462#NM_001042461#NM_174894	0.8406	4.55701e-13	1.59413e-11
351	FOXC2	NM_005251	1.4479	6.5122e-48	9.63146e-46		351	LOC338817	NR_033890	0.840967	0.000259041	0.00231041
352	MIRLET7BHG	NR_029479	1.44453	7.73256e-07	1.23089e-05		352	PPAPDC2	NM_203453	0.841209	0.000107029	0.00107572
353	C1QTNF1	NM_030968#NM_198594	1.44384	3.96354e-06	5.49674e-05		353	ZNF280B	NM_080764	0.841308	6.82279e-10	1.69432e-08
354	TACC1	NM_001122824#NM_001146216#NM_006283	1.44023	7.74649e-69	2.10488e-66		354	CSRP2BP	NM_020536	0.841425	3.11118e-05	0.000360805
355	RASSF4	NM_032023	1.4397	6.3488e-06	8.47765e-05		355	MAP3K10	NM_002446	0.84148	1.98787e-06	2.92891e-05
356	RELT	NM_032871#NM_152222	1.43357	1.13169e-34	1.15481e-32		356	INTS6	NM_012141#NM_001039937#NM_001039938	0.841865	6.19667e-16	2.66805e-14
357	IP6K3	NM_054111#NM_001142883	1.43132	0.00982105	0.0493651		357	BRD2	NM_001113182#NM_005104#NM_001199456#NM_001199455	0.842476	1.21773e-08	2.60585e-07
358	ARC	NM_015193	1.43066	1.54942e-17	7.44998e-16		358	IPMK	NM_152230	0.842581	5.51048e-08	1.05376e-06
359	LOXL4	NM_032211	1.43037	9.05885e-11	2.49631e-09		359	ZNF776	NM_173632	0.842701	1.96611e-14	7.68296e-13
360	MTHFR	NM_005957	1.42971	3.2634e-52	5.33281e-50		360	CCDC61	NM_001080402	0.84287	0.00194735	0.0131977
361	MAT2A	NM_000429	1.42937	0	0		361	ANKS3	NM_133450	0.842976	5.93505e-14	2.24055e-12
362	TMEM121	NM_025268	1.42808	5.81133e-08	1.10676e-06		362	C19orf44	NM_032207	0.843771	4.80087e-08	9.28699e-07
363	SLC6A10P	NM_003042	1.42744	7.27747e-08	1.377e-06		363	JRKL	NM_003772	0.843893	6.38056e-13	2.19913e-11
364	ACPL2	NM_001037172#NM_152282	1.42388	1.49812e-41	1.88216e-39		364	TMED8	NM_213601	0.843934	3.72614e-07	6.24176e-06
365	FAM83G	NM_001039999	1.4221	3.51915e-49	5.30552e-47		365	N6AMT1	NM_182749#NM_013240	0.843979	3.81549e-08	7.52409e-07
366	NOTCH1	NM_017617	1.4216	2.74312e-27	2.15829e-25		366	ZNF542	NR_024056#NR_033418#NR_024055#NR_003127#NR_024057	0.844019	7.18908e-13	2.45966e-11
367	HMOX1	NM_002133	1.42022	2.61343e-52	4.33126e-50		367	C11orf95	NM_001144936	0.844142	2.252e-12	7.2486e-11
368	TBX2	NM_005994	1.4187	2.74527e-15	1.13542e-13		368	C11orf84	NM_138471	0.844398	1.94347e-15	8.1389e-14
369	ATOH8	NM_145178	1.4175	1.03917e-26	7.93571e-25		369	FBXO30	NM_032145	0.844461	8.70166e-11	2.4064e-09
370	SH3PXD2A	NM_014631	1.41605	7.45756e-24	5.06594e-22		370	NPAS1	NM_002517	0.844798	7.54705e-12	2.30234e-10
371	EHD1	NM_006795	1.41578	5.37801e-16	2.32298e-14		371	ZNF641	NM_001172682#NM_001172681#NM_152320	0.845484	8.93673e-11	2.46557e-09
372	SOCS3	NM_003955	1.41557	6.94391e-47	9.89422e-45		372	FLRT2	NM_013231	0.845653	7.73826e-10	1.89945e-08
373	SPNS2	NM_001124758	1.41514	4.72753e-08	9.16789e-07		373	C10orf125	NM_198472	0.845771	0.000258387	0.00230634
374	KCNK13	NM_022054	1.41424	0.00942757	0.0478264		374	FAM83H	NM_198488	0.846141	2.87047e-14	1.10871e-12
375	PITX1	NM_002653	1.4135	0.00322155	0.0199552		375	ZNF607	NM_001172677#NM_032689	0.846749	0.00177083	0.0121995
376	LINC00260	NM_173083	1.41231	0.00250868	0.0162615		376	PIAS4	NM_015897	0.846788	1.60221e-12	5.22912e-11
377	FAM43B	NM_207334	1.41025	3.75182e-05	0.000424564		377	HDAC10	NM_001159286#NM_032019	0.846868	1.57131e-13	5.8007e-12
378	PPARGC1B	NM_001172698#NM_133263	1.40934	3.00587e-17	1.42189e-15		378	NFKBIL1	NM_001144963#NM_005007#NM_001144961#NM_001144962	0.846988	1.56537e-10	4.19973e-09
379	ANKRD1	NM_023039	1.407	3.01205e-22	1.939e-20		379	ZNF80	NM_021089	0.847529	0.00734897	0.0392596
380	PLIN5	NM_001013706	1.40699	7.90968e-09	1.73065e-07		380	PRR14	NM_024031	0.847839	8.74762e-16	3.72339e-14
381	CHRNA3	NM_000743#NM_001166694	1.40643	5.00083e-05	0.000547864		381	DLC1	NM_024767#NM_182643	0.847978	3.93783e-10	1.00898e-08
382	NYAP1	NM_018698	1.40625	9.47204e-21	5.63213e-19		382	DENND4B	NM_014856	0.848046	4.9736e-12	1.54347e-10
383	ITPRIP	NM_033397	1.4059	1.3634e-24	9.53888e-23		383	SRCAP	NM_006662	0.848098	3.95985e-11	1.12846e-09
384	CAPN5	NM_004055	1.40567	9.25261e-42	1.1815e-39		384	ZNF678	NM_178549#NR_033184	0.848486	1.89396e-08	3.91319e-07
385	A4GALT	NM_017436	1.40561	6.43194e-47	9.22095e-45		385	ZNF187	NM_001178107#NM_007150#NM_001178109#NM_001178110#NM_001178106#NM_001178113#NM_001178108#NM_001178115	0.848561	7.01759e-10	1.73715e-08
386	DENND3	NM_014957	1.40492	4.55374e-55	7.88236e-53		386	HERPUD1	NM_001010989#NM_001010990#NM_014685	0.848603	3.35058e-12	1.06464e-10
387	TNS1	NM_022648	1.40489	1.79675e-26	1.3632e-24		387	NFKB1	NM_001165412#NM_003998	0.84882	1.45158e-12	4.77081e-11
388	TOB1	NM_005749	1.40435	2.95052e-50	4.56607e-48		388	ZNF205	NM_003456#NM_001042428	0.848861	2.84168e-06	4.06143e-05
389	BHLHE40	NM_003670	1.4041	4.96182e-15	2.01298e-13		389	DDX11	NM_004399#NM_152438#NM_030653	0.84914	9.01857e-08	1.67791e-06
390	HOXA-AS3	NM_152739	1.40259	1.51989e-05	0.000188018		390	PRR24	NM_178511#NR_037675	0.849311	5.05213e-10	1.27355e-08
391	DAB2IP	NM_032552#NM_138709	1.40117	1.35489e-49	2.06936e-47		391	CCDC117	NM_173510	0.849737	1.78314e-10	4.75126e-09
392	BAIAP2	NM_017450#NM_006340#NM_017451#NM_001144888	1.39853	6.06055e-38	6.97649e-36		392	ZBTB12	NM_181842	0.849942	0.000567392	0.00461749
393	ISL2	NM_145805	1.39666	2.02484e-09	4.77944e-08		393	ZNF167	NM_018651#NM_025169	0.849973	0.00494213	0.0283266
394	ETS2	NM_005239	1.39376	1.88444e-38	2.21284e-36		394	HIST1H1C	NM_005325	0.850021	1.20266e-08	2.58069e-07
395	PLCB2	NM_004573	1.39238	0.00135615	0.00976899		395	HINFP	NM_015517#NM_198971	0.850022	1.40092e-09	3.34388e-08
396	ABLIM3	NM_014945	1.39118	5.05631e-20	2.90309e-18		396	ARHGAP29	NM_004815	0.850027	2.21621e-17	1.05907e-15
397	SLC4A11	NM_001174090#NM_032034#NM_001174089	1.3878	6.02938e-36	6.49284e-34		397	SNAPC1	NM_003082	0.850154	2.674e-07	4.60133e-06
398	TFCP2L1	NM_001173452#NM_001173453#NM_005653	1.38721	0.000157742	0.00150269		398	DNAJB4	NM_007034	0.850504	3.65269e-15	1.49485e-13
399	ELFN1	NM_001128636	1.38702	0.000161847	0.00153554		399	TMEM217	NM_145316#NM_001162900	0.850515	2.65295e-08	5.36369e-07
400	SMCR7	NM_139162#NM_001144900#NM_148886	1.38467	2.45678e-35	2.55155e-33		400	TRIM45	NM_017583	0.850521	0.0079614	0.0418731
401	NKPD1	NM_198478	1.38466	0.00336604	0.0206613		401	ZNF850	NM_001193552	0.850566	1.26305e-12	4.18653e-11
402	SLC22A4	NM_003059	1.38453	3.53504e-12	1.11933e-10		402	POLR3D	NM_001722	0.850677	2.10905e-13	7.68867e-12
403	ENDOD1	NM_015036	1.38437	3.2141e-51	5.14433e-49		403	LRRC8C	NM_032270	0.850809	7.58122e-10	1.86678e-08
404	FGFR3	NM_000142#NM_001163213#NM_022965	1.38406	4.89182e-33	4.64683e-31		404	ZFPL1	NM_006782	0.850962	1.32407e-10	3.59361e-09
405	TADA2B	NM_152293	1.38142	8.42383e-27	6.47527e-25		405	DAPK3	NM_001348	0.851064	1.06418e-06	1.65344e-05
406	TTC7A	NM_138376	1.3809	9.01128e-35	9.23577e-33		406	ZNF18	NM_003451#NM_001172650	0.851147	0.000719629	0.00566777
407	ZCCHC24	NM_153367	1.37823	5.81349e-35	6.01105e-33		407	LSM14B	NM_144703	0.851656	7.34537e-13	2.50214e-11
408	SKI	NM_003036	1.37692	7.95232e-29	6.49755e-27		408	TCHH	NM_007113	0.851718	4.95314e-05	0.000543723
409	LRP5L	NM_182492#NM_001135772	1.37434	5.80353e-21	3.49528e-19		409	IRF2BP1	NM_015649	0.852075	2.85897e-15	1.1762e-13
410	MKNK2	NM_199054#NM_017572	1.37407	2.85359e-26	2.13726e-24		410	RFX1	NM_002918	0.852175	1.44873e-08	3.04998e-07
411	PFKFB4	NM_004567	1.37021	2.15802e-26	1.6215e-24		411	ZBTB45	NM_032792	0.852346	4.85995e-07	8.02029e-06
412	SNAI2	NM_003068	1.3694	6.62602e-22	4.20752e-20		412	AMDHD2	NM_001145815	0.852376	4.93198e-12	1.53259e-10
413	MGC12982	NR_026878	1.36935	0.000240869	0.00217321		413	ZBTB22	NM_001145338	0.852522	2.12212e-09	4.97887e-08
414	SSH1	NM_018984#NM_001161330	1.3674	1.20836e-39	1.44805e-37		414	TAF6L	NM_006473	0.853068	5.7467e-05	0.000621708
415	BAG3	NM_004281	1.36441	1.80188e-38	2.12658e-36		415	FBRS	NM_001105079	0.853432	6.61614e-13	2.27362e-11
416	CDK5R1	NM_003885	1.36379	8.50799e-41	1.05753e-38		416	ZNF646	NM_014699	0.853538	7.68812e-10	1.89111e-08
417	IL4R	NM_000418	1.35949	1.6541e-26	1.25906e-24		417	POLL	NM_013274#NR_033406#NM_001174084#NM_001174085	0.853777	3.54926e-12	1.12231e-10
418	SHOX	NM_006883	1.35888	1.71545e-05	0.00020933		418	MAB21L2	NM_006439	0.85432	1.01038e-07	1.86792e-06
419	CARD9	NM_052814#NM_052813	1.35866	0.00225365	0.0149272		419	DEM1	NM_022774	0.854331	8.77523e-13	2.95901e-11
420	TSPAN14	NM_030927#NM_001128309	1.35552	2.07226e-45	2.89968e-43		420	C7orf49	NR_024185#NM_024033#NR_024186	0.854473	3.10723e-08	6.23795e-07
421	VEZF1	NM_007146	1.35293	1.27759e-40	1.57131e-38		421	RELB	NM_006509	0.85461	4.96265e-11	1.39888e-09
422	C8orf46	NM_152765	1.35173	0.000295715	0.00259394		422	IKBKE	NM_001193321#NM_001193322#NM_014002	0.854962	2.32337e-05	0.000275736
423	C7orf61	NM_001004323	1.35118	0.00566454	0.0316824		423	ZNF619	NM_133374	0.855396	0.000485713	0.00402773
424	ABTB2	NM_145804	1.35021	3.9907e-28	3.21568e-26		424	WDR89	NM_001008726#NM_080666	0.855484	3.37141e-10	8.72682e-09
425	THBS2	NM_003247	1.34859	8.85405e-33	8.24308e-31		425	LOC646719	NM_001085474	0.855507	2.67972e-09	6.22463e-08
426	TNFRSF1B	NM_001066	1.3485	1.25632e-07	2.28465e-06		426	MPP3	NR_003562#NM_001932	0.855519	9.16317e-06	0.000119223
427	SEMA3F	NM_004186	1.34599	1.58299e-33	1.52857e-31		427	MLYCD	NM_012213	0.856224	0.00212607	0.014207
428	MBP	NM_001025092#NM_001025081#NM_002385#NM_001025101#NM_001025090	1.34547	2.79429e-28	2.26726e-26		428	TOPORS	NM_005802#NM_001195622	0.856255	2.11421e-13	7.69548e-12
429	HPCAL1	NM_002143	1.34413	2.5158e-21	1.55527e-19		429	GHDC	NR_024573#NM_032484#NM_001142623#NM_001142622	0.856381	0.000557518	0.00454415
430	NFKBIA	NM_020529	1.34405	1.72719e-31	1.5464e-29		430	ZNF470	NM_001001668	0.856983	9.69308e-06	0.00012542
431	CPZ	NM_001014447#NM_003652#NM_001014448	1.34384	0.000573148	0.00465693		431	KLHL28	NM_017658	0.857071	9.21612e-07	1.44733e-05
432	IFFO1	NM_080730#NM_001039670#NM_001193457#NR_036467	1.34198	2.12764e-43	2.8574e-41		432	AMIGO2	NM_001143668#NM_181847	0.857191	2.85912e-07	4.87678e-06
433	EEPD1	NM_030636	1.34171	7.05741e-12	2.16427e-10		433	DYRK1B	NM_006484#NM_004714#NM_006483	0.857269	9.22517e-08	1.71499e-06
434	KLHL26	NM_018316	1.34153	3.3536e-24	2.32543e-22		434	NFE2L2	NM_006164#NM_001145413#NM_001145412	0.857709	4.11489e-12	1.28724e-10
435	MFNG	NM_002405#NR_029413#NM_001166343	1.34137	0.00148129	0.0104957		435	REL	NM_138393	0.858167	0.00675579	0.0366201
436	PDXK	NM_003681	1.33962	3.24219e-23	2.15851e-21		436	ARL5B	NM_178815	0.858184	2.12725e-11	6.19606e-10
437	PIM1	NM_002648	1.33692	2.7804e-38	3.23246e-36		437	ALKBH6	NM_198867#NM_032878	0.858192	1.07824e-07	1.98553e-06
438	ARSI	NM_001012301	1.33218	3.20354e-30	2.73213e-28		438	IL18	NM_001562	0.858348	2.09745e-05	0.000251221
439	SLC38A3	NM_006841	1.33156	0.00109317	0.00812764		439	DHRS2	NM_144683	0.858408	1.76751e-06	2.62743e-05
440	KIF21B	NM_017596	1.33098	2.75854e-36	2.99821e-34		440	ZNF324	NM_014347	0.858419	1.0428e-09	2.51737e-08
441	LRIG1	NM_015541	1.32957	4.29397e-37	4.82411e-35		441	TAZ	NM_181313#NM_000116#NM_181311#NR_024048#NM_181312	0.858656	7.91402e-05	0.000824498
442	HSPB7	NM_014424	1.32842	7.43112e-06	9.81075e-05		442	ATHL1	NM_025092	0.859189	1.29497e-07	2.35096e-06
443	CA12	NM_001218#NM_206925	1.32777	3.05284e-11	8.76398e-10		443	ARSJ	NM_024590	0.859295	1.11865e-11	3.35565e-10
444	HOXD10	NM_002148	1.32723	9.72988e-36	1.03349e-33		444	HIVEP1	NM_002114	0.859369	1.22706e-08	2.62102e-07
445	BMF	NM_001003942#NM_001003940#NM_001003943#NM_033503	1.32696	7.5368e-08	1.42032e-06		445	E2F8	NM_024680	0.859394	1.6794e-07	2.98662e-06
446	AIM1L	NM_001039775	1.32669	3.00238e-05	0.000349748		446	RNF25	NM_022453	0.859399	1.65996e-11	4.89155e-10
447	HES1	NM_005524	1.32539	3.7708e-19	2.01639e-17		447	PIDD	NM_017933#NM_001100818	0.859516	6.7743e-06	9.00465e-05
448	NRP2	NM_018534#NM_201266#NM_201267#NM_201279#NM_003872	1.32508	1.28418e-23	8.64805e-22		448	ZNF829	NM_001171979#NM_001037232	0.859653	1.57086e-05	0.000193812
449	RGS10	NM_002925#NM_001005339	1.32441	7.98304e-25	5.67014e-23		449	ZNF430	NM_001172671#NM_025189	0.859929	1.24305e-06	1.90227e-05
450	FOXD2	NM_004474	1.32252	0.00102279	0.00768258		450	YDJC	NM_001017964	0.860017	7.35421e-09	1.6182e-07
451	C2CD2	NM_015500	1.32173	3.01805e-30	2.58336e-28		451	C2orf42	NM_015680	0.860137	5.68221e-05	0.000615872
452	TPRN	NM_001128228	1.32105	1.78192e-23	1.18971e-21		452	NOG	NM_005450	0.860513	4.74226e-05	0.000524214
453	PFKFB3	NM_001145443	1.31841	5.28694e-34	5.27971e-32		453	TRIM3	NM_033278#NM_006458	0.860547	3.35318e-12	1.06464e-10
454	PPARA	NM_005036#NM_001001928	1.31818	2.74389e-19	1.49114e-17		454	USP21	NM_001014443#NM_012475	0.860551	2.04093e-09	4.81257e-08
455	TUBB1	NM_030773	1.31351	0.00181739	0.0124657		455	FOXG1	NM_005249	0.860635	1.57157e-08	3.2819e-07
456	KHK	NM_006558	1.31339	1.37867e-07	2.49577e-06		456	B3GALT6	NM_080605	0.860731	1.19247e-06	1.83569e-05
457	FOXK1	NM_001037165	1.31146	3.27274e-21	1.98643e-19		457	BBC3	NM_001127240#NM_001127241#NM_001127242	0.86083	1.80543e-09	4.27883e-08
458	PVRL1	NM_203285	1.31074	3.0392e-18	1.54057e-16		458	CREBZF	NR_028024#NR_028025#NR_028026#NM_001039618#NR_028027	0.861229	1.53855e-11	4.54524e-10
459	FAM196B	NM_001039762	1.30847	8.07424e-14	3.03831e-12		459	GORAB	NM_152281#NR_027397#NM_001146039	0.861346	3.1533e-05	0.000365326
460	LHX2	NM_004789	1.30726	0.00358873	0.0217709		460	RNF182	NM_001165034#NM_001165032#NM_001165033#NM_152737	0.861459	2.01395e-12	6.50925e-11
461	SYNJ2	NM_003898#NM_001178088	1.3065	9.88882e-13	3.32492e-11		461	CROCC	NM_014675	0.861801	1.67198e-05	0.000204989
462	PRR5	NM_001017529#NM_001017528	1.30603	5.68152e-08	1.08469e-06		462	KDM3A	NM_001005366#NM_032590	0.862047	3.32676e-10	8.62816e-09
463	TMEM120B	NM_001080825	1.30539	6.79871e-32	6.15784e-30		463	SERTAD4	NM_019605	0.862145	2.15298e-07	3.77992e-06
464	CXXC5	NM_016463	1.30518	1.01112e-35	1.06913e-33		464	PRX	NM_181882#NM_020956	0.86222	1.4053e-05	0.000175798
465	IL12A	NM_000882	1.30516	0.0042328	0.0249321		465	MPST	NM_001130517#NR_024038#NM_021126#NM_001013436	0.862261	2.56228e-06	3.69146e-05
466	MGAT3	NM_002409#NM_001098270	1.30464	3.88741e-11	1.10917e-09		466	PYGO2	NM_138300	0.862376	1.34111e-11	4.00244e-10
467	CLCF1	NM_001166212#NM_013246	1.30329	2.78611e-15	1.1488e-13		467	YPEL4	NM_145008	0.862628	0.00241614	0.0157931
468	FAM63A	NM_001163259#NM_001040217#NM_001163258#NM_001163260#NM_018379	1.30109	2.14578e-11	6.23663e-10		468	CLDN12	NM_001185056#NM_005602	0.862655	2.84628e-06	4.06552e-05
469	TBXA2R	NM_201636#NM_001060	1.30099	5.64765e-13	1.95807e-11		469	SUOX	NM_001032386#NM_001032387#NM_000456	0.862736	1.21316e-09	2.91358e-08
470	CASZ1	NM_001079843	1.29775	1.11133e-10	3.04093e-09		470	SNRNP70	NM_003089	0.862946	5.93195e-10	1.48413e-08
471	AGAP3	NM_031946#NM_001042535	1.2974	5.55666e-30	4.72175e-28		471	ZNRD1	NM_014596#NM_170783	0.863024	6.94389e-07	1.11599e-05
472	SNX33	NM_153271	1.29574	2.04119e-35	2.13895e-33		472	LIN54	NM_001115008#NM_194282#NM_001115007	0.863075	6.16577e-12	1.90332e-10
473	SLC6A6	NM_001134367#NM_003043	1.29444	1.94338e-30	1.67576e-28		473	MACROD1	NM_014067	0.863131	0.00040657	0.00343856
474	DLK2	NM_023932#NM_206539	1.29346	2.80547e-09	6.48449e-08		474	UBE2M	NM_003969	0.863345	9.75807e-10	2.36542e-08
475	FAM109A	NM_001177997#NM_001177996#NM_144671	1.29291	1.19061e-24	8.38015e-23		475	LRIF1	NM_144648	0.863361	1.366e-08	2.88354e-07
476	MT1X	NM_005952	1.29284	0.00172257	0.0119021		476	SCAF1	NM_021228	0.863434	1.84297e-07	3.26015e-06
477	FOXP4	NM_001012426#NM_001012427#NM_138457	1.29283	1.15632e-17	5.58283e-16		477	ZNF687	NM_020832	0.863478	1.16375e-12	3.86834e-11
478	CHST15	NM_015892	1.29217	7.93617e-07	1.26072e-05		478	TGFB1	NM_000660	0.863528	1.60814e-06	2.40275e-05
479	ICAM5	NM_003259	1.29163	2.65807e-09	6.18048e-08		479	RHOBTB1	NM_014836#NR_024555#NR_024556#NR_024554	0.863681	1.47762e-08	3.10512e-07
480	SDC1	NM_018115	1.29151	1.99766e-31	1.78173e-29		480	ZNF48	NM_152652	0.863758	6.28203e-09	1.39145e-07
481	NPR3	NM_000908	1.29074	5.99125e-21	3.58984e-19		481	C19orf48	NM_199249#NM_199250	0.863798	1.01717e-09	2.45805e-08
482	PLA2G15	NM_012320	1.29008	6.13519e-37	6.82701e-35		482	RABEP2	NM_024816	0.863816	1.48549e-09	3.53852e-08
483	BIN1	NM_001197	1.29001	2.20376e-22	1.42652e-20		483	ZKSCAN5	NM_145102#NM_014569	0.863956	8.76633e-11	2.42141e-09
484	CABLES2	NM_031215	1.28975	2.00402e-34	2.01853e-32		484	INTS5	NM_030628	0.863974	7.39056e-10	1.82368e-08
485	SDC4	NM_002999	1.28832	4.22277e-18	2.1085e-16		485	PIK3R1	NM_001135911#NM_052880	0.864042	1.89682e-07	3.34781e-06
486	LOC100506394	NR_037605	1.28792	2.73335e-13	9.82659e-12		486	ZNF347	NM_032584#NM_001172674#NM_001172675	0.864134	0.0026985	0.0172668
487	IRX2	NM_001134222#NM_033267	1.28624	0.00760538	0.0403823		487	MESDC1	NM_022566	0.864647	1.24054e-10	3.37473e-09
488	NIPAL3	NM_020448	1.28615	1.89676e-33	1.82401e-31		488	TMCO6	NM_018502	0.864929	0.000286581	0.0025252
489	UAP1L1	NM_207309	1.28458	1.34345e-24	9.42757e-23		489	SPNS1	NM_001142449#NM_001142450#NM_001142451#NM_001142448#NM_032038	0.865301	7.00681e-10	1.73632e-08
490	LOC113230	NR_024282	1.28412	0.00554457	0.0311049		490	DAB2	NM_001343	0.86553	3.78733e-17	1.77716e-15
491	C22orf29	NM_024627	1.28148	4.05252e-20	2.34404e-18		491	POLG	NM_001126131#NM_002693	0.865594	1.87792e-11	5.50605e-10
492	CAMK2N1	NM_018584	1.28136	3.99299e-12	1.25246e-10		492	SCRN2	NM_001145023#NM_138355	0.865625	4.94399e-07	8.14746e-06
493	CARD10	NM_014550	1.2808	1.04585e-25	7.63729e-24		493	GRIN2D	NM_000836	0.865694	7.94218e-05	0.000826663
494	TBX5	NM_181486#NM_000192#NM_080717#NM_080718	1.27955	3.04771e-19	1.65241e-17		494	FBXL12	NM_017703	0.865751	4.59278e-10	1.16657e-08
495	FLVCR2	NM_017791	1.27769	0.00675424	0.0366201		495	TTLL4	NM_014640	0.866121	3.42778e-11	9.82826e-10
496	CHSY1	NM_014918	1.27686	6.27032e-21	3.73788e-19		496	SMURF1	NM_020429#NM_001199847#NM_181349	0.866125	1.43047e-10	3.85995e-09
497	C13orf33	NM_032849	1.2761	9.57445e-25	6.75939e-23		497	STK36	NM_015690	0.866135	5.89471e-10	1.4764e-08
498	NINJ1	NM_004148	1.27288	4.08689e-27	3.19406e-25		498	ZNF234	NM_001144824#NM_006630	0.866191	2.66045e-07	4.58139e-06
499	LOC143666	NR_026967	1.27245	0.000461701	0.00385185		499	E2F3	NM_001949	0.866214	4.03634e-11	1.14886e-09
500	SLC39A14	NM_001135154	1.27136	5.25244e-23	3.47703e-21		500	JUN	NM_002228	0.86676	1.12709e-05	0.000143844
501	TBX15	NM_152380	1.27078	2.2448e-27	1.77818e-25		501	C15orf42	NM_152259	0.866816	1.62968e-08	3.39719e-07
502	GFPT2	NM_005110	1.2707	1.25433e-21	7.85823e-20		502	CYTH2	NM_004228#NM_017457	0.866892	1.36705e-10	3.70165e-09
503	ZC3H12A	NM_025079	1.27046	5.74005e-12	1.7766e-10		503	KIFC1	NM_002263	0.866904	2.00611e-07	3.53269e-06
504	SMAD7	NM_005904#NM_001190821#NM_001190822	1.2701	4.75025e-12	1.48203e-10		504	COL7A1	NM_000094	0.866987	6.98959e-05	0.000739732
505	SNAI1	NM_005985	1.26936	2.57879e-21	1.59001e-19		505	DEDD2	NM_133328	0.867037	2.81659e-10	7.35397e-09
506	PIM3	NM_001001852	1.26781	4.9024e-26	3.64838e-24		506	C14orf167	NR_023924#NR_023922#NR_023923#NR_023921	0.867436	0.000449971	0.00376475
507	PWWP2B	NM_138499#NM_001098637	1.26738	5.72524e-06	7.71109e-05		507	FANCF	NM_022725	0.867491	0.00626312	0.0343479
508	CYP1A1	NM_000499	1.26662	0.000229393	0.00207851		508	SERPINB8	NM_001031848#NM_198833#NM_002640	0.867504	6.11357e-07	9.94168e-06
509	SLC9A3R2	NM_001130012#NM_004785	1.26542	6.01796e-21	3.59662e-19		509	GPR176	NM_007223	0.86785	1.12385e-07	2.06462e-06
510	RARA	NM_000964	1.26488	6.63408e-12	2.0398e-10		510	COQ4	NM_016035	0.868058	1.50474e-10	4.04633e-09
511	PHC2	NM_198040	1.26413	5.03321e-18	2.4866e-16		511	KBTBD8	NM_032505	0.868175	8.08238e-11	2.24577e-09
512	HOXD8	NM_001199746#NM_019558#NM_001199747	1.26405	1.48882e-21	9.27753e-20		512	KBTBD2	NM_015483	0.868405	1.38291e-10	3.74026e-09
513	CDKN2AIP	NM_017632	1.26318	1.91506e-16	8.5403e-15		513	ARMCX5	NM_022838#NM_001168478#NM_001168482#NM_001168485#NM_001168480#NM_001168479	0.868426	0.000499495	0.00412737
514	CILP2	NM_153221	1.26244	0.000412996	0.00348533		514	APBB3	NM_133174#NM_133172#NM_006051#NM_133173	0.868507	3.89074e-08	7.64666e-07
515	RIN1	NM_004292	1.26175	4.9624e-17	2.3054e-15		515	NFRKB	NM_006165#NM_001143835	0.868532	4.23575e-08	8.28293e-07
516	ARL4C	NM_005737	1.26147	4.6668e-17	2.17672e-15		516	FARSA	NM_004461	0.868607	1.33816e-10	3.62762e-09
517	GATSL3	NM_001037666	1.26145	4.99589e-05	0.00054758		517	KLF6	NM_001300#NM_001160124#NR_027653#NM_001160125	0.868758	0.000103307	0.00104388
518	ANXA9	NM_003568	1.26118	0.000325333	0.00281361		518	KRI1	NM_023008	0.868931	6.9667e-10	1.72822e-08
519	STAC2	NM_198993	1.26094	3.02328e-08	6.08511e-07		519	SNX16	NM_022133#NM_152836#NM_152837	0.868975	2.65727e-07	4.57928e-06
520	MTSS1L	NM_138383	1.26032	2.38242e-27	1.88082e-25		520	RTKN	NM_015138	0.869387	0.000582259	0.00472767
521	NUAK1	NM_014840	1.26014	4.50682e-15	1.83476e-13		521	DLG4	NM_001365	0.869694	2.88103e-10	7.50545e-09
522	STARD10	NM_006645	1.25911	6.75338e-13	2.31737e-11		522	C20orf29	NM_018347	0.869736	0.00051052	0.00420954
523	SLC45A4	NM_001080431	1.25777	2.22561e-06	3.23836e-05		523	P2RX4	NM_002560	0.869823	0.000188344	0.00175208
524	GIPC3	NM_133261	1.25727	0.00056523	0.00460219		524	AMOT	NM_133265#NM_001113490	0.870155	5.21745e-05	0.000569194
525	NAT8L	NM_178557	1.25702	1.10039e-05	0.00014082		525	CCNG2	NM_004354	0.87029	4.40399e-07	7.31432e-06
526	MSX1	NM_002448	1.25651	1.4288e-11	4.24786e-10		526	VPS37C	NM_017966	0.870348	3.35327e-07	5.6577e-06
527	FKBP5	NM_001145775#NM_001145776#NM_001145777#NM_004117	1.2543	2.5895e-21	1.59241e-19		527	MBD3	NM_003926	0.870358	3.88693e-06	5.40331e-05
528	PLXND1	NM_015103	1.25344	5.4562e-14	2.06311e-12		528	ZNF500	NM_021646	0.870554	3.82749e-08	7.53504e-07
529	MYBL1	NM_001080416#NM_001144755	1.25233	5.65867e-13	1.95899e-11		529	ACBD4	NM_001135704#NM_001135706#NM_001135707#NM_024722#NM_001135705	0.870567	0.00517378	0.0293377
530	SOX11	NM_006941	1.25101	7.16411e-17	3.28301e-15		530	MOSPD2	NM_152581	0.870578	2.45259e-09	5.72549e-08
531	CASKIN2	NM_020753	1.25053	4.22665e-21	2.55215e-19		531	ZNF260	NM_001166037#NM_001012756#NM_001166036#NM_001166038	0.870647	3.38666e-06	4.77318e-05
532	GRHL1	NM_022469	1.25001	8.35873e-15	3.34464e-13		532	ZBTB17	NM_003443	0.870707	8.12148e-10	1.98518e-08
533	BAIAP3	NM_003933#NM_001199099#NM_001199097#NM_001199098	1.24904	4.41435e-14	1.67731e-12		533	KIAA1826	NM_032424	0.870777	7.43722e-07	1.1863e-05
534	LPIN1	NM_015236	1.2485	7.23383e-23	4.74832e-21		534	PRR12	NM_020719	0.870848	4.48933e-09	1.01066e-07
535	SRSF8	NM_032102	1.24801	1.27839e-15	5.40208e-14		535	ZNF274	NM_016325#NM_133502#NM_016324	0.871033	2.06321e-09	4.85529e-08
536	CLCN2	NM_001171088#NM_004366#NM_001171089#NM_001171087	1.24724	4.43075e-08	8.62814e-07		536	SETD1A	NM_014712	0.871211	2.83715e-11	8.17491e-10
537	NANOS1	NM_199461	1.24633	5.18302e-08	9.94391e-07		537	PDE4DIP	NM_014644#NM_001198834#NM_001198832	0.871284	3.59434e-08	7.13009e-07
538	CPT1A	NM_001876#NM_001031847	1.245	1.67842e-25	1.21428e-23		538	TRIM39	NM_172016#NM_021253	0.871505	1.48717e-08	3.12239e-07
539	METRNL	NM_001004431	1.24332	6.25843e-17	2.87888e-15		539	SH2B1	NM_001145797#NM_015503#NM_001145795#NM_001145812#NM_001145796	0.871594	2.01023e-10	5.33808e-09
540	CNNM4	NM_017649#NM_199076	1.24142	5.1076e-22	3.26105e-20		540	STX3	NM_004177#NM_001178040	0.871703	5.44851e-11	1.53399e-09
541	C1orf96	NM_145257	1.24022	1.38671e-19	7.73379e-18		541	FXR2	NM_004860	0.871711	2.49125e-07	4.31545e-06
542	SMAD3	NM_005902#NM_001145102	1.2399	3.25967e-09	7.48987e-08		542	LYSMD3	NM_198273	0.871779	7.4119e-09	1.6263e-07
543	PRKAG2	NM_016203#NM_001040633#NM_024429	1.23987	8.78772e-18	4.27815e-16		543	ZNF300	NM_001172831#NM_052860#NM_001172832	0.871783	8.23596e-09	1.79699e-07
544	LOC375295	NR_002815	1.23972	3.94032e-18	1.97591e-16		544	ZNF654	NM_138783	0.871796	2.80596e-07	4.80364e-06
545	ZBTB46	NM_025224	1.23938	5.85907e-05	0.000632108		545	ZFP64	NM_199427#NM_022088#NM_199426#NM_018197	0.871818	8.64885e-07	1.36651e-05
546	SNHG7	NR_024542#NR_024543	1.23818	2.10287e-19	1.1617e-17		546	DEPDC7	NM_001077242#NM_139160	0.871936	7.82731e-08	1.47033e-06
547	CD82	NM_001024844#NM_002231	1.23603	9.10918e-20	5.15408e-18		547	FBXO46	NM_001080469	0.871938	1.31739e-08	2.79557e-07
548	SLC12A8	NM_024628	1.23505	0.0089938	0.0460893		548	LEMD3	NM_014319#NM_001167614	0.872064	9.77016e-10	2.3659e-08
549	IL17RB	NM_018725	1.23404	4.77489e-05	0.000527313		549	NAA40	NM_024771	0.872069	6.08661e-07	9.90472e-06
550	AMPD3	NM_001172431#NM_001025389#NM_000480	1.23371	0.00131279	0.00949762		550	DNAJC27	NM_004125	0.872344	0.00193368	0.0131127
551	MAP6D1	NM_024871	1.23313	2.57522e-07	4.44772e-06		551	NR2C2AP	NM_176880	0.872631	1.44569e-07	2.59868e-06
552	PIP5K1C	NM_001195733#NM_012398	1.23288	9.71473e-20	5.45706e-18		552	GTPBP6	NM_012227	0.872911	4.46975e-06	6.13324e-05
553	EPAS1	NR_003290	1.23249	7.28308e-13	2.48817e-11		553	NAT14	NM_020378	0.872935	1.87653e-08	3.88403e-07
554	SLC9A3R1	NM_004252	1.23222	2.21816e-19	1.21962e-17		554	MAP3K12	NM_001193511#NM_006301	0.873111	8.18947e-09	1.78852e-07
555	LZTS1	NM_021020	1.23171	5.67089e-17	2.61892e-15		555	PLEKHH3	NM_024927	0.873188	8.77681e-06	0.000114836
556	LOC100506548	NR_037605	1.23039	2.44188e-12	7.84894e-11		556	CCDC130	NM_030818	0.873246	1.8761e-07	3.31374e-06
557	SLC25A22	NM_001191061#NM_001191060#NM_024698	1.22817	2.4949e-16	1.09794e-14		557	ARMC6	NM_001199196#NM_033415	0.873785	7.52109e-10	1.85393e-08
558	LRP8	NM_033300#NM_001018054#NM_017522#NM_004631	1.22764	1.32179e-13	4.9184e-12		558	E2F7	NM_203394	0.874273	1.10155e-09	2.65099e-08
559	C10orf54	NM_022153	1.22678	6.83221e-18	3.34707e-16		559	CAD	NM_001007214#NM_014412	0.874312	1.3244e-05	0.000166749
560	FHDC1	NM_033393	1.22672	1.02234e-07	1.88853e-06		560	C3orf38	NM_173824	0.874342	8.46572e-08	1.58262e-06
561	PLXNA2	NM_025179	1.22645	5.09505e-10	1.28299e-08		561	CACNB1	NM_000723	0.874513	1.43863e-05	0.000179583
562	NEK6	NM_001145001#NM_001166167#NM_014397#NM_001166168	1.22591	3.42384e-18	1.72804e-16		562	USP19	NM_001199162#NM_001199160#NM_006677#NM_001199161	0.874529	6.36916e-09	1.40808e-07
563	ZBTB38	NM_001080412	1.22562	4.9241e-12	1.53217e-10		563	NARFL	NM_022493	0.874553	2.27492e-07	3.95833e-06
564	LOC439990	NR_024369	1.22492	0.000203746	0.00188038		564	BRPF3	NM_015695	0.874686	4.94573e-10	1.24808e-08
565	FOXO1	NM_002015	1.22415	1.84426e-18	9.44291e-17		565	GALK1	NM_000154	0.874785	3.32125e-09	7.62386e-08
566	TMEM52	NM_178545	1.2221	0.000538591	0.00441143		566	LEPREL2	NM_014262	0.874934	3.5185e-07	5.91088e-06
567	C14orf49	NM_152592	1.22046	1.65351e-13	6.08492e-12		567	TMEM222	NR_037576#NM_032125#NR_037580#NR_037577	0.875089	2.98777e-08	6.024e-07
568	SLC2A11	NM_030807#NM_001024938#NM_001024939	1.22018	1.2408e-05	0.000156985		568	DUS3L	NM_001161619#NM_020175	0.875236	2.78783e-07	4.7761e-06
569	FRMD8	NM_031904	1.2194	1.97543e-15	8.25792e-14		569	ZFHX2	NM_033400	0.875331	4.53034e-05	0.0005034
570	SNN	NM_003498	1.21922	3.1115e-13	1.11177e-11		570	TSPYL2	NM_022117	0.875489	5.34666e-10	1.34345e-08
571	ATP2B4	NM_001001396#NM_001684	1.21794	5.13098e-16	2.22038e-14		571	MYPOP	NM_001012643	0.875748	0.000960879	0.00726426
572	ALKBH5	NM_017758	1.21785	5.62738e-11	1.58054e-09		572	ZNF8	NM_021089	0.876194	0.00272417	0.0173978
573	PLD6	NM_178836	1.21602	5.84056e-10	1.4644e-08		573	TUBG2	NM_016437	0.876311	7.25131e-05	0.00076397
574	CBX4	NM_003655	1.21324	2.03912e-14	7.95494e-13		574	RUNX1	NM_001754#NM_001001890	0.876428	2.67827e-05	0.000314344
575	SH3BP1	NM_018957	1.2127	1.63456e-13	6.02468e-12		575	ZNF561	NM_152289	0.876461	1.7548e-06	2.6102e-05
576	AIF1L	NM_001185096#NM_031426#NM_001185095#NR_033701	1.21155	6.82922e-16	2.93355e-14		576	PHF1	NM_024165#NR_027692#NM_002636	0.876474	3.07172e-08	6.17728e-07
577	TUBA4A	NM_006000	1.20977	5.70702e-05	0.000618274		577	GADD45A	NM_001199742#NM_001924#NM_001199741	0.876566	3.41143e-06	4.80008e-05
578	WHAMMP2	NR_026589	1.20924	0.0095851	0.0484291		578	LTBP4	NM_001042544#NM_003573#NM_001042545	0.876685	4.02874e-08	7.89133e-07
579	AMOTL2	NM_016201	1.20899	1.73417e-18	8.90642e-17		579	MUL1	NM_024544	0.876882	1.18923e-07	2.17109e-06
580	RCOR1	NM_015156	1.20892	4.00135e-09	9.04289e-08		580	MIIP	NM_021933	0.876988	2.84348e-07	4.85719e-06
581	PXK	NM_017771	1.20812	3.37227e-10	8.72682e-09		581	U2AF2	NM_001012478#NM_007279	0.876997	3.84071e-10	9.8626e-09
582	EBF2	NM_022659	1.20711	4.54665e-11	1.28472e-09		582	NFYA	NM_021705#NM_002505	0.877044	1.6153e-09	3.83602e-08
583	ANPEP	NM_001150	1.20684	2.35306e-11	6.82213e-10		583	ZNF526	NM_133444	0.8771	1.21279e-06	1.85961e-05
584	DOK4	NM_018110	1.20647	1.42777e-16	6.41616e-15		584	TMEM177	NM_001101312#NM_001101314#NM_001101311#NM_014020	0.877274	0.00142271	0.0101653
585	TSEN54	NM_207346	1.20608	5.10546e-13	1.77801e-11		585	ACVR2A	NM_020328#NM_020327#NM_004302	0.877407	6.70614e-05	0.000714262
586	KIAA0247	NM_014734	1.20582	6.79061e-15	2.72651e-13		586	ZNF100	NM_173531	0.877425	1.49642e-05	0.00018541
587	MAPKAPK2	NM_032960#NM_004759	1.20512	8.61009e-18	4.20043e-16		587	ZNF574	NM_022752	0.877456	1.20764e-08	2.58663e-07
588	C4orf49	NM_032623	1.20417	1.77946e-14	7.0122e-13		588	SLC35A2	NM_001032289#NM_005660#NM_001042498	0.877611	8.19582e-10	2.00125e-08
589	PIK3R3	NM_001114172#NM_003629	1.20376	3.42788e-15	1.40778e-13		589	IGFBP3	NM_001013398#NM_000598	0.877653	8.13738e-07	1.29006e-05
590	LOC100288181	NR_034114	1.20328	0.00132444	0.00957597		590	GRAMD1A	NM_020895#NM_001136199	0.877697	8.21796e-10	2.00457e-08
591	TNFRSF1A	NM_001065	1.20256	1.06987e-16	4.8545e-15		591	WDR62	NM_173636#NM_001083961	0.877698	4.62631e-08	8.9865e-07
592	SLC7A5	NM_003486	1.20172	1.13855e-13	4.24334e-12		592	ZNF674	NM_001190417#NM_001039891#NM_001146291	0.877886	0.00525171	0.0297003
593	HOXA11	NM_005523	1.20094	1.46688e-12	4.81432e-11		593	HIST1H2AC	NM_003512	0.878445	0.00713082	0.0383241
594	ARHGEF10L	NM_018125	1.20036	3.51102e-11	1.00423e-09		594	GTPBP2	NM_019096	0.878602	1.38096e-07	2.49771e-06
595	CCDC88B	NM_032251	1.20004	0.0082319	0.0430277		595	CNOT3	NM_014516	0.878667	1.23495e-09	2.95984e-08
596	ZADH2	NM_175907	1.19965	2.68874e-16	1.18102e-14		596	NUDT22	NM_032344#NM_001128613#NM_001128612	0.878846	0.000382383	0.00325639
597	SIX1	NM_005982	1.19961	2.75464e-11	7.94696e-10		597	WDR24	NM_032259	0.878907	9.54998e-07	1.49574e-05
598	GRASP	NM_181711	1.19864	3.08683e-08	6.20232e-07		598	D2HGDH	NM_152783	0.878941	0.00298862	0.018804
599	NCOR2	NM_001077261#NM_006312	1.19715	9.57929e-10	2.32449e-08		599	ADPRHL2	NM_017825	0.878956	3.18491e-08	6.372e-07
600	KCNMA1	NM_002247#NM_001161352#NM_001014797#NM_001161353	1.19607	1.08745e-05	0.000139394		600	SAV1	NM_021818	0.879028	1.16919e-08	2.5158e-07
601	ANKZF1	NM_018089#NM_001042410	1.19573	8.95181e-09	1.94954e-07		601	C6orf1	NM_178508#NM_001008703#NM_001008704	0.879756	0.00240551	0.0157324
602	SBK1	NM_001024401	1.1955	0.00117753	0.00866115		602	LOC100144602	NR_034138	0.879932	0.00481796	0.0277716
603	SNHG4	NR_003141#NR_036536	1.19458	1.80244e-07	3.19329e-06		603	WDR90	NM_145294	0.880824	1.92209e-08	3.96778e-07
604	DNMBP	NM_015221	1.19363	2.01259e-12	6.50925e-11		604	WWP2	NM_199424#NM_007014	0.880856	9.41722e-08	1.74791e-06
605	ZNF276	NM_152287	1.19338	1.12247e-17	5.4306e-16		605	CYB561D1	NM_001134402#NM_001134403#NM_001134400#NM_182580#NM_001134404	0.880926	4.53642e-07	7.51291e-06
606	TRIM11	NM_145214	1.19189	2.50189e-18	1.27373e-16		606	REST	NM_005612#NM_001193508	0.880946	8.17771e-06	0.000107297
607	DLX1	NM_001038493#NM_178120	1.19119	1.16228e-07	2.12355e-06		607	NR2F2	NM_021005#NM_001145155	0.881187	0.000395827	0.00335864
608	HAP1	NM_001079871#NM_177977#NM_001079870	1.19117	0.00083352	0.00642193		608	KLC3	NM_177417	0.881191	0.000921836	0.00699853
609	ARRB1	NM_004041#NM_020251	1.19084	1.38952e-12	4.57328e-11		609	RECQL4	NM_004260	0.881251	1.01761e-08	2.19774e-07
610	ISG20	NM_002201	1.1905	0.0057845	0.0322299		610	ASPHD1	NM_181718	0.881489	3.77879e-05	0.000427203
611	C17orf103	NM_152914	1.19043	6.27991e-08	1.19308e-06		611	DHX30	NM_014966#NM_138615	0.881496	1.24586e-07	2.26739e-06
612	CRAMP1L	NM_020825	1.19032	2.69726e-13	9.71179e-12		612	NRSN2	NM_024958	0.88162	3.91741e-08	7.69261e-07
613	TARSL2	NM_152334	1.18985	3.23586e-08	6.46839e-07		613	IKZF2	NM_016260#NM_001079526	0.881905	8.65243e-05	0.000891884
614	NT5DC3	NM_001031701	1.18976	2.34976e-14	9.13631e-13		614	SGK223	NM_001080826	0.882013	8.1819e-08	1.53078e-06
615	ABHD5	NM_016006	1.18955	4.93324e-18	2.44756e-16		615	TRAF2	NM_021138	0.882018	5.34301e-10	1.34345e-08
616	LOC283624	NR_036487	1.1891	7.30354e-10	1.80411e-08		616	C2orf69	NM_153689	0.882304	1.05608e-05	0.000136119
617	ZNF354B	NM_058230	1.18837	0.00464511	0.0269347		617	CHD1	NM_001270	0.882574	1.06077e-06	1.64923e-05
618	PLEKHA7	NM_175058	1.18582	0.000401812	0.00340447		618	THAP1	NM_018105#NM_199003	0.882734	0.00304118	0.0190606
619	SERPINB9	NM_004155	1.18529	7.31965e-13	2.49702e-11		619	PHLPP1	NM_194449	0.882873	4.377e-06	6.02012e-05
620	C6orf132	NM_001164446	1.18509	3.52393e-14	1.35323e-12		620	BAG2	NM_004282	0.882952	2.00795e-06	2.95106e-05
621	SDC3	NM_014654	1.18465	2.40277e-16	1.0594e-14		621	FKBP2	NM_004470	0.883083	4.94936e-05	0.000543723
622	EBF3	NM_001005463	1.18445	9.85391e-12	2.97117e-10		622	C19orf47	NM_178830	0.883181	2.7284e-09	6.32512e-08
623	LBH	NM_178834	1.18442	4.45662e-10	1.13568e-08		623	MFSD9	NM_152778	0.883197	0.000246195	0.0022113
624	SEMA4D	NM_001142287	1.18325	5.2937e-12	1.64062e-10		624	ZNF384	NM_001039917#NM_133476#NM_001135734#NM_001039918#NM_001039916#NM_001039919#NM_001039920	0.883202	9.891e-08	1.83003e-06
625	PKI55	NM_001199924	1.18061	1.09133e-09	2.62935e-08		625	KLHL36	NM_024731	0.883247	8.95103e-08	1.66667e-06
626	RNF19B	NM_001127361#NM_153341	1.18006	3.2278e-09	7.42395e-08		626	PIN1	NM_006221	0.883252	1.35126e-06	2.04642e-05
627	SLC9A1	NM_003047	1.17984	1.20501e-14	4.79703e-13		627	AP5B1	NM_007077#NM_001128126	0.883262	7.35159e-07	1.17424e-05
628	PDLIM4	NM_001131027#NM_003687	1.17869	4.81528e-08	9.30716e-07		628	ZNF513	NM_020713	0.883275	3.71051e-05	0.000420909
629	LOC100129034	NR_027406	1.17801	3.79661e-13	1.33815e-11		629	BTN2A3P	NR_027795	0.883317	0.00204083	0.013708
630	GRPEL1	NM_025196	1.17786	1.10081e-12	3.67481e-11		630	LRCH4	NM_002319	0.883407	6.04363e-08	1.15006e-06
631	EPHA2	NM_004431	1.1773	0.000389706	0.00331151		631	KIAA2018	NM_001009899	0.883418	2.50922e-08	5.10761e-07
632	SYNM	NM_015286#NM_145728	1.17627	4.19204e-11	1.19027e-09		632	ACSF3	NM_001127214#NR_023316#NM_174917	0.883493	2.04254e-05	0.000245273
633	FAM213B	NM_020223	1.1762	1.44133e-10	3.88478e-09		633	ASL	NM_000048#NM_001024944#NM_001024943#NM_001024946	0.883586	1.26708e-08	2.69663e-07
634	B4GALT1	NM_001497	1.17523	3.69835e-13	1.30548e-11		634	PEX5	NM_001131026#NM_001131024#NM_001131025#NM_001131023#NM_000319	0.883745	5.48539e-09	1.22312e-07
635	TMC6	NM_001127198#NM_007267	1.17427	0.000928832	0.00704706		635	FRMD6	NM_001042481#NM_152330	0.883748	3.3025e-08	6.58471e-07
636	MPRIP	NM_015134#NM_201274	1.17385	3.14583e-13	1.1206e-11		636	RRP8	NM_015324	0.883896	3.59957e-06	5.03983e-05
637	SLC6A8	NM_001142805#NM_001142806#NM_005629	1.17354	7.38469e-12	2.25576e-10		637	NFXL1	NM_152995	0.883972	4.70633e-07	7.77775e-06
638	NDST1	NM_001543	1.17329	1.89439e-42	2.47308e-40		638	DHX34	NM_014681	0.884092	3.87876e-06	5.39518e-05
639	CLK4	NM_020666	1.17324	8.14649e-13	2.75097e-11		639	KLC2	NM_001134776#NM_001134774#NM_001134775#NM_022822	0.884155	2.5592e-08	5.20029e-07
640	HES6	NM_001142853#NM_018645	1.17277	0.00793505	0.0417815		640	TIGD5	NM_032862	0.884311	3.25237e-05	0.000374946
641	KLHL25	NM_022480	1.1722	3.23131e-12	1.03014e-10		641	MAN2C1	NM_006715	0.884371	0.000330456	0.00285475
642	TRIM7	NM_203295#NM_203293#NM_203294#NM_203297#NM_033342#NM_203296	1.17182	0.00206506	0.0138628		642	FTSJD1	NM_001099642#NM_018348	0.884437	2.238e-09	5.24025e-08
643	DCUN1D2	NM_001014283	1.17109	2.33126e-08	4.77867e-07		643	TBPL1	NM_004865	0.884498	3.22262e-06	4.56402e-05
644	GPR153	NM_207370	1.17092	0.000110074	0.00110159		644	SCAMP2	NM_005697	0.884535	1.88521e-06	2.78643e-05
645	JAK1	NM_002227	1.17059	2.17819e-10	5.76443e-09		645	MAPRE3	NM_001143827#NM_001143826	0.884604	0.00613841	0.033767
646	TOB2	NM_016272	1.17039	2.24751e-07	3.92059e-06		646	ING3	NM_198267#NM_019071	0.884605	1.50301e-07	2.69343e-06
647	CASP3	NM_032991#NM_004346	1.16985	8.27391e-11	2.29625e-09		647	PDCD7	NM_005707	0.884642	4.59211e-05	0.000509295
648	ARID5A	NM_031371#NM_016374	1.16931	2.05573e-11	6.00479e-10		648	CDKN2A	NM_000077#NM_001195132#NM_058195#NM_058197	0.884792	0.00250356	0.0162464
649	IQSEC1	NM_001134382	1.16905	8.25768e-14	3.09736e-12		649	TAOK2	NM_004783	0.884798	9.4641e-06	0.000122933
650	ITPK1	NM_001142594	1.16829	1.28998e-08	2.74038e-07		650	BAMBI	NM_012342	0.884882	0.00211212	0.01413
651	AADAT	NM_182662#NM_016228	1.16805	0.000513645	0.00423083		651	HSPA1A	NM_005345	0.885138	0.00551136	0.0309441
652	ZBTB8OS	NM_178547	1.16774	8.36784e-05	0.000865986		652	RSRC2	NR_036435#NR_036436#NR_036434#NM_023012	0.885167	2.2401e-07	3.91817e-06
653	SLC17A7	NM_020309	1.16762	0.000434267	0.00365034		653	CDK10	NM_052988#NM_001098533#NR_027702#NM_001160367#NM_052987#NR_027703	0.885222	5.71332e-05	0.00061852
654	TBC1D2	NM_018421	1.16672	6.11822e-07	9.94232e-06		654	KAT5	NM_182709#NM_182710#NM_006388	0.885334	1.40126e-06	2.11803e-05
655	ZBTB7A	NM_015898	1.16651	1.21943e-06	1.86857e-05		655	FUK	NM_145059	0.885417	0.000322063	0.00279153
656	BCL7A	NM_001024808#NM_020993	1.16649	6.62849e-12	2.0398e-10		656	HCFC1	NM_005334	0.885715	1.03493e-05	0.000133541
657	DSTNP2	NM_006870#NM_001011546	1.16648	0.000634183	0.00507694		657	CTC1	NM_004388	0.885721	0.000142273	0.00137495
658	GDPD5	NM_030792	1.16608	4.74612e-09	1.06642e-07		658	NCDN	NM_001014839#NM_014284#NM_001014841	0.886115	1.44135e-09	3.43688e-08
659	TCF7	NM_003202#NM_201634#NM_201632#NM_001134851#NM_213648	1.1656	0.00117065	0.0086214		659	FAM76B	NM_144664	0.886168	9.99607e-07	1.56037e-05
660	EMP1	NM_001423	1.16545	4.38942e-07	7.2953e-06		660	FAM160A2	NM_001098794#NM_032127	0.88624	2.55397e-07	4.4143e-06
661	B2M	NM_001700	1.1653	3.42449e-09	7.83775e-08		661	NRBF2	NM_030759	0.886366	1.9244e-07	3.39391e-06
662	SPATA13	NM_153023#NM_001166271	1.16523	5.99818e-12	1.85404e-10		662	QTRT1	NM_031209	0.886522	2.83776e-06	4.05831e-05
663	ELF1	NM_172373#NM_001145353	1.1652	7.48293e-11	2.08416e-09		663	TRIM27	NM_006510	0.886564	3.8129e-09	8.64209e-08
664	PNPLA2	NM_020376	1.16492	2.64895e-08	5.36369e-07		664	ZNF785	NM_152458	0.886646	0.000717571	0.00565348
665	HSPB8	NM_014365	1.16409	4.74159e-08	9.18753e-07		665	MARK2	NM_004954#NM_001163297#NM_017490#NM_001039469#NM_001163296	0.886928	1.31835e-08	2.79557e-07
666	NFKBIE	NM_004556	1.16386	6.77734e-09	1.49268e-07		666	HNRPDL	NR_003249#NM_031372	0.886984	1.07449e-06	1.66835e-05
667	SLC26A6	NM_134426#NM_022911#NM_134263	1.16369	2.09333e-06	3.06305e-05		667	MYO1C	NM_001080950#NM_033375#NM_001080779	0.887134	5.44166e-19	2.89001e-17
668	SFRP1	NM_003012	1.16331	7.71616e-10	1.89602e-08		668	ISOC2	NM_024710#NM_001136201#NM_001136202	0.887545	4.00481e-07	6.67031e-06
669	RAB40C	NM_001172666#NM_001172665#NM_001172663#NM_001172664#NM_021168	1.16318	4.59104e-07	7.59798e-06		669	RANGAP1	NM_002883	0.887651	3.46055e-09	7.90481e-08
670	KLHDC8B	NM_173546	1.16307	3.91207e-10	1.00348e-08		670	RNF216P1	NR_023384#NR_015449#NR_023385	0.887973	6.07815e-08	1.15569e-06
671	TUB	NM_003320#NM_177972	1.16286	1.45957e-06	2.19905e-05		671	PICK1	NM_012407#NM_001039583#NM_001039584	0.88805	4.45461e-07	7.38789e-06
672	LZTS2	NM_032429	1.16228	7.79968e-13	2.64533e-11		672	ATXN2L	NM_148414#NM_148415#NM_007245#NM_145714#NM_148416	0.888067	5.59837e-07	9.15461e-06
673	STC1	NM_003943	1.16183	2.59095e-05	0.000305322		673	FBXL14	NM_152441	0.888473	0.000805028	0.00624358
674	CD9	NM_001769	1.16123	2.1964e-07	3.84749e-06		674	SIRT6	NM_016539#NM_001193285	0.888513	3.21225e-06	4.55208e-05
675	VCPIP1	NM_025054	1.16066	1.44877e-08	3.04998e-07		675	TMEM55A	NM_018710	0.888825	7.90367e-06	0.000104052
676	MIDN	NM_177401	1.16004	0.00192688	0.0130741		676	LPIN2	NM_014646	0.888872	1.29834e-06	1.97652e-05
677	SEMA6B	NM_032108	1.16002	6.68144e-10	1.66098e-08		677	STRN4	NM_001039877#NM_013403	0.888921	1.89028e-06	2.79217e-05
678	PDK1	NM_002610	1.15964	1.46895e-11	4.35062e-10		678	C18orf21	NM_031446	0.888959	2.00742e-05	0.000241508
679	LRRFIP1	NM_001137553#NM_001137552#NM_001137551#NM_004735#NM_001137550	1.15943	1.2958e-07	2.35096e-06		679	LINC00294	NM_173083	0.889137	3.61773e-05	0.000411984
680	LOC100506730	NR_036592	1.15877	6.51194e-05	0.000697073		680	SARS2	NM_001145901#NM_017827	0.88928	3.80801e-06	5.30623e-05
681	C3orf78	NM_001124767	1.15818	0.000112144	0.00111895		681	FZD4	NM_012193	0.889304	1.31556e-07	2.38496e-06
682	SEMA4C	NM_020210#NM_198925	1.15804	1.79583e-12	5.82847e-11		682	CPT2	NM_000098	0.889397	1.39764e-07	2.52202e-06
683	SAPCD2	NR_024084#NM_001131063#NM_024632#NM_001131062	1.15787	6.04126e-06	8.08547e-05		683	CDAN1	NM_138477	0.889429	1.0931e-05	0.000140041
684	RXRA	NM_002957	1.1568	8.08209e-08	1.51453e-06		684	STIM2	NM_020860#NM_001169117#NM_001169118	0.889457	2.28298e-08	4.69205e-07
685	SAP30L	NR_024084#NM_001131063#NM_024632#NM_001131062	1.15555	7.53647e-08	1.42032e-06		685	JOSD2	NM_138334	0.890006	2.95226e-07	5.021e-06
686	NPTX2	NM_002523	1.15544	0.00613395	0.0337504		686	CCDC85A	NM_198489	0.890016	6.05349e-07	9.8577e-06
687	AMMECR1	NM_001171689	1.15526	3.82404e-11	1.09242e-09		687	CNTROB	NM_001037144#NM_053051	0.890129	2.94952e-07	5.021e-06
688	RASA2	NM_006506	1.15521	2.95059e-07	5.021e-06		688	POGZ	NM_015100#NM_001194937#NM_001194938#NM_145796	0.890165	1.36094e-05	0.000170705
689	DGKE	NM_003647	1.15502	4.27379e-10	1.09147e-08		689	ARHGEF1	NM_198977#NM_004706	0.890217	8.91205e-07	1.40619e-05
690	KLF4	NM_004235	1.15479	1.56939e-10	4.20568e-09		690	MZF1	NM_198055#NM_003422	0.89026	0.000495188	0.00409758
691	ZNF395	NM_018660	1.15396	1.13383e-07	2.0797e-06		691	ZNF680	NM_178558#NM_001130022	0.890277	0.00663618	0.036089
692	ZNF174	NM_003450#NM_001032292	1.15392	4.99915e-08	9.63068e-07		692	IL15	NM_172174#NM_000585	0.890513	0.000893403	0.00680477
693	PPP1R12B	NM_032104#NM_002481#NM_001197131#NM_032103	1.1536	4.82185e-09	1.08135e-07		693	CCNL1	NM_020307	0.890583	3.14873e-08	6.30769e-07
694	ARID4A	NM_023000#NM_002892#NM_023001	1.15322	1.61075e-09	3.8291e-08		694	TRO	NM_001039705#NM_016157#NM_177556	0.890724	1.196e-06	1.83991e-05
695	FJX1	NM_014344	1.153	7.18772e-11	2.00433e-09		695	ZNF343	NM_024325	0.890882	0.000409983	0.00346366
696	SPATA2L	NM_152339	1.15287	2.82532e-10	7.36854e-09		696	ACVR1B	NM_020328#NM_020327#NM_004302	0.890887	2.67996e-07	4.60819e-06
697	CRKL	NM_005207	1.15239	2.28813e-07	3.97243e-06		697	ZNF445	NM_181489	0.890935	3.64397e-08	7.21629e-07
698	PER2	NM_022817	1.15225	5.34498e-07	8.76501e-06		698	RELA	NM_001145138#NM_021975	0.891135	4.98339e-07	8.20661e-06
699	SCD	NM_005063	1.15183	3.32605e-16	1.45006e-14		699	CIC	NM_015125	0.891161	4.06834e-06	5.62205e-05
700	IDH1	NM_005896	1.15037	4.67224e-10	1.18546e-08		700	GNAS	NM_016592	0.891302	1.17072e-17	5.64069e-16
701	ZFP36	NM_003407	1.14945	0.000193844	0.00179681		701	TBC1D25	NM_002536	0.891374	1.56981e-06	2.34699e-05
702	CAMSAP1	NM_015447	1.14944	2.54272e-10	6.66873e-09		702	TROAP	NM_005480	0.89157	9.17553e-07	1.44192e-05
703	GATS	NR_028039#NM_178831#NR_028040	1.14792	5.21661e-05	0.000569194		703	TP53I13	NM_138349	0.891637	1.34438e-06	2.03732e-05
704	MIR143HG	NR_029684	1.14789	5.10576e-07	8.39629e-06		704	DRG2	NM_001388	0.891964	1.30753e-05	0.000164803
705	ARF6	NM_001663	1.14703	1.46846e-05	0.000182526		705	SFI1	NM_001007467#NM_014775	0.891975	4.85863e-05	0.000535549
706	ASAP2	NM_018482	1.14645	2.49822e-08	5.08967e-07		706	SNHG8	NR_034010#NR_003584#NR_034011	0.892068	3.28796e-05	0.000378861
707	RRP1B	NM_015056	1.14637	2.5822e-08	5.24248e-07		707	AKIRIN1	NM_001136275#NM_024595	0.892093	1.22138e-07	2.22534e-06
708	DGKD	NM_152879	1.14632	7.58145e-07	1.20848e-05		708	ZNF85	NM_003429#NR_034060	0.892124	0.000248813	0.0022311
709	KCNK6	NM_004823	1.14612	0.00293445	0.0185048		709	H2AFX	NM_002105	0.892246	3.47297e-05	0.00039802
710	ARMC7	NM_024585	1.14603	3.06253e-05	0.000356046		710	PCDHGB5	NM_018925	0.892278	8.04044e-05	0.000835433
711	PRR5L	NM_001160167#NM_001160168#NM_024841	1.14594	3.28406e-08	6.55355e-07		711	SPIN3	NM_001010862#NR_027139	0.892339	0.000655239	0.00521869
712	ALDH3A2	NM_000382#NM_001031806	1.14529	4.85013e-08	9.36677e-07		712	SHARPIN	NM_030974	0.892378	2.34231e-08	4.79712e-07
713	EPHA4	NM_004438	1.14513	4.18571e-06	5.7706e-05		713	SESN1	NM_014454	0.892425	0.000242942	0.00218793
714	KIAA0895L	NM_001040715	1.14509	3.63351e-09	8.25951e-08		714	TMEM22	NM_025246#NM_001097599#NM_001097600	0.892538	0.00277342	0.0176592
715	CABLES1	NM_001100619#NR_023359	1.14428	9.08722e-06	0.00011846		715	HECA	NM_016217	0.892559	3.30961e-08	6.59326e-07
716	PPP1R9B	NM_032595	1.14334	6.98129e-08	1.3231e-06		716	MOGS	NM_178176	0.892794	3.07716e-07	5.21821e-06
717	RASSF2	NM_014737	1.1433	0.00717004	0.0385082		717	BAZ2A	NM_013449	0.892814	2.68108e-05	0.000314515
718	ACCN2	NM_001095#NM_020039	1.1432	0.00123894	0.0090304		718	HCFC2	NM_013320	0.892869	2.0566e-06	3.01686e-05
719	FAM101B	NM_182705	1.14319	3.83456e-10	9.85764e-09		719	OSBPL5	NM_020896#NM_001144063#NM_145638	0.893446	2.12553e-06	3.10823e-05
720	CDR2L	NM_014603	1.14276	3.2904e-10	8.55284e-09		720	TEP1	NM_007110	0.893638	1.46247e-05	0.000181976
721	NR2F6	NM_005234	1.14269	2.58362e-10	6.7684e-09		721	MIER1	NM_001077704#NM_001146113#NM_001146112#NM_001077701#NM_020948#NM_001146110#NM_001077702#NM_001146111#NM_001077700#NM_001077703	0.894018	1.47545e-05	0.000183103
722	PPP1R3C	NM_005398	1.14254	0.000129317	0.00126704		722	HMGCR	NM_001130996#NM_000859	0.894053	6.74541e-05	0.000717464
723	SS18L2	NM_016305	1.14246	5.14124e-08	9.87186e-07		723	ZNF804A	NM_194250	0.894176	3.94684e-07	6.58314e-06
724	LOC100507246	NR_037601#NR_037600#NR_037602	1.14209	1.91215e-05	0.000231399		724	NRG1	NM_001160004#NM_013964#NM_001159995#NM_013962#NM_001160008#NM_013960#NM_001160002#NM_001159999#NM_013959#NM_001160005#NM_001160001#NM_013957#NM_001160007#NM_013958#NM_013956#NM_004495	0.894226	0.000797317	0.00620107
725	AFF1	NM_001166693	1.14137	7.21307e-07	1.15607e-05		725	GSTZ1	NM_001513#NM_145871#NM_145870	0.894269	5.4413e-07	8.91671e-06
726	BRD3	NM_007371	1.14132	4.73864e-09	1.06576e-07		726	TOR2A	NM_001134431#NM_001085347#NM_130459#NM_001134430	0.894444	3.91871e-05	0.000441313
727	SPRED2	NM_152594	1.14011	1.03171e-05	0.000133198		727	GSK3A	NM_019884	0.894551	1.53031e-06	2.29745e-05
728	ZCCHC14	NM_015144	1.14008	3.97457e-08	7.79829e-07		728	E2F1	NM_005225	0.894588	2.87625e-06	4.10081e-05
729	PPIF	NM_005729	1.1398	2.95069e-06	4.19925e-05		729	GIPC1	NM_202467#NM_202470#NM_005716#NM_202494#NM_202469#NM_202468	0.894712	8.9796e-05	0.000918718
730	ARNTL	NM_001178#NM_001030272#NM_001030273	1.13902	6.27068e-06	8.37812e-05		730	MGRN1	NM_001142291#NM_015246#NM_001142289#NM_001142290	0.894774	0.000317866	0.00276027
731	ALAS1	NM_199166#NM_000688	1.13864	3.78716e-08	7.48083e-07		731	CERCAM	NM_016174	0.895129	3.30526e-07	5.58476e-06
732	AKNA	NM_030767	1.1386	0.000164125	0.00155274		732	LHPP	NM_001167880#NM_022126	0.895137	0.00916253	0.0467591
733	MEGF9	NM_001080497	1.13837	5.0443e-08	9.706e-07		733	AGTR1	NM_000685#NM_032049#NM_004835#NM_031850#NM_009585	0.895312	4.52045e-05	0.000502539
734	ACER2	NM_001010887	1.13751	0.000205905	0.00189582		734	PARP8	NM_001178056#NM_024615#NM_001178055	0.895421	0.00336978	0.0206734
735	RNF141	NM_016422	1.13743	1.3809e-06	2.08861e-05		735	ZNF189	NM_197977#NM_003452	0.895446	2.7237e-07	4.67308e-06
736	NFE2L3	NM_004289	1.13594	7.23625e-06	9.57512e-05		736	TMEM205	NM_198536#NM_033408#NM_001145416	0.895513	1.06266e-05	0.000136742
737	KLF13	NM_015995	1.13575	1.41996e-07	2.55637e-06		737	C19orf43	NM_024038	0.895544	0.00209743	0.0140558
738	HOTAIR	NR_003716	1.13545	3.49853e-05	0.00040053		738	ADAMTS10	NM_030957	0.895605	0.000140472	0.00136092
739	MKRN1	NM_013446	1.13544	5.04656e-08	9.706e-07		739	ALG12	NM_024105	0.895684	4.50966e-06	6.18075e-05
740	SLC25A1	NM_005984	1.13475	2.15226e-08	4.43078e-07		740	DCLRE1B	NM_022836	0.895809	7.34609e-07	1.17417e-05
741	MSL1	NM_001012241	1.13473	4.76826e-07	7.87453e-06		741	ZDBF2	NM_020923	0.895872	1.82565e-06	2.70526e-05
742	PMP22	NM_153322#NM_153321#NM_000304	1.13393	1.24621e-08	2.65464e-07		742	GPN2	NM_018066	0.896095	7.38878e-05	0.000776353
743	TEX2	NM_018469	1.13361	1.14635e-07	2.09937e-06		743	MTCH1	NM_014341	0.896106	1.57771e-07	2.81865e-06
744	TNFRSF11A	NM_003839	1.13337	0.00281753	0.0178816		744	RIPK2	NM_003821	0.896245	6.85102e-07	1.10334e-05
745	N4BP3	NM_015111	1.13226	4.12799e-06	5.69774e-05		745	MAP1LC3A	NM_181509	0.896414	5.89969e-06	7.91412e-05
746	OAT	NM_000274#NM_001171814	1.13141	6.60981e-06	8.80605e-05		746	RNF41	NM_194358#NM_005785#NM_194359	0.896564	1.24795e-06	1.90726e-05
747	IRF2	NM_002199	1.13136	3.02368e-07	5.13126e-06		747	TMEM101	NM_032376	0.896665	1.13654e-05	0.000144892
748	UBXN2A	NM_183008#NM_145345#NM_001077262	1.13074	0.000521054	0.00428581		748	ACAP3	NM_030649	0.89671	5.43706e-06	7.38681e-05
749	OSBPL3	NM_015550#NM_145320#NM_145322#NM_145321	1.13018	7.31849e-06	9.66752e-05		749	AEBP2	NM_001114176#NM_153207	0.896753	1.33833e-05	0.00016814
750	RGS19	NM_005873#NM_001039467	1.13007	4.91706e-05	0.000540715		750	TMEM200A	NM_013390#NM_001135820	0.896756	0.00355	0.0215751
751	PANX1	NM_015368	1.12993	1.03268e-07	1.90614e-06		751	COL5A3	NM_015719	0.896852	6.76209e-05	0.00071891
752	RHBDL3	NM_138328	1.1298	0.00913916	0.0466635		752	TRIM41	NM_033549#NM_201627	0.896878	4.46377e-07	7.39783e-06
753	KANK2	NM_001136191	1.12977	8.46263e-06	0.000110787		753	PEX12	NM_000286	0.896972	0.000406435	0.00343856
754	PLEKHA2	NM_021623	1.12976	2.65268e-09	6.1741e-08		754	TIGD7	NM_033208	0.897084	0.000811119	0.00627623
755	PASK	NM_015148	1.12961	9.0578e-10	2.20252e-08		755	ZNF507	NM_014910#NM_001136156	0.897146	6.59349e-07	1.0648e-05
756	CEBPG	NM_001806	1.12959	2.67811e-08	5.409e-07		756	PABPC1L	NM_001124756	0.897157	2.91853e-06	4.15602e-05
757	PTPN1	NM_002827	1.12944	2.64557e-06	3.80207e-05		757	CLIP3	NM_015526	0.897235	1.87782e-06	2.77727e-05
758	TMEM64	NM_001008495#NM_001146273	1.12914	0.00127967	0.00929252		758	C18orf54	NM_173529	0.897238	0.000104809	0.00105568
759	LOC255480	NR_029449#NR_029448	1.12798	5.70545e-08	1.08748e-06		759	RHBDD3	NM_012265	0.897572	4.00514e-06	5.538e-05
760	RAB36	NM_004914	1.12752	0.00691053	0.0373118		760	C19orf25	NM_152482	0.897694	3.38956e-05	0.000389417
761	ECE1	NM_001113349#NM_001113348#NM_001397	1.1275	6.25797e-06	8.36592e-05		761	SNUPN	NM_001042588	0.897732	9.36698e-07	1.47003e-05
762	C7orf41	NM_152793	1.1269	1.2218e-07	2.22534e-06		762	ZNF473	NM_001006656#NM_015428	0.897753	1.83522e-06	2.71771e-05
763	TACC2	NM_006997#NM_206860#NM_206862#NM_206861	1.12621	1.05484e-06	1.64112e-05		763	DVL2	NM_004422	0.89796	2.23622e-06	3.25177e-05
764	ZMIZ1	NM_020338	1.12597	5.60215e-07	9.15461e-06		764	NR1H2	NM_007121	0.897995	1.27375e-05	0.000160806
765	MXD3	NM_001142935#NM_031300	1.12593	0.000131604	0.00128621		765	DNAJB9	NM_012328	0.898044	2.49444e-07	4.31778e-06
766	BCAR1	NM_001170719#NM_001170720#NM_001170714#NM_001170715#NM_001170717#NM_014567#NM_001170716#NM_001170718	1.12562	0.000423794	0.00357002		766	CEP152	NM_001194998#NM_014985	0.898162	0.000605968	0.00489227
767	RALGDS	NM_001042368	1.12528	1.33177e-06	2.02083e-05		767	WDR47	NM_014969#NM_001142551#NM_001142550	0.898362	5.80672e-06	7.80284e-05
768	IQCE	NM_001100390#NM_152558	1.12525	1.63766e-06	2.44529e-05		768	ZNF28	NM_006969#NR_036599#NR_036600	0.898375	6.44378e-06	8.58974e-05
769	YTHDF1	NM_017798	1.12511	3.52067e-08	6.9899e-07		769	ZNF280D	NM_001002844#NM_001002843#NM_017661	0.898433	2.06599e-05	0.000247835
770	SLC25A12	NM_003705	1.12487	9.28188e-08	1.72416e-06		770	UAP1	NM_003115	0.898482	1.94686e-07	3.43094e-06
771	TCF7L2	NM_030756#NM_001198527#NM_001198529#NM_001146285#NM_001146286#NM_001198525#NM_001198526#NM_001198528#NM_001146274#NM_001198531#NM_001146284#NM_001146283#NM_001198530	1.12472	2.03211e-06	2.98282e-05		771	ZNF140	NM_021030	0.898535	0.00468076	0.0270742
772	ACER3	NM_018367	1.12467	3.69338e-08	7.30795e-07		772	FAM108B1	NM_016014#NM_001025780	0.898598	0.000277952	0.00245844
773	WBP4	NM_007187	1.12437	2.13664e-06	3.12056e-05		773	ARMCX2	NM_014782#NM_177949	0.89862	6.85413e-06	9.10041e-05
774	APOL6	NM_030641	1.12375	0.00333807	0.0205328		774	ATXN7	NM_001128149#NM_000333#NM_001177387	0.898655	1.04278e-06	1.62343e-05
775	RCOR3	NM_001136223#NM_001136224#NM_001136225	1.12368	1.59389e-05	0.000196549		775	PTOV1	NM_017432	0.898719	9.54357e-06	0.000123828
776	CKB	NM_001823	1.1228	6.45083e-07	1.04465e-05		776	ADRA2A	NM_000681	0.898756	1.06553e-05	0.00013703
777	CCNE1	NM_057182#NM_001238	1.12166	1.06946e-05	0.00013739		777	NEURL4	NM_032442#NM_001005408	0.89876	2.06303e-05	0.000247606
778	TIFA	NM_052864	1.12163	0.00131027	0.00948232		778	MCPH1	NM_024596	0.898893	0.000204618	0.0018862
779	TMEM50B	NM_006134	1.12054	5.39682e-06	7.34068e-05		779	EPC2	NM_025209	0.898982	7.19226e-05	0.000758433
780	NGF	NM_002506	1.12045	0.0050471	0.0287941		780	CSTF1	NM_001033521#NM_001324#NM_001033522	0.899054	5.76135e-06	7.75079e-05
781	RAI1	NM_030665	1.11981	1.81531e-07	3.21364e-06		781	GLTSCR2	NM_015710	0.899082	7.34467e-07	1.17417e-05
782	AMOTL1	NM_130847	1.11947	0.000130716	0.0012786		782	CAMTA2	NM_001171166#NM_015099#NM_001171168#NM_001171167	0.899298	0.000336817	0.00290326
783	TPRA1	NM_001136053#NM_001142646	1.1194	9.14338e-06	0.000119032		783	STK11IP	NM_052902	0.89931	2.27601e-05	0.000270666
784	AVPI1	NM_021732	1.11906	3.69055e-06	5.15485e-05		784	RNPEPL1	NM_018226	0.899319	8.00485e-06	0.000105147
785	ZBTB48	NM_005341	1.11803	0.00429627	0.0252499		785	ZNF562	NM_001130031#NM_001130032#NM_017656	0.89938	2.32484e-05	0.000275771
786	ZNF295	NM_001098403#NM_020727#NM_001098402	1.11778	0.000409694	0.00346247		786	ZNF248	NM_021045	0.899438	0.00366454	0.0221445
787	RAB11FIP1	NM_001002814#NM_025151	1.11762	1.6476e-06	2.45856e-05		787	DPP7	NM_013379	0.899555	3.95095e-05	0.000444301
788	GNG10	NM_001198664#NM_001017998	1.11681	0.0015118	0.0106795		788	DPY19L2P2	NR_027768#NR_003561	0.899639	5.5355e-06	7.49883e-05
789	ATG16L1	NM_198890#NM_030803#NM_001190266#NM_017974#NM_001190267	1.1168	8.85215e-08	1.65089e-06		789	USP42	NM_032172	0.899684	6.61659e-05	0.000706656
790	FAM100B	NM_182565	1.1158	3.30165e-05	0.000380251		790	SLC22A17	NM_020372#NM_016609	0.899915	0.000849209	0.00652344
791	KIF21A	NM_001173465#NM_017641#NM_001173464#NM_001173463	1.11567	0.00056452	0.00459962		791	C17orf62	NM_001193653#NR_036517#NM_001100407#NR_036516#NM_001193654#NR_036514#NR_036518#NR_036519#NM_001193657#NM_001033046#NM_001193655#NM_001100408	0.900063	1.98574e-05	0.000239189
792	SLC43A2	NM_152346	1.11557	0.000121776	0.00120222		792	DAGLB	NM_001142936#NM_139179	0.900128	1.59754e-05	0.000196895
793	BRP44L	NM_016098	1.11554	0.00108973	0.00810984		793	KIF18B	NM_001080443	0.900213	1.27033e-06	1.93766e-05
794	ALDH1A3	NM_000693	1.11552	1.81431e-05	0.000220243		794	MIS12	NM_024039	0.900431	3.4857e-06	4.89801e-05
795	KSR1	NM_014238	1.11495	2.47565e-06	3.57547e-05		795	ABHD11	NM_148913#NM_001145364#NM_148912#NR_026910#NR_026912	0.900698	9.53427e-05	0.000970793
796	LOC100126784	NR_015384	1.1149	0.00105043	0.00785736		796	MEGF6	NM_001409	0.900827	1.30267e-06	1.98183e-05
797	ERCC6	NM_000124	1.11469	8.2195e-05	0.0008529		797	LIG4	NM_001098268#NM_002312#NM_206937	0.900983	2.0025e-06	2.94861e-05
798	TRIM62	NM_018207	1.11387	3.62197e-06	5.06512e-05		798	COASY	NM_001042530#NM_001042532#NM_025233#NM_001042531#NM_001042529	0.900999	7.23977e-05	0.000763099
799	CAPN2	NM_001146068	1.11331	3.34067e-19	1.80288e-17		799	ASPSCR1	NM_024083	0.901091	1.47358e-05	0.000182969
800	STK24	NM_001032296#NM_003576	1.11329	3.65545e-07	6.12773e-06		800	PEX16	NM_057174#NM_004813	0.9011	0.000402404	0.00340826
801	BAG5	NM_001015048#NM_001015049#NM_004873	1.11299	5.89216e-06	7.90856e-05		801	ZMYM3	NM_005096#NM_001171162#NM_201599	0.901104	2.89599e-06	4.12643e-05
802	MRPS17	NM_015969	1.11204	3.12806e-05	0.000362582		802	GADD45GIP1	NM_052850	0.9014	1.0265e-05	0.000132746
803	MRAS	NM_001085049#NM_012219	1.11143	0.00020566	0.00189431		803	AFTPH	NR_027083#NM_001010982#NM_001145526	0.901436	1.1328e-06	1.74958e-05
804	GPD1L	NM_015141	1.11117	0.00412508	0.0244533		804	ZNF432	NM_133473	0.901721	0.00601878	0.0332508
805	LOC642852	NR_026943	1.11101	3.89236e-06	5.40765e-05		805	MYO19	NM_001033580#NM_025109#NM_001163735	0.901737	7.86297e-07	1.24994e-05
806	CUEDC1	NM_017949	1.11063	0.000372772	0.00318266		806	CENPC1	NM_001812	0.901947	0.000179156	0.00167662
807	RHPN2	NM_033103	1.11018	1.6307e-07	2.91109e-06		807	ZFYVE19	NM_001077268	0.901997	0.000179076	0.00167654
808	ZNF251	NM_138367	1.10938	0.000706404	0.00557301		808	GTF2B	NM_001514	0.902031	3.53937e-06	4.96745e-05
809	UPF1	NM_002911	1.10915	0.000148611	0.00142676		809	EML3	NM_153265	0.902097	3.3822e-05	0.000388762
810	ELF4	NM_001421#NM_001127197	1.10911	2.6035e-06	3.74622e-05		810	SLX4	NM_032444	0.902192	0.000103282	0.00104388
811	RNF44	NM_014901	1.10877	3.55914e-05	0.000406104		811	GALE	NM_000403#NM_001008216#NM_001127621	0.902251	1.70258e-06	2.53736e-05
812	ZNF441	NM_152355	1.10798	0.00914829	0.0466966		812	TTI2	NM_014657	0.902266	4.70966e-05	0.000521342
813	ZMYM5	NM_001039649#NM_001039650#NM_001142684	1.10729	5.80789e-05	0.000627456		813	MVP	NM_017458#NM_005115	0.902389	0.000235812	0.00213335
814	TMSB4X	NM_021109	1.10718	2.60146e-10	6.80749e-09		814	ATP5D	NM_001001975#NM_001687	0.902525	1.11288e-05	0.000142264
815	POP1	NM_001145861#NM_001145860#NM_015029	1.10704	7.37434e-05	0.000775185		815	TBC1D22B	NM_017772	0.902591	5.12188e-06	6.9789e-05
816	ELFN2	NM_052906	1.10694	0.000831077	0.00640733		816	DUS1L	NM_022156	0.902738	0.000202378	0.00187146
817	SNRPG	NM_003094	1.10687	0.00330257	0.0203573		817	FRS2	NM_006654#NM_001042555	0.902837	1.70697e-06	2.54228e-05
818	SLC10A3	NM_019848#NM_001142391#NM_001142392	1.10632	3.30703e-06	4.67506e-05		818	ARMCX1	NM_016608	0.902941	0.000398613	0.00338105
819	CDC34	NM_004359	1.10603	2.15321e-06	3.14084e-05		819	CCDC9	NM_015603	0.902942	1.9703e-05	0.000237821
820	CYTH1	NM_017456#NM_004762	1.10578	1.31886e-06	2.00515e-05		820	ZNF766	NM_001010851	0.903037	0.00250601	0.0162487
821	PIKFYVE	NM_015040#NM_001178000#NM_152671	1.10541	9.13672e-06	0.000119012		821	CABYR	NM_153769#NM_153770#NM_012189#NM_153768#NM_138643	0.903059	8.70781e-05	0.000896801
822	SATB2	NM_015265	1.10443	0.000643992	0.00514137		822	DNAJB12	NM_017626#NM_001002762	0.903295	4.34585e-05	0.000484512
823	FOSL2	NM_005438	1.10433	0.00144074	0.0102626		823	ZNF791	NM_153358	0.903332	0.000282115	0.00249242
824	LRRC58	NM_001099678	1.10391	2.83384e-06	4.05518e-05		824	RSBN1L	NM_198467	0.903458	0.000598483	0.00483922
825	GYPC	NM_152312	1.10378	0.002781	0.0176834		825	KIAA0913	NM_015037	0.903544	1.42922e-06	2.15749e-05
826	RHOQ	NM_004310	1.10349	0.000277423	0.00245469		826	FASN	NM_004104	0.903572	1.89357e-10	5.03402e-09
827	TRIM25	NM_005082	1.10313	0.000160668	0.00152621		827	CXXC1	NM_001101654#NM_014593	0.903728	6.65493e-07	1.07398e-05
828	CHST2	NM_004267	1.10296	5.13618e-05	0.000560851		828	NPRL3	NM_001077350#NM_001039476	0.903963	2.77728e-06	3.97912e-05
829	RREB1	NM_001003699#NM_001003698#NM_001168344#NM_001003700	1.10171	1.22737e-05	0.000155454		829	PILRB	NR_036569#NM_178238#NR_036570	0.904015	2.41894e-06	3.50438e-05
830	GALNT1	NM_000512	1.1013	0.000368242	0.00314743		830	CUL7	NM_014780#NM_001168370	0.904025	9.96097e-07	1.55593e-05
831	SLBP	NM_006527	1.10098	2.20582e-05	0.000262988		831	INTS1	NM_001080453	0.904074	0.000522864	0.00429528
832	PLEKHB2	NM_001130033#NM_001130036#NM_021200#NM_001130034#NM_001130035	1.10096	0.000140276	0.00135959		832	BCAP31	NM_005745#NM_001139441#NM_001139457#NR_024450	0.904135	4.13742e-05	0.000463264
833	HIF1A	NM_181054#NM_001530	1.10088	7.58263e-26	5.58962e-24		833	ZBTB39	NM_014830	0.904291	5.06622e-06	6.90708e-05
834	ELL	NM_006532	1.10082	0.00160937	0.011243		834	FIGN	NM_004469	0.904306	1.12518e-05	0.000143679
835	C14orf129	NR_027263	1.10068	0.000356802	0.00306197		835	C1orf85	NM_144580	0.904475	4.88469e-05	0.000537661
836	BMPR1A	NM_004329	1.10046	3.55047e-05	0.00040551		836	NADK	NM_001198994	0.904681	3.14855e-06	4.46453e-05
837	UQCRH	NM_006004	1.09975	0.000320125	0.00277782		837	TMEM134	NM_001078651#NM_001078650#NM_025124	0.904796	0.000585608	0.00474826
838	FAM69B	NM_152421	1.0997	5.0224e-05	0.000549712		838	PPP2R5B	NM_006244	0.904857	9.41197e-06	0.000122324
839	BRD1	NM_014577	1.09871	6.75943e-06	8.99e-05		839	TBRG4	NM_004749#NM_199122#NM_030900	0.905074	2.63679e-05	0.000310255
840	SNHG15	NR_024127	1.09831	0.000119007	0.00117837		840	CDC42EP2	NM_006779	0.905163	8.83458e-05	0.000907457
841	AKAP8	NM_005858	1.09817	3.35033e-06	4.72769e-05		841	ABCC10	NM_001198934	0.905202	1.12556e-06	1.74186e-05
842	MTMR10	NM_017762	1.09816	9.61884e-06	0.000124666		842	ATXN2	NM_002973	0.905241	7.89738e-06	0.000104028
843	SIRT7	NM_016538	1.09756	0.000156033	0.00148763		843	ZNF548	NM_152909#NM_001172773	0.905311	0.000455063	0.00380462
844	LRP11	NM_032832	1.09731	0.000343147	0.00295455		844	FBXL5	NM_012161#NM_001193535#NR_036464#NM_001193534	0.905401	6.01549e-06	8.0602e-05
845	HERC5	NM_016323	1.09694	0.00156086	0.0109632		845	PGBD1	NM_032507#NM_001184743	0.905476	1.65806e-05	0.000203496
846	AQP3	NM_004925	1.09662	0.00240934	0.0157531		846	EGFL7	NM_201446#NM_016215	0.90564	0.000644446	0.00514148
847	AGPAT4	NM_020133	1.0961	0.00328636	0.0202734		847	RPUSD3	NM_001142547#NM_173659	0.905674	0.000647566	0.00516285
848	ANKRD13A	NM_033121	1.09608	0.00063068	0.00505409		848	AURKB	NM_004217	0.905738	0.000102816	0.00104009
849	KIAA0513	NM_014732	1.09594	1.18752e-05	0.000150733		849	SGSM2	NM_014853#NM_001098509	0.905762	6.04024e-06	8.08547e-05
850	NDRG1	NM_006096#NM_001135242	1.09549	2.98215e-05	0.000347565		850	GTF2A1	NM_201595#NM_015859	0.905785	2.21046e-05	0.000263273
851	SPOCD1	NM_144569	1.09472	0.000150969	0.00144406		851	ZBTB11	NM_014415	0.905867	9.80196e-05	0.000994795
852	CD59	NM_203330#NM_203329#NM_000611#NM_203331	1.09444	1.48576e-10	3.9999e-09		852	PPRC1	NM_015062	0.905929	1.02834e-05	0.000132837
853	SLC25A42	NM_178526	1.09395	0.000121556	0.00120056		853	R3HDM4	NM_014925	0.905937	3.82615e-05	0.000431721
854	PDXP	NM_020315	1.09385	0.00116765	0.00861029		854	TMEM214	NM_001085429	0.906007	0.000196222	0.0018174
855	SH2D5	NM_001103160#NM_001103161	1.09358	0.00153444	0.0108035		855	NAA60	NM_025146	0.906064	2.28298e-06	3.31358e-05
856	AIG1	NM_016108	1.09352	0.000392215	0.0033292		856	ZSWIM4	NM_023072	0.906086	0.00123678	0.00901751
857	CD109	NM_001159588#NM_001159587#NM_133493	1.09253	1.92448e-05	0.000232529		857	ZNF195	NM_007152#NM_001130519#NM_001130520	0.906185	0.000118125	0.00117113
858	MDGA1	NM_153487	1.09248	4.58154e-05	0.000508364		858	HGS	NM_004712	0.906205	0.000276462	0.00244804
859	RASA3	NM_007368	1.09189	6.70371e-05	0.000714262		859	EMP3	NM_001425	0.90621	0.000635839	0.00508671
860	METTL10	NM_212554	1.09165	0.000225925	0.00205265		860	MAP3K1	NM_005921	0.906376	2.7884e-05	0.000326286
861	FBXO31	NR_024568	1.09145	0.00184948	0.0126407		861	RMND5B	NM_022762	0.90654	9.03804e-06	0.000117923
862	TIMM17A	NM_006335	1.09094	0.00024139	0.00217707		862	CENPT	NM_025082	0.906567	0.000229243	0.00207795
863	COL6A3	NM_004369#NM_057166#NM_057167	1.09042	1.73079e-11	5.08743e-10		863	TM4SF1	NM_014220	0.907029	5.84062e-05	0.0006307
864	MRGPRF	NM_001098515#NM_145015	1.09027	0.0056774	0.0317467		864	HSPBP1	NM_012267#NM_001130106	0.907033	1.1498e-06	1.7735e-05
865	ORC6	NM_014321	1.09026	0.000292265	0.00256657		865	SLC39A1	NM_014437	0.907609	2.12264e-05	0.000253718
866	NPR2	NM_003995	1.08895	0.00256928	0.0166037		866	HECTD3	NM_024602	0.907625	1.33051e-05	0.000167407
867	RHOBTB3	NM_014899	1.08877	0.00210628	0.014099		867	TMEM175	NM_032326	0.907626	0.00129643	0.00939669
868	NUDT16L1	NM_032349#NM_001193452	1.08867	0.000158341	0.00150779		868	SGSM3	NM_015705	0.907664	0.000168403	0.00158679
869	SLC7A6	NM_001076785#NM_003983	1.08829	0.000143432	0.00138273		869	SZT2	NM_032431#NM_172230	0.907713	6.39603e-06	8.53097e-05
870	GLUD1	NM_005271	1.08807	9.37357e-05	0.000955678		870	C7orf60	NM_152556	0.90777	0.00392807	0.023452
871	MATN3	NM_002380#NM_030583	1.08784	0.00101774	0.00764961		871	RNF111	NM_017610	0.907797	0.000256152	0.00228901
872	ASPH	NM_004318#NM_032466#NM_001164754#NM_001164756#NM_001164755	1.08776	7.26188e-15	2.91073e-13		872	SPEG	NM_005876#NM_001173476	0.9078	5.51181e-05	0.000599069
873	BAG1	NM_004323#NM_001172415	1.0875	0.00126106	0.00916876		873	LOC100505854	NR_036533	0.907807	0.00672021	0.036478
874	RASSF3	NM_178169	1.08745	0.00188335	0.012831		874	GTF2H4	NM_001517	0.908006	9.64665e-06	0.000124888
875	NOL9	NM_024654	1.08698	6.72659e-05	0.000715787		875	RHOG	NM_001665	0.908107	2.1635e-05	0.000258338
876	C22orf25	NM_152906	1.08679	0.000263516	0.00234674		876	PLEKHM1	NM_014798#NR_027782#NR_027774	0.908146	3.23044e-05	0.000372601
877	SP100	NM_001080391	1.08673	0.00792153	0.0417291		877	TAB1	NM_153497	0.908194	0.000848595	0.00652087
878	NACC2	NM_144653	1.08643	0.000215712	0.00197521		878	YIPF2	NM_024029	0.908224	0.00425279	0.0250137
879	ITGB5	NM_002213	1.086	0.000171252	0.00161169		879	CENPBD1	NM_145039	0.908308	0.0082622	0.0431251
880	MBD4	NM_003925	1.08596	0.000286925	0.00252728		880	SDR39U1	NM_020195	0.908379	0.00282977	0.0179544
881	PITPNA	NM_006224	1.08577	0.000132809	0.0012969		881	ECH1	NM_001398	0.908402	9.37966e-05	0.000955883
882	DDX17	NM_001098504#NM_006386	1.08577	4.91165e-13	1.71307e-11		882	ZFHX4	NM_024721	0.908409	0.003875	0.0232063
883	RAB31	NM_006868	1.08561	7.15464e-05	0.000755148		883	TEX264	NM_015926#NM_001129884#NR_024012	0.908478	1.29486e-05	0.000163294
884	LPCAT1	NM_024830	1.08555	0.000117078	0.00116222		884	TBCC	NM_003192	0.908496	5.80129e-06	7.80003e-05
885	PPP1R2	NM_006241	1.08539	0.000163986	0.00155268		885	SH3RF1	NM_020870	0.908521	8.7476e-05	0.000899709
886	FLJ31306	NR_029434#NR_029435	1.08504	0.00386844	0.0231789		886	MMP19	NM_016155	0.908541	0.000177721	0.00166586
887	PCGF5	NM_006315	1.08485	0.00154295	0.010856		887	CHTF18	NM_022092	0.908641	0.000415526	0.00350416
888	LPCAT2	NM_017839	1.08463	0.00441081	0.0258131		888	KIAA2026	NM_001017969	0.908693	0.000825113	0.00637607
889	CHAC1	NM_001142776#NM_024111	1.08455	0.000267661	0.00237821		889	MALT1	NM_006785#NM_173844	0.908721	4.51538e-06	6.18496e-05
890	NDUFB3	NM_002491	1.08343	0.000750124	0.0058743		890	RAB30	NM_014488	0.908876	0.00010359	0.0010461
891	SNRPF	NM_003094	1.08321	0.00221147	0.0146811		891	ELAC2	NM_173717#NM_001165962#NM_018127	0.908947	5.35523e-05	0.000583057
892	TPRKB	NM_182752	1.08296	0.000791093	0.00616003		892	NCAPH2	NM_001185011#NM_152299	0.909029	4.49242e-06	6.16073e-05
893	DNAJC18	NM_152686	1.08286	0.000265827	0.00236397		893	ZDHHC12	NM_032799	0.909068	0.000363519	0.00311042
894	ZNF267	NM_003414	1.08274	0.000852238	0.00654241		894	C19orf24	NM_017914	0.909138	9.59855e-05	0.000976223
895	NPTXR	NM_014293	1.08211	0.000135928	0.00132293		895	MIB2	NM_001170686#NM_080875#NM_001170689#NR_033183#NM_001170687#NM_001170688	0.90918	5.11314e-05	0.000558858
896	KDELC1	NM_024089	1.08185	0.00296125	0.0186519		896	MAN2B1	NM_000528#NM_001173498	0.909189	1.71648e-05	0.000209346
897	S1PR3	NM_005226	1.08166	0.00134059	0.00967177		897	DOPEY1	NM_001199942#NM_015018	0.909294	0.00311248	0.0194316
898	TXNDC15	NM_024715	1.08161	0.000462294	0.00385542		898	APBA3	NM_004886	0.90947	0.00379813	0.0228161
899	UEVLD	NM_001040697#NM_018314	1.08156	0.000753735	0.00589456		899	SCYL3	NM_020423#NM_181093	0.909533	0.000145854	0.00140318
900	FAHD1	NM_001142398#NM_001018104	1.08141	0.00189744	0.0128969		900	XRCC1	NM_006297	0.909554	2.39049e-05	0.000283414
901	LINC00094	NM_173083	1.08083	0.00188312	0.012831		901	TFE3	NM_006521	0.909603	2.57785e-05	0.000303995
902	PPP1R13B	NM_015316	1.07987	0.000401784	0.00340447		902	UBAC2	NM_001144072	0.909639	2.54735e-06	3.6722e-05
903	KIAA0922	NM_001131007#NM_015196	1.07931	0.0071597	0.0384616		903	UBA7	NM_018227	0.909827	0.000270254	0.00239852
904	TSKU	NM_015516	1.07899	0.0018893	0.0128565		904	TLE4	NM_007005	0.909844	0.000220923	0.00201583
905	NDUFB1	NM_004545	1.0789	0.000867871	0.00664932		905	AIP	NM_003977	0.909956	1.85143e-05	0.000224515
906	ACADSB	NM_001609	1.07876	0.000552264	0.00450604		906	PATZ1	NM_014323#NM_032052#NM_032050#NM_032051	0.91001	1.1432e-05	0.000145582
907	SLC30A1	NM_021194	1.07846	0.00115812	0.00855068		907	APEX2	NM_014481	0.910012	7.64211e-05	0.000800452
908	CCDC136	NM_022742	1.07819	0.00157846	0.0110549		908	TMEM70	NR_033334#NM_017866#NM_001040613	0.910085	5.24544e-05	0.000571981
909	BAHCC1	NM_001080519	1.07794	0.000606091	0.00489227		909	MAPK12	NM_002969	0.910174	0.000630767	0.00505409
910	PLCXD1	NR_028057	1.07777	0.0046661	0.0270363		910	AARS2	NM_020745	0.910206	1.44212e-05	0.000179922
911	NSDHL	NM_001129765#NM_015922	1.07754	0.00172933	0.0119453		911	TRIB3	NM_021158	0.910255	3.6403e-05	0.000414151
912	DVL1	NM_004421	1.07749	0.000591438	0.00478888		912	ZFAT	NM_020863#NM_001174157	0.910275	0.00380756	0.0228669
913	SNHG1	NR_003098	1.07728	0.0021391	0.0142777		913	CCDC8	NM_032040	0.910303	0.000652715	0.00520036
914	LPGAT1	NM_014873	1.07716	0.000806831	0.00625133		914	FAM111B	NM_198947#NM_001142703#NM_001142704	0.910331	0.00161677	0.0112778
915	IGFBP4	NM_001552	1.07704	0.00166625	0.0115677		915	C21orf58	NM_058180	0.910342	0.00735025	0.0392596
916	PCYOX1	NM_174936	1.07641	0.0021306	0.0142251		916	INO80E	NM_173618	0.910369	0.000128079	0.00125754
917	TPRG1L	NM_182752	1.07588	0.000739596	0.00580742		917	ZNF236	NM_007345	0.91037	1.40979e-05	0.000176198
918	RALB	NM_005402	1.07531	0.00353599	0.0215124		918	DCAF15	NM_138353	0.910644	3.43193e-05	0.000393897
919	PWWP2A	NM_052927	1.07527	0.000682435	0.00540581		919	C11orf2	NM_013265	0.910654	3.75146e-06	5.2368e-05
920	MLXIP	NM_014938	1.07525	0.00293539	0.0185048		920	CYBA	NM_000101	0.91069	0.000158601	0.00150965
921	SLC44A1	NM_080546	1.07436	0.000601397	0.00485942		921	SPHK2	NM_020126	0.91069	0.00017885	0.0016751
922	CARHSP1	NM_014316	1.07396	0.00134006	0.00967094		922	RAD23A	NM_005053	0.910771	3.98246e-06	5.51445e-05
923	PODXL	NM_001018111#NM_005397	1.07388	0.00151745	0.0107129		923	MCM7	NM_182776#NM_005916	0.910793	1.07464e-12	3.59259e-11
924	FUNDC2	NM_023934	1.07375	0.00143684	0.010247		924	UBE2C	NM_181800#NM_181802#NM_181803#NM_007019#NM_181801#NM_181799	0.910844	0.000670359	0.00533184
925	SYNGR1	NM_004711	1.07371	0.0059948	0.0331566		925	COG8	NM_032382	0.910885	0.000145322	0.00139979
926	GSG2	NM_031965	1.07369	0.000753728	0.00589456		926	HEATR6	NM_022070	0.910995	7.93683e-05	0.000826506
927	PTP4A2	NM_080391	1.07351	0.0010857	0.00809269		927	EEF1D	NM_001130053#NM_001960#NM_001130056#NM_032378#NM_001195203#NM_001130055#NM_001130057	0.910997	0.000332117	0.00286804
928	RWDD4	NM_152682	1.073	0.00207331	0.0139102		928	INCENP	NM_020238#NM_001040694	0.911033	4.12209e-05	0.000461769
929	ACSL1	NM_001995	1.07291	0.00107678	0.00803644		929	LAMB2	NM_002292	0.911181	3.10427e-05	0.000360361
930	OSBPL2	NM_014835#NM_144498	1.07279	0.00442255	0.0258559		930	SF1	NR_033650#NM_201998#NR_033649#NM_001178031#NM_001178030#NM_201995#NM_201997#NM_004630	0.9113	4.89956e-06	6.68767e-05
931	GTF2H5	NM_207118	1.07276	0.00211064	0.0141241		931	PCIF1	NM_022104	0.911381	7.59456e-06	0.000100209
932	PPP3CC	NM_005605	1.07214	0.00729946	0.0390307		932	ERI3	NM_024066	0.911412	0.000126908	0.00124919
933	RPS7	NM_031464	1.07213	3.26026e-17	1.53911e-15		933	POLD1	NM_002691	0.911488	0.000165185	0.00156024
934	BLOC1S2	NM_001001342#NM_173809	1.07126	0.00955558	0.0483113		934	PYCR2	NM_013328	0.911515	3.74526e-05	0.000424233
935	CALM2	NM_006888#NM_001166106	1.07068	3.17276e-10	8.25625e-09		935	LIX1L	NM_153713	0.911578	0.00423466	0.0249321
936	TFDP2	NM_001178138#NM_001178142#NM_006286#NM_001178139#NM_001178141	1.07041	0.00116824	0.00861178		936	TARBP2	NM_134324#NM_004178#NM_134323	0.911605	0.00201679	0.0135817
937	LGALS3	NM_001177388#NM_002306	1.07029	0.00262845	0.016888		937	TGFB2	NM_001135599#NM_003238	0.91161	0.00143091	0.0102099
938	RRM2	NM_001033	1.07022	0.000468948	0.00390534		938	PCNXL3	NM_032223	0.911645	2.80893e-05	0.000328524
939	CLIC4	NM_013943	1.06966	0.00035014	0.00301144		939	REXO1	NM_020695	0.911659	8.31642e-05	0.000861428
940	POGK	NM_017542	1.06958	0.00234246	0.015402		940	NRM	NM_007243	0.911907	0.00148343	0.0105077
941	RAB11FIP2	NM_014904	1.06938	0.00423096	0.0249292		941	FUT11	NM_173540	0.912006	0.00291125	0.0184014
942	MRPL22	NM_001014990#NM_014180	1.06925	0.00764175	0.040557		942	CHID1	NM_001142675	0.912095	3.97629e-06	5.51115e-05
943	C3	NM_000064	1.0692	0.00763743	0.0405433		943	CDC37L1	NM_017913	0.912161	3.7848e-05	0.000427675
944	USP12	NM_182488	1.0692	0.00393657	0.0234968		944	C4orf42	NR_033339	0.912254	0.000826858	0.00638322
945	ZMYND11	NM_006624#NM_001161482#NM_212479	1.06901	0.0038103	0.0228775		945	PLAUR	NM_001005376#NM_001005377#NM_002659	0.912259	0.000939003	0.0071173
946	XRCC5	NM_021141	1.0689	1.15621e-28	9.41401e-27		946	AKAP17A	NM_005088#NR_027383	0.91229	1.52345e-05	0.000188359
947	PTTG1IP	NM_004339	1.06878	0.00557528	0.0312505		947	CENPO	NM_001100625#NM_018455#NM_001100624	0.91234	1.4582e-05	0.000181541
948	FAM177A1	NM_001079519#NM_173607	1.06866	0.0041552	0.0245944		948	DPP3	NM_130443#NM_005700	0.912402	7.32468e-05	0.000771243
949	NFATC3	NM_004555#NM_173163#NM_173165	1.06854	0.00245402	0.015987		949	DBF4B	NM_145663#NM_025104#NR_036623	0.912405	3.7336e-05	0.000423118
950	COX16	NM_016468	1.06834	0.00696533	0.0375816		950	C16orf58	NM_022744	0.912447	2.4973e-05	0.000295179
951	GNG12	NM_018841	1.06817	2.15396e-08	4.43078e-07		951	GPANK1	NM_001199238#NM_001199240#NM_033177#NM_001199239#NM_001199237	0.912505	0.000150739	0.00144245
952	ICAM1	NM_000201	1.06783	0.00112731	0.00835225		952	ERBB3	NM_001982	0.912554	5.52225e-06	7.48949e-05
953	TOP2A	NR_001283	1.06763	0.00194961	0.0132092		953	FZR1	NM_001136197#NM_016263#NM_001136198	0.91266	1.81109e-05	0.000220081
954	CERK	NM_022766	1.06735	0.00228735	0.0150863		954	SHKBP1	NM_138392	0.912728	1.91919e-05	0.000232072
955	CDV3	NM_001134422#NM_017548#NM_001134423	1.06722	0.000606918	0.00489726		955	HPS6	NM_024747	0.912801	8.44366e-05	0.000872287
956	AFAP1L1	NM_001146337#NM_152406	1.06713	0.00179405	0.0123409		956	PTBP1	NM_031990#NM_002819#NM_031991#NM_175847	0.912904	8.92783e-36	9.52628e-34
957	UBA3	NM_198195#NM_003968	1.06701	0.00161478	0.0112673		957	CWC22	NM_020943	0.912942	0.000174008	0.00163499
958	KIF3C	NM_004798	1.06676	0.00305448	0.0191257		958	MRC2	NM_006039	0.912975	0.000305767	0.00266909
959	C9orf78	NM_016520	1.06665	0.00476744	0.027528		959	LMNB2	NM_032737	0.912979	8.00957e-16	3.42171e-14
960	ADARB1	NM_001160230#NM_001112#NR_027674#NM_015833#NM_015834#NR_027672#NR_027673	1.06646	0.00398803	0.0237251		960	APLP1	NM_005166#NM_001024807	0.913148	0.000147268	0.00141561
961	MAP1LC3B	NM_022818	1.06581	0.00504607	0.0287941		961	DDRGK1	NM_023935	0.913199	0.000104383	0.00105229
962	ULK1	NM_003565	1.06573	0.00337716	0.0207133		962	UBXN1	NM_015853	0.913472	0.000109814	0.00109946
963	GADD45B	NM_015675	1.06548	0.00564536	0.0315978		963	AKIP1	NM_145025#NM_001145128	0.913481	0.000274965	0.00243662
964	OIP5	NM_007280	1.06528	0.00815986	0.0427054		964	RBM23	NM_001077352#NM_001077351#NM_018107	0.913513	1.63203e-05	0.000200616
965	MCFD2	NM_015078	1.06505	0.00818731	0.0428299		965	C12orf35	NM_018169	0.91362	0.00273179	0.0174321
966	APOPT1	NM_198450	1.06501	0.00423705	0.0249387		966	GLTSCR1	NM_015711	0.913647	0.00021938	0.00200488
967	AGPAT2	NM_006412#NM_001012727	1.06476	0.00371318	0.0223752		967	PIGQ	NM_148920#NM_004204	0.913691	1.55389e-05	0.000191818
968	PSMA3	NM_152132#NM_002788	1.06387	0.00728221	0.0389853		968	SLC25A6	NM_001636	0.913838	3.74937e-05	0.000424493
969	ADAM9	NM_003816#NR_027639#NR_027638#NR_027878	1.06278	1.70389e-07	3.02787e-06		969	IFRD1	NM_001197080#NM_001550#NM_001007245#NM_001197079	0.913883	2.17721e-05	0.000259842
970	SNRPD1	NM_006938	1.06184	0.0053329	0.0300649		970	MLX	NM_198204#NM_198205#NM_170607	0.913948	0.000826095	0.00637944
971	GLTP	NM_016433	1.06127	0.00363021	0.0219883		971	CCDC22	NM_014008	0.914008	0.000106982	0.00107571
972	CHKA	NM_212469#NM_001277	1.0611	0.00687893	0.0371755		972	RHBDD2	NM_001040457#NM_001040456	0.914026	4.19685e-05	0.000468796
973	GALNT7	NM_017423	1.06104	0.00434748	0.025468		973	MRPL53	NM_181306#NM_180982#NM_181307#NM_178336#NM_181305#NM_181304	0.914083	6.02093e-05	0.000648972
974	NAA35	NM_024635	1.06071	0.00611308	0.0336594		974	APRT	NM_001030018#NM_000485	0.914131	0.00121273	0.00886153
975	SMCR7L	NM_019008	1.06053	0.00968041	0.0487736		975	GCNT1	NM_001097634#NM_001490#NM_001097633	0.914144	0.000329003	0.00284325
976	BNIP3L	NM_004331	1.06048	0.00807926	0.04235		976	KIAA0195	NM_014738	0.914259	2.93292e-05	0.00034234
977	CALM1	NM_006888#NM_001166106	1.06034	0.000142901	0.00137917		977	OCLN	NM_002538	0.914486	0.0013291	0.00960373
978	ACOX1	NM_004035#NM_001185039#NM_007292	1.06017	0.00486583	0.0279854		978	HMGCS1	NM_002130#NM_001098272	0.914509	0.00165742	0.0115098
979	BRWD1	NM_018963#NM_033656	1.06013	0.00627114	0.0343726		979	HBP1	NM_012257	0.914516	0.000633901	0.00507642
980	RPL7	NM_000971	1.05974	4.1481e-05	0.000464238		980	PRKAB1	NM_006253	0.914627	0.00110725	0.00821664
981	VASH1	NM_014909	1.05966	0.00967511	0.0487615		981	TMCC2	NM_014858	0.914635	0.000978791	0.00737819
982	NOP14	NM_003703	1.05942	0.00625641	0.0343434		982	LARP6	NM_197958#NM_018357	0.914657	0.000237748	0.00214755
983	C11orf9	NM_001127392	1.05925	0.00847627	0.0440066		983	SLC4A3	NM_005070#NM_201574	0.914802	0.00058538	0.00474806
984	ITGA1	NM_181501	1.05905	0.00932361	0.0473948		984	JMJD4	NM_023007#NM_001161465	0.914917	0.00803071	0.0421996
985	ELOVL6	NM_024090#NM_001130721	1.05899	0.00841891	0.0437477		985	HTRA2	NM_002775	0.914936	0.00202152	0.0136057
986	STK11	NM_000455	1.05876	0.00753982	0.040098		986	SSFA2	NM_006751#NM_001130445	0.914964	0.00293631	0.0185048
987	ATP13A3	NM_024524	1.05712	0.000283703	0.00250456		987	HNRNPUL1	NM_144732#NM_007040	0.915149	1.63353e-11	4.81973e-10
988	SERBP1	NM_001018067#NM_015640#NM_001018068#NM_001018069	1.05693	3.58598e-05	0.000408966		988	CCS	NM_005125	0.915216	0.000187318	0.00174392
989	CALU	NM_001199673#NM_001199671#NM_001199674#NM_001219#NM_001199672#NM_001130674	1.05643	8.08118e-10	1.97739e-08		989	SLC2A4RG	NM_020062	0.915249	5.57318e-05	0.000605177
990	RPL27A	NM_000990	1.05618	0.000773861	0.00603792		990	SC5DL	NM_006918#NM_001024956	0.915303	0.000258582	0.00230719
991	PTMA	NM_001099285#NM_002823	1.0556	0.00272801	0.0174175		991	TRIM38	NM_006355	0.91546	0.0016822	0.0116542
992	RPS8	NM_001012	1.05119	1.06358e-12	3.56071e-11		992	CHAMP1	NM_005441	0.915485	8.64284e-05	0.000891288
993	ENAH	NM_018212#NM_001008493	1.04496	5.67211e-06	7.66471e-05		993	CCDC106	NM_013301	0.915523	0.00111974	0.00829877
994	TIMP2	NM_003255	1.04239	7.10042e-23	4.67387e-21		994	DDX3X	NM_001193417#NM_001356#NM_001193416	0.915534	3.66099e-166	5.03235e-163
995	EIF4H	NM_022170#NM_031992	1.04127	4.60639e-08	8.95526e-07		995	COL6A2	NM_001849	0.915549	6.99397e-13	2.39641e-11
996	POLR2A	NM_000937	1.04009	0.00929592	0.0472952		996	TAGLN	NM_001001522#NM_003186	0.915565	2.91561e-12	9.33315e-11
997	MORF4L1	NM_206839#NM_006791	1.03864	9.31626e-06	0.000121148		997	EIF3G	NM_003755	0.915721	0.000641613	0.00512589
998	RHOA	NM_001664	1.03619	0.00330683	0.0203728		998	RPRD2	NM_015203	0.915811	6.54807e-05	0.000700298
999	RPL23A	NM_000984	1.03387	0.00267007	0.0171225		999	LPPR2	NM_001170635#NM_022737	0.915854	0.000587338	0.00475899
1000	YWHAQ	NM_003405	1.03322	0.000150266	0.00143899		1000	STARD13	NM_178006#NM_052851	0.91589	0.00127612	0.0092696
1001	SPTBN1	NM_001024858	1.03205	0.00052221	0.00429381		1001	CALCOCO1	NM_001143682#NR_026554#NM_020898	0.915909	0.000255827	0.00228698
1002	SRSF1	NM_015908#NM_001128853#NM_001128854#NM_001128852	1.03082	0.00258703	0.0166861		1002	ANKRD52	NM_173595	0.916171	2.09193e-06	3.06292e-05
1003	NAP1L1	NM_139207#NM_004537	1.03029	2.38115e-10	6.26608e-09		1003	FAM117A	NM_030802	0.91623	0.00795546	0.0418534
1004	CSDE1	NM_001007553#NM_001130523#NM_007158	1.02948	0.00325736	0.0201158		1004	PRKCDBP	NM_145040	0.916249	0.000296129	0.0025966
1005	MATR3	NR_036535#NM_199189#NM_001194954	1.0274	1.15434e-07	2.1107e-06		1005	DEDD	NM_001039711#NM_001039712#NM_032998	0.91638	7.84249e-05	0.000818628
							1006	UBXN11	NM_183008#NM_145345#NM_001077262	0.916473	0.00034106	0.00293766
							1007	C16orf53	NM_024516	0.916574	0.000197276	0.00182644
							1008	SF3A2	NM_007165	0.916574	3.32581e-05	0.000382831
							1009	NDUFS7	NM_024407	0.916588	2.81658e-05	0.000329254
							1010	FOXN2	NM_003593	0.916634	0.000951712	0.00720428
							1011	PIGO	NM_152850#NM_032634	0.916635	0.000247936	0.0022241
							1012	ESYT1	NM_001184796#NM_015292	0.916691	3.37725e-06	4.7628e-05
							1013	MOK	NM_178176	0.916801	0.000221689	0.00202202
							1014	MRPL2	NM_015950	0.916957	0.00181533	0.0124637
							1015	NPAT	NM_002519	0.917063	2.74384e-05	0.000321394
							1016	RCL1	NM_005772	0.917161	0.00311768	0.0194589
							1017	SLC38A7	NM_018231	0.917282	0.000138244	0.00134212
							1018	WRNIP1	NM_130395#NM_020135	0.917395	0.000104032	0.00105012
							1019	FAM122A	NM_198456#NM_017848	0.91746	0.00031775	0.00276027
							1020	DDX39A	NM_005804	0.917689	0.00119701	0.00876864
							1021	MVD	NM_002461	0.917699	2.20786e-05	0.000263097
							1022	ASXL1	NM_015338#NM_001164603	0.917715	0.0032465	0.0200625
							1023	GBP3	NM_018284	0.917735	0.000180046	0.00168344
							1024	PCGF2	NM_007144	0.917778	0.000110503	0.00110541
							1025	CEBPD	NM_005195	0.917831	0.0086582	0.0447293
							1026	NAGLU	NM_000263	0.917977	0.000256542	0.00229162
							1027	KAT7	NM_182709#NM_182710#NM_006388	0.917981	0.000139644	0.00135403
							1028	PBX2	NM_002586	0.918037	0.000682162	0.00540581
							1029	ZNF202	NM_003455	0.91852	0.00233213	0.0153513
							1030	ZNFX1	NM_021035	0.918581	0.00318638	0.019782
							1031	VARS	NM_006295	0.918588	0.00118255	0.00867933
							1032	GTF2E1	NM_005513	0.918598	0.00320106	0.0198573
							1033	NIT1	NM_007184	0.918739	0.000275174	0.00243756
							1034	GAA	NM_000152#NM_001079803#NM_001079804	0.918755	0.000858675	0.0065875
							1035	ATN1	NM_001007026#NM_001940	0.918764	0.000320295	0.00277827
							1036	DNM3OS	NM_015569#NM_001136127	0.918848	0.00393988	0.0235105
							1037	PKN3	NM_013355	0.91895	0.00010445	0.00105252
							1038	ATP13A1	NM_020410	0.919008	0.000223154	0.00203142
							1039	PWP2	NM_005049	0.919048	0.00109745	0.00815691
							1040	MED12L	NM_053002	0.919112	0.00335091	0.0205847
							1041	VASP	NM_003370	0.919113	0.00661544	0.0359845
							1042	CC2D1A	NM_017721	0.919243	4.88234e-05	0.000537656
							1043	DYNLL1	NM_001037494	0.919258	0.000164648	0.00155643
							1044	TGFB1I1	NM_001164719#NM_015927#NM_001042454	0.919263	5.35949e-05	0.000583057
							1045	PPIL2	NM_148176#NM_014337#NM_148175	0.919315	0.000133989	0.00130645
							1046	PRKCSH	NM_001001329#NM_002743	0.919338	3.22255e-05	0.000371874
							1047	LAYN	NM_178834	0.919408	0.00156166	0.0109632
							1048	BCS1L	NM_001079866#NM_004328	0.919437	0.000184636	0.00172101
							1049	P4HTM	NM_177938#NM_177939	0.919449	0.00363137	0.0219896
							1050	ADNP2	NM_014913	0.919452	0.000101685	0.00102998
							1051	CLASRP	NM_007056	0.919594	0.00244985	0.0159643
							1052	HDAC9	NM_178425#NM_058176#NM_178423	0.919712	0.00116767	0.00861029
							1053	MBOAT7	NM_001146056#NM_001146083#NM_024298	0.919786	0.00226843	0.0149996
							1054	NOB1	NM_014062	0.919801	0.00011258	0.00112234
							1055	G6PC3	NR_028581#NR_028582#NM_138387	0.920051	0.000468762	0.00390518
							1056	AGRN	NM_198576	0.920056	2.80074e-148	3.11656e-145
							1057	TBC1D17	NM_024682#NM_001168222	0.920159	0.000293528	0.0025767
							1058	TOR3A	NM_022371	0.920163	0.00225428	0.0149272
							1059	CHPF2	NM_019015	0.920273	0.000350806	0.00301605
							1060	C2orf44	NM_015680	0.920297	0.000678458	0.00538709
							1061	FANCM	NM_020937	0.92037	0.00352543	0.0214649
							1062	DDX31	NM_022779	0.920454	0.000217889	0.00199281
							1063	FNIP2	NM_020840	0.920635	0.000584671	0.00474395
							1064	TUBG1	NM_001070	0.920755	0.000107237	0.00107689
							1065	KIFC3	NM_005550#NM_001130100	0.92077	8.03692e-05	0.000835433
							1066	KIAA0415	NM_014855	0.920938	0.000503216	0.00415371
							1067	MIER2	NM_017550	0.921193	0.000115085	0.00114487
							1068	MDM2	NM_002392	0.921219	0.000978329	0.00737709
							1069	MAD1L1	NM_003550#NM_001013836#NM_001013837	0.921233	6.92502e-05	0.000733895
							1070	CBLB	NM_170662	0.921234	0.00607316	0.0334835
							1071	FSD1	NM_024333	0.921285	0.000129316	0.00126704
							1072	MUS81	NM_025128	0.921291	0.000324529	0.00280978
							1073	SLC19A1	NM_194255	0.92131	0.000699291	0.00552248
							1074	HOMER3	NR_027297#NM_001145722#NM_004838#NM_001145721#NM_001145724	0.921329	4.40155e-05	0.000490255
							1075	POM121C	NM_001099415	0.921384	0.00165331	0.0114847
							1076	ZNF609	NM_015042	0.921487	0.0063817	0.0349163
							1077	PNPLA6	NM_001166112#NM_006702	0.921492	0.00032791	0.00283485
							1078	NME2	NM_001018137#NM_001198682#NM_002512#NM_001018139#NM_001018138	0.921568	0.000274345	0.00243206
							1079	RBM10	NM_005676#NM_152856	0.921595	0.000300142	0.00262883
							1080	SMAP2	NM_001198978#NM_001198979#NM_022733#NM_001198980	0.921631	0.000129021	0.00126573
							1081	CNN1	NM_001299	0.921695	0.000547895	0.00447352
							1082	ZNF707	NM_001100599#NM_001100598#NM_173831	0.921803	0.001503	0.0106238
							1083	FAM76A	NM_001143915#NM_152660#NM_001143912#NM_001143913#NM_001143914	0.921851	0.00905638	0.0463287
							1084	MLF2	NM_005439#NR_026581	0.922014	9.75836e-05	0.000991019
							1085	GPAA1	NM_003801	0.922062	0.000136088	0.00132343
							1086	CPSF1	NM_013291	0.922063	0.000195216	0.0018088
							1087	WDR85	NM_138778	0.922097	0.00456059	0.026517
							1088	ZBTB34	NM_001099270	0.92238	0.00536788	0.030233
							1089	ZFPM2	NM_012082	0.922441	0.00633133	0.034657
							1090	KBTBD6	NM_152393	0.922591	0.00133492	0.0096428
							1091	CADM4	NM_145296	0.922657	0.000214589	0.00196571
							1092	SIGMAR1	NM_147157#NM_005866	0.922808	0.000118245	0.00117182
							1093	HSF2	NM_005526	0.923046	0.000114584	0.00114037
							1094	DTX2	NM_020892#NM_001102595#NM_001102596#NM_001102594	0.923119	0.0016471	0.0114552
							1095	FBXO10	NM_012166	0.923216	0.00276918	0.0176412
							1096	CNPY3	NM_006586	0.92324	0.000192911	0.00178957
							1097	RIOK2	NM_153005#NM_031480	0.923241	0.00125404	0.00913142
							1098	BYSL	NM_004053	0.923247	0.000141526	0.00136944
							1099	CNRIP1	NM_001841	0.923549	0.000564848	0.00460069
							1100	TRIM28	NM_005762	0.92358	1.74973e-42	2.29706e-40
							1101	SCRIB	NM_182706#NM_015356	0.923639	0.00328569	0.0202734
							1102	CHD4	NM_001273	0.923664	1.53205e-24	1.06869e-22
							1103	TNFAIP8	NM_001077654	0.923734	0.00157185	0.0110204
							1104	CUTA	NM_001014838#NM_015921#NM_001014433#NM_001014840#NM_001014837	0.923828	0.000418852	0.00353093
							1105	ALS2	NM_001135745#NM_020919	0.923839	0.000363195	0.00310998
							1106	NUP153	NM_005124	0.923871	0.00083536	0.00642974
							1107	ZNF266	NM_198058#NM_006631	0.923884	0.00127044	0.00923409
							1108	C12orf29	NM_001009894	0.923888	0.00651456	0.0355351
							1109	TAF10	NM_006284	0.923907	0.0024769	0.0161181
							1110	ZNF622	NM_033414	0.923921	0.000166182	0.00156776
							1111	RNH1	NM_203388#NM_203385#NM_203384#NM_203383#NM_002939#NM_203387#NM_203389#NM_203386	0.924033	0.00579064	0.0322564
							1112	CCDC94	NM_018074	0.924245	0.0062115	0.0341338
							1113	TMEM39B	NM_018056	0.924299	0.000939002	0.0071173
							1114	CHMP6	NM_024591	0.924392	0.00335833	0.0206248
							1115	C3orf39	NM_032806	0.924424	0.00107661	0.00803644
							1116	ECSIT	NM_001142465#NM_001142464#NM_016581	0.924461	0.0010371	0.00777007
							1117	AP2A1	NM_130787#NM_014203	0.924583	0.00544524	0.0306244
							1118	PRDM4	NM_012406	0.924664	0.00198073	0.0133813
							1119	TSPAN4	NM_003271#NM_001025236#NM_001025234#NM_001025238#NM_001025237#NM_001025239#NM_001025235	0.924777	0.00254032	0.0164347
							1120	ING1	NM_198218#NM_198219#NM_198217	0.925235	0.00100351	0.00754507
							1121	C7orf50	NM_001134396#NM_001134395#NM_032350	0.925236	0.000309565	0.00270023
							1122	TMED3	NM_007364	0.925305	0.000283942	0.00250572
							1123	COPE	NM_199444#NM_007263#NM_199442	0.925344	0.00531482	0.0299761
							1124	LUC7L	NM_201412#NM_018032	0.925569	0.00366205	0.0221352
							1125	TYSND1	NM_173555#NM_001040273	0.925682	0.00437974	0.0256441
							1126	LAMTOR2	NM_014398	0.925809	0.00605371	0.0334033
							1127	IDH3G	NM_004135#NM_174869	0.925815	0.000567899	0.00461749
							1128	PNPO	NM_018129	0.925852	0.00118861	0.00871522
							1129	DRAM1	NM_018370	0.925899	0.00359837	0.0218123
							1130	MED16	NM_005481	0.925953	0.000808951	0.00626568
							1131	ZNF337	NM_015655	0.925966	0.00414153	0.0245259
							1132	MON1B	NM_014940	0.926102	0.000681854	0.00540581
							1133	FAM200B	NM_001145191	0.926161	0.00158939	0.0111233
							1134	VAC14	NM_018052	0.926212	0.000151368	0.00144728
							1135	PUF60	NM_001136033#NM_078480#NM_014281	0.926231	0.00488219	0.0280341
							1136	RICTOR	NM_152756	0.926405	0.0019353	0.0131198
							1137	MEN1	NM_130803#NM_130799#NM_130802#NM_130804#NM_130800#NM_000244#NM_130801	0.92673	0.000317434	0.00276027
							1138	SKIV2L	NM_006929	0.92673	0.000247012	0.00221666
							1139	CYB5R1	NM_016243	0.926731	0.000452647	0.00378578
							1140	RNF123	NM_022064	0.926732	0.000363646	0.00311042
							1141	CSNK1G2	NM_001319	0.926754	0.00721613	0.0387202
							1142	MTX1	NM_198883#NM_002455	0.926831	0.0022802	0.0150574
							1143	PHF23	NM_024297	0.92684	0.000477367	0.00396697
							1144	NFATC4	NM_001136022#NM_001198966#NM_004554#NM_001198965#NM_001198967	0.9269	0.000567773	0.00461749
							1145	YIF1A	NM_020470	0.926945	0.000182185	0.0017002
							1146	AKT1S1	NM_001098633#NM_032375#NM_001098632	0.926969	0.000489914	0.00405825
							1147	C19orf63	NM_206538#NM_175063	0.927023	0.000469637	0.00390829
							1148	BTG2	NM_006763	0.927042	0.00870054	0.0448432
							1149	PALB2	NM_024675	0.927216	0.000905953	0.00688914
							1150	PIGT	NM_001184730#NM_015937#NM_001184728#NM_001184729	0.927318	0.000254509	0.00227694
							1151	MED12	NM_005120	0.927393	0.00129919	0.00941088
							1152	CC2D1B	NM_032449	0.927522	0.000625881	0.00502597
							1153	SLC27A4	NM_005094	0.927547	0.000998241	0.00750785
							1154	ZNF76	NM_003427	0.927569	0.00219704	0.0146144
							1155	PDLIM7	NM_203352#NM_005451	0.927758	0.00379112	0.0227857
							1156	DSE	NM_001080976	0.927818	0.00036813	0.00314743
							1157	FASTK	NM_006712#NM_033015	0.927875	0.00269377	0.017246
							1158	SLC25A10	NM_012140	0.927981	0.000332625	0.00287137
							1159	ZNF142	NM_001105537	0.928011	0.00535214	0.0301661
							1160	WRAP53	NM_001143990	0.928016	0.000443555	0.00372172
							1161	NLK	NM_016231	0.928047	0.00685508	0.0370809
							1162	KLHL15	NM_030624	0.928123	0.00112826	0.00835665
							1163	HPS4	NM_152841#NM_022081	0.92815	0.00896865	0.0459906
							1164	BASP1	NM_006317	0.928168	0.00331846	0.0204283
							1165	ARHGDIA	NM_001185077#NM_001185078#NM_004309	0.928424	1.71321e-05	0.000209275
							1166	ARL2	NM_001199745#NM_001667	0.928487	0.00113721	0.00841229
							1167	ZNF227	NM_182490	0.92859	0.00398909	0.0237254
							1168	RECQL5	NM_001003715#NM_004259#NM_001003716	0.928686	0.0025835	0.0166679
							1169	EHMT2	NM_025256#NM_006709	0.928707	0.00209835	0.014058
							1170	ASXL2	NM_015338#NM_001164603	0.928795	0.00210283	0.014084
							1171	RANBP3	NM_007322#NM_003624#NM_007320	0.928971	0.000825679	0.00637834
							1172	SHOC2	NM_007373	0.928994	0.00130536	0.00945262
							1173	AMMECR1L	NM_001171689	0.929085	0.00156175	0.0109632
							1174	RCN3	NM_020650	0.929086	0.000491918	0.00407196
							1175	RABGGTA	NM_004581#NM_182836	0.92912	0.00345986	0.0211428
							1176	CDK5RAP3	NM_176096	0.929145	0.00273633	0.0174421
							1177	CDK16	NM_001170460#NM_006201#NM_033018	0.929202	0.000888853	0.00677454
							1178	VMP1	NM_001144939#NM_001144940#NM_182566#NM_001144941	0.929243	0.000683267	0.00541042
							1179	TOMM40	NM_001128916#NM_006114#NM_001128917	0.929302	0.00145095	0.0103151
							1180	NLRC5	NM_032206	0.929423	0.0050534	0.0288204
							1181	PNKP	NM_007254	0.929446	0.00789026	0.0416019
							1182	SYNC	NM_001161708#NM_030786	0.929475	0.00232192	0.0152927
							1183	PPP2R3B	NM_013239	0.929497	0.00347743	0.0212113
							1184	SLC35C1	NM_001145266#NM_018389#NM_001145265	0.929528	0.00353952	0.0215282
							1185	ZFX	NM_001178084#NM_001178086#NM_003410#NM_001178085#NM_001178095	0.929687	0.00300588	0.0188669
							1186	ZNF668	NM_001172668#NM_024706	0.9297	0.00312868	0.0195119
							1187	PACS2	NM_015197#NM_001100913	0.92982	0.00118987	0.00872175
							1188	GNE	NM_001128227#NM_001190388	0.929921	0.000621356	0.0049978
							1189	GGT7	NM_178026	0.929936	0.000738792	0.00580306
							1190	PFAS	NM_012393	0.929971	0.000543135	0.00444397
							1191	KTI12	NM_138417	0.930069	0.00824571	0.0430775
							1192	STAT2	NM_198332#NM_005419	0.93013	0.00783174	0.0414054
							1193	MRPL41	NM_032477	0.93014	0.00508656	0.0289697
							1194	POMT2	NM_013382	0.930244	0.00142291	0.0101653
							1195	ATF5	NM_001193646#NM_012068	0.930338	0.00097108	0.00733189
							1196	DMWD	NM_004943	0.930424	0.000991426	0.007459
							1197	NAV3	NM_014903	0.930469	0.0025108	0.0162663
							1198	BET1L	NM_016526#NM_001098787	0.930516	0.00471214	0.0272288
							1199	SNPH	NM_014723	0.930592	0.00867851	0.044778
							1200	TAF6	NM_139315#NR_033792#NM_001190415#NM_005641	0.930593	0.00125918	0.00915797
							1201	BCL7B	NR_036682#NM_001707#NM_001197244	0.930597	0.00250065	0.0162365
							1202	TNFSF9	NM_003811	0.930742	0.00515705	0.0292721
							1203	PRR14L	NM_024031	0.930753	0.00600734	0.0332102
							1204	NDST2	NM_003635	0.930754	0.00104701	0.00783428
							1205	CYBASC3	NM_001161454#NM_153611	0.930838	0.000428441	0.00360501
							1206	ADCK4	NM_024876	0.930931	0.00365935	0.0221255
							1207	FZD1	NM_003505	0.930946	0.00588842	0.0326796
							1208	RBM15B	NM_013286	0.930951	0.00110763	0.00821684
							1209	SIRT2	NM_001193286#NM_030593#NM_012237	0.930992	0.000610506	0.00492281
							1210	FBXO38	NM_205836#NM_030793	0.931004	0.0015319	0.0107921
							1211	TMEM47	NM_031442	0.931078	0.00291405	0.0184141
							1212	ARPC4	NM_001024960#NM_001198780#NM_001024959#NM_005718	0.931115	0.000607255	0.00489829
							1213	C14orf102	NM_017970#NM_199043	0.931247	0.00513087	0.0291865
							1214	SPPL2B	NM_152988#NM_001077238	0.931347	0.00324698	0.0200625
							1215	PVRL3	NM_015480	0.93141	0.00221926	0.0147203
							1216	DDX28	NM_018380	0.931505	0.0057167	0.031913
							1217	MZT2B	NM_001071775	0.931621	0.00316015	0.0196609
							1218	COBRA1	NM_015456	0.931642	0.00115746	0.00854853
							1219	TUBGCP2	NM_006659	0.931682	0.00203254	0.0136641
							1220	CHST14	NM_130468	0.93171	0.000835812	0.00643111
							1221	SMARCB1	NM_003073#NM_001007468	0.931775	0.00224756	0.0148953
							1222	RAB9A	NM_004251#NM_001195328	0.931883	0.00333143	0.0204973
							1223	CCDC142	NM_173648	0.932004	0.00323693	0.0200213
							1224	EFEMP2	NM_016938	0.932041	0.0078464	0.0414642
							1225	RPS6KA4	NM_001006944#NM_003942	0.9321	0.000798961	0.00620682
							1226	RAB11B	NM_004218	0.93223	0.00676816	0.0366772
							1227	PRRC2A	NM_004638#NM_080686	0.932316	0.00391446	0.0233827
							1228	LZTR1	NM_006767	0.932339	0.000854576	0.0065582
							1229	C14orf80	NM_001198983#NM_001134877	0.932542	0.00200373	0.0135104
							1230	GGA3	NM_001172704#NM_001172703	0.93259	0.00467367	0.0270668
							1231	MAP1S	NM_018174	0.932694	0.00271214	0.0173399
							1232	FAM3A	NM_001171132#NM_001171134#NR_033237#NM_001171133#NM_021806	0.932741	0.00249823	0.0162298
							1233	FANCG	NM_004629	0.932836	0.00422779	0.0249168
							1234	LOC344595	NR_028302	0.932957	0.00444105	0.0259381
							1235	CRAT	NM_000755#NR_028048	0.932977	0.00125759	0.00915212
							1236	UCP2	NM_003355	0.933158	0.00184274	0.0126031
							1237	MED17	NM_004268	0.933182	0.00697066	0.0376016
							1238	AP2A2	NM_012305	0.933266	0.00272057	0.0173795
							1239	ACTR1B	NM_005736	0.933413	0.00213007	0.0142251
							1240	GRK6	NM_002082#NM_001004106	0.933427	0.00362672	0.0219729
							1241	OBSL1	NM_015311#NM_001173431	0.933604	0.00995119	0.0499226
							1242	KIAA1731	NM_033395	0.933643	0.00689184	0.0372367
							1243	ZNF335	NM_022095	0.933653	0.00307155	0.019212
							1244	NOSIP	NM_015953	0.933706	0.00986579	0.0495494
							1245	ALDOA	NM_000034#NM_184043	0.933799	1.30142e-09	3.11593e-08
							1246	SLC2A3	NM_006931	0.933986	0.00850616	0.0441225
							1247	MTG1	NM_138384	0.934013	0.00530409	0.0299336
							1248	PLEKHJ1	NM_018049	0.934129	0.00344466	0.0210774
							1249	CCDC112	NM_152549#NM_001040440	0.934141	0.00646571	0.0352933
							1250	ZDHHC16	NM_198045#NM_198043#NM_198046#NM_032327#NM_198044	0.934165	0.00502542	0.0287124
							1251	PLD3	NM_012268#NM_001031696	0.934278	0.00242221	0.0158151
							1252	TAF1C	NM_005679#NM_139353	0.934293	0.00299345	0.0188243
							1253	FBXO11	NM_012166	0.93433	0.00226486	0.0149839
							1254	SLC35A4	NM_080670	0.934379	0.00224883	0.0148995
							1255	KLHDC5	NM_020782	0.934408	0.00151931	0.0107196
							1256	AFG3L1P	NR_003228	0.934421	0.00388001	0.0232244
							1257	MFSD10	NM_001146069#NM_001120	0.934503	0.00351562	0.0214219
							1258	TRNP1	NM_001013642	0.934686	0.00908817	0.0464608
							1259	EPN1	NM_013333#NM_001130072#NM_001130071	0.934704	0.00306991	0.0192069
							1260	PPP1R12C	NM_017607	0.934769	0.00433076	0.0253828
							1261	CAPNS1	NM_001749#NM_001003962	0.935074	0.000265856	0.00236397
							1262	FAM160B2	NM_022749	0.935151	0.00149656	0.0105911
							1263	RPAP1	NM_015540	0.935284	0.00622282	0.034175
							1264	RNF145	NM_001199380#NM_001199381#NM_001199383#NM_144726#NM_001199382	0.935304	0.00665832	0.0362009
							1265	XPC	NM_004628#NR_027299#NM_001145769	0.935308	0.00164768	0.0114558
							1266	SAMD4B	NM_018028	0.935368	0.00501392	0.0286748
							1267	SLC12A4	NM_005072#NM_001145962#NM_001145963#NM_001145964#NM_001145961	0.935373	0.00516685	0.0293056
							1268	ARSA	NM_000487#NM_001085428#NM_001085427#NM_001085426#NM_001085425	0.93555	0.00254981	0.0164915
							1269	DCBLD1	NM_173674	0.935564	0.00730071	0.0390307
							1270	GRN	NM_002087	0.935579	0.00248638	0.0161618
							1271	PGLS	NM_012088	0.935799	0.00298862	0.018804
							1272	RRP12	NM_001145114#NM_015179	0.935927	0.0040534	0.0240711
							1273	TBX18	NM_001080508	0.935962	0.00368887	0.0222685
							1274	ZNF512B	NM_020713	0.936001	0.0019096	0.0129757
							1275	ZGPAT	NM_181485#NM_001195654#NM_032527#NM_001083113#NM_001195653	0.936055	0.00823894	0.0430518
							1276	ARF1	NM_001024228#NM_001024227#NM_001658#NM_001024226	0.936059	5.63395e-06	7.62521e-05
							1277	MEGF8	NM_001410	0.936077	0.00416611	0.0246465
							1278	TUT1	NM_022830	0.936104	0.00752821	0.0400453
							1279	TYK2	NM_003331	0.936616	0.00279087	0.0177316
							1280	MAST2	NM_015112	0.936715	0.00580695	0.0323318
							1281	ELOVL1	NM_022821	0.936751	0.00395305	0.023553
							1282	FOXRED1	NR_037647#NM_017547#NR_037648	0.936845	0.00261438	0.0168068
							1283	CDR2	NM_001802	0.936916	0.00449869	0.0262158
							1284	ABHD10	NM_018394	0.937155	0.00157096	0.0110174
							1285	HSPG2	NM_005529	0.937185	0.00293382	0.0185048
							1286	PTPN23	NM_015466	0.93729	0.00181748	0.0124657
							1287	ATF6B	NM_004381#NM_001136153	0.937395	0.0030219	0.0189521
							1288	AP1G2	NM_003917	0.937407	0.00142175	0.0101632
							1289	TBL3	NM_006453	0.937418	0.00588167	0.03267
							1290	PHF13	NM_153812	0.937464	0.00421207	0.0248492
							1291	RPL8	NM_033301#NM_000973	0.937471	5.1519e-07	8.46027e-06
							1292	MINK1	NM_170663#NM_015716#NM_153827#NM_001024937	0.937485	0.00454495	0.0264458
							1293	STARD4	NM_139164	0.937645	0.00203678	0.0136887
							1294	ZFYVE27	NM_001174120#NM_144588#NM_001174122#NM_001002262#NM_001174121#NM_001174119#NM_001002261	0.937688	0.0027761	0.0176712
							1295	DBNL	NM_014063#NM_001014436#NM_001122956	0.937771	0.00159572	0.011161
							1296	TOP3B	NM_003935	0.93781	0.00951939	0.0481625
							1297	SRA1	NM_001035235	0.937846	0.00867447	0.044767
							1298	RBM19	NM_001146699#NM_001146698#NM_016196	0.938025	0.00290356	0.0183628
							1299	PELP1	NM_014389	0.938143	0.00186132	0.0127142
							1300	CYC1	NM_001916	0.938176	0.00228475	0.0150734
							1301	ERCC2	NM_000400	0.938271	0.00368656	0.0222604
							1302	ACOT7	NM_181865#NM_007274#NM_181864	0.938715	0.00329549	0.0203244
							1303	TIMM17B	NM_005834#NM_001167947	0.93902	0.00370966	0.0223651
							1304	ZNF238	NM_205768	0.939041	0.00738794	0.0394362
							1305	NAGK	NM_000262	0.939189	0.00318064	0.0197516
							1306	PRADC1	NM_032391	0.93922	0.00722659	0.0387416
							1307	ITPA	NM_033453#NM_181493	0.939262	0.00183081	0.0125388
							1308	WDR81	NM_152348#NM_001163673	0.939425	0.0023669	0.0155234
							1309	TCF25	NM_014972	0.939599	0.00598658	0.0331189
							1310	PISD	NM_014338	0.939605	0.00886302	0.0455389
							1311	TET2	NM_017628#NM_001127208	0.939639	0.00699153	0.0376968
							1312	OPA3	NM_001017989	0.939855	0.00256473	0.0165835
							1313	FMN2	NM_020066	0.9399	0.00349129	0.0212903
							1314	IFNGR2	NM_005534	0.940158	0.00739491	0.039444
							1315	B4GALT2	NM_003780	0.940218	0.00316234	0.019664
							1316	RTKN2	NM_145307	0.940304	0.00802055	0.0421652
							1317	MTA1	NM_004689	0.940676	0.00394325	0.0235246
							1318	ILF3	NM_017620#NM_012218	0.940689	1.13641e-16	5.13649e-15
							1319	FAM111A	NM_147189	0.940732	0.00355325	0.0215893
							1320	RPL13	NM_000977#NM_033251	0.940835	1.3422e-13	4.97848e-12
							1321	CEP164	NM_014956	0.94102	0.00682637	0.0369427
							1322	GGA1	NM_001001560#NM_013365#NM_001172688#NM_001001561#NM_001172687	0.941028	0.00292453	0.0184654
							1323	TBC1D10B	NM_015527	0.941151	0.00687193	0.0371462
							1324	SLC38A10	NM_001037984	0.941211	0.00518983	0.0294145
							1325	MCRS1	NM_001012300#NM_006337	0.941705	0.00898507	0.0460546
							1326	AKR1A1	NM_153326#NM_006066	0.94178	0.00588882	0.0326796
							1327	ELOVL4	NM_022726	0.941825	0.00804212	0.0422501
							1328	LENG8	NM_052925	0.942009	0.0091398	0.0466635
							1329	RNF26	NM_032015	0.942112	0.00537496	0.0302656
							1330	MAP4K2	NM_004579	0.942156	0.00702378	0.0378532
							1331	POLR3H	NM_138338#NM_001018050#NM_001018052	0.942213	0.00403008	0.0239448
							1332	VKORC1	NM_024006#NM_206824	0.942216	0.00589538	0.0326996
							1333	GNAI1	NM_002069	0.942259	0.00521807	0.029535
							1334	UBA1	NM_153280	0.942555	2.95613e-28	2.39027e-26
							1335	OSBP	NM_002556	0.942909	0.00710426	0.038222
							1336	PTPN21	NM_007039	0.943405	0.00376817	0.0226595
							1337	ZYX	NM_001010972#NM_003461	0.944043	6.16544e-05	0.00066363
							1338	NAA10	NM_003491	0.944307	0.00478711	0.0276188
							1339	FAM96B	NR_024525#NM_016062	0.944408	0.00514708	0.0292458
							1340	VEGFB	NM_003377	0.944543	0.00505873	0.0288393
							1341	THOC5	NM_001002878#NM_003678#NM_001002879#NM_001002877	0.944982	0.00907059	0.0463811
							1342	TECPR2	NM_001172631#NM_014844	0.945311	0.00618929	0.0340229
							1343	EIF4G1	NM_198244#NM_001194947#NM_001194946#NM_198241#NM_198242	0.94574	4.59097e-32	4.17439e-30
							1344	FERMT2	NM_001134999#NM_006832#NM_001135000	0.94574	3.51387e-10	9.08321e-09
							1345	F2RL2	NM_004101	0.945753	0.00738743	0.0394362
							1346	GPR172A	NM_024531	0.945939	0.00962838	0.0485774
							1347	SLC43A3	NM_199329#NM_017611#NM_014096	0.945967	0.00946855	0.0479647
							1348	ANXA6	NM_001193544#NM_001155	0.946114	0.000106621	0.00107254
							1349	EXO1	NM_130398#NM_003686#NM_006027	0.946517	0.00866711	0.0447488
							1350	POLR3E	NM_018119	0.947196	0.00992173	0.0497962
							1351	VPRBP	NM_001171904#NM_014703	0.947224	0.00887761	0.0455938
							1352	MCL1	NM_001197320#NM_021960#NM_182763	0.947308	0.00636247	0.0348193
							1353	CDKN1A	NR_037152#NM_078467#NR_037150#NR_037151#NM_000389	0.947772	0.00519368	0.0294292
							1354	TXNRD2	NM_006440	0.947944	0.00989177	0.0496671
							1355	LRP1	NM_002332	0.949276	8.79305e-06	0.000114984
							1356	HNRNPL	NM_001533#NM_001005335	0.951459	0.00289416	0.0183082
							1357	RPS14	NM_001025070#NM_001025071#NM_005617	0.952279	3.21351e-12	1.02587e-10
							1358	QSOX1	NM_002826#NM_001004128	0.953673	4.11063e-13	1.44447e-11
							1359	MAGED1	NM_001005333#NM_006986#NM_001005332	0.954493	0.00515718	0.0292721
							1360	PEA15	NM_003768	0.958623	2.72945e-08	5.50794e-07
							1361	TLN1	NM_006289	0.958968	0.00272949	0.0174222
							1362	PSAP	NM_001042465#NM_002778#NM_001042466	0.960736	6.43122e-05	0.00068938
							1363	COL5A1	NM_000093	0.965814	0.000154608	0.00147465
							1364	P4HB	NM_000918	0.968199	2.10962e-05	0.000252419
							1365	BSG	NM_198591#NM_198589#NM_001728	0.968354	1.15417e-07	2.1107e-06
							1366	NONO	NM_007363#NM_001145408#NM_001145410#NM_001145409	0.973297	4.29802e-08	8.39065e-07
							1367	AP2M1	NM_004068#NM_001025205	0.973887	0.000990013	0.00745118
							1368	LASP1	NM_006148	0.974572	0.00340095	0.0208318
							1369	TAGLN2	NM_003564	0.975323	0.00020549	0.00189349
							1370	COL6A1	NM_001848	0.9825	0.000775745	0.00604926

## Sheet: NOER E2 Regulated Genes
	Upregulated with Estrogen							Down Regulated with Estrogen
	Gene	Accessions	FC	PValue	FDR			Gene	Accessions	FC	PValue	FDR
1	MIR1286	NR_031618	122.682	3.44035e-07	5.38113e-06		1	HSP90AA4P	NR_036692	0.030608	7.99235e-18	2.96453e-16	Upregulated	1482
2	TMIE	NM_147196	36.1012	9.0321e-19	3.55922e-17		2	CCDC144NL	NM_001004306	0.179402	2.34863e-06	3.19829e-05	Down Regulated	1645
3	ELF3	NM_001114309#NM_004433	17.943	1.99079e-162	1.60416e-159		3	MIR125B1	NR_029693	0.230961	5.6435e-11	1.39258e-09
4	LOC100127888	NR_024470	16.2165	3.64264e-14	1.13951e-12		4	DKK1	NM_012242	0.275415	1.3404e-113	5.05201e-111
5	LOC100507584	NR_037173#NR_037175#NR_037174#NR_037176	14.5508	1.1743e-111	4.22171e-109		5	C18orf1	NM_181482#NM_181481#NM_001003675#NM_001003674	0.286948	6.60114e-11	1.61192e-09
6	C11orf86	NM_001037225	13.5894	2.65411e-10	6.12252e-09		6	ADAMTS1	NM_006988	0.291472	1.27321e-82	2.70476e-80
7	CDX2	NM_001265	12.8658	0.00179366	0.011921		7	DNM3OS	NM_015569#NM_001136127	0.292042	9.39348e-190	1.1553e-186
8	SOX18	NM_018419	11.7312	7.28906e-80	1.41942e-77		8	SLITRK1	NM_052910	0.301374	1.86267e-07	3.0248e-06
9	TH	NM_199293#NM_000360#NM_199292	11.604	7.61118e-18	2.83213e-16		9	LINC00158	NM_173083	0.311628	0.00360295	0.0216103
10	HRH3	NM_007232	11.2252	1.30293e-10	3.09735e-09		10	GALNT13	NM_024642	0.323029	3.18422e-21	1.42819e-19
11	RASD1	NM_016084#NM_001199989	11.0761	1.98778e-197	2.90315e-194		11	DUSP6	NM_022652#NM_001946	0.325089	4.36732e-32	2.88293e-30
12	ALPPL2	NM_031313	10.6713	4.13973e-13	1.21073e-11		12	CITED2	NM_001168388#NM_006079#NM_001168389	0.334872	1.28533e-57	1.63237e-55
13	CEBPA	NM_004364	10.4233	1.10809e-150	7.39823e-148		13	HIF1A-AS2	NM_181054#NM_001530	0.338214	2.6068e-09	5.38124e-08
14	OXT	NM_000915	9.97161	0.00183284	0.01214		14	IL6	NM_175726#NM_175728#NM_000564#NM_175725	0.343503	3.56519e-12	9.59808e-11
15	MIR4648	NR_030255	9.73422	4.77831e-05	0.000494287		15	PTGER4	NM_000958	0.352818	3.84406e-109	1.30186e-106
16	PDGFB	NM_033016#NM_002608	9.23379	1.60311e-252	3.12179e-249		16	RARG	NM_000966	0.355009	1.03089e-05	0.000123699
17	ALX4	NM_021926	9.20318	1.4958e-71	2.47899e-69		17	MIR221	NR_029494	0.359662	1.04259e-20	4.5624e-19
18	WNT11	NM_004626	9.18854	9.41218e-89	2.33983e-86		18	BHLHE22	NM_152414	0.370837	3.59433e-07	5.59576e-06
19	GATA5	NM_080473	9.15008	2.81986e-09	5.79547e-08		19	LPAR6	NM_020400#NM_001142961	0.38645	4.68444e-07	7.16401e-06
20	WISP2	NM_003881	8.56531	4.71816e-25	2.47762e-23		20	FGF20	NM_019851	0.386466	0.000275803	0.00235218
21	LOXL4	NM_032211	8.37005	0	0		21	GAS1	NM_002048	0.390974	3.93483e-27	2.21564e-25
22	SSTR5	NM_001172560	8.33718	2.48562e-08	4.53074e-07		22	MSC	NM_005098	0.395955	3.58444e-19	1.43181e-17
23	TBX21	NM_013351	8.215	2.48135e-19	1.00319e-17		23	C6orf141	NM_001145652	0.405481	0.000145749	0.00133459
24	AQP5	NM_001651	8.01733	4.23876e-14	1.31893e-12		24	LURAP1L	NM_002345	0.407878	6.10322e-41	5.20511e-39
25	EVPL	NM_001988	7.8545	1.59894e-15	5.36069e-14		25	KCNJ2	NM_000891	0.410137	4.22643e-26	2.30217e-24
26	HBA1	NM_000558	7.72371	5.54453e-07	8.39693e-06		26	HAS2	NM_005328	0.411715	2.46151e-36	1.86151e-34
27	FUT7	NM_004479	7.57731	8.85746e-05	0.00085671		27	KRTAP1-5	NM_198697	0.422495	3.30278e-13	9.73524e-12
28	LOC389332	NR_024418	7.57703	8.34065e-21	3.67744e-19		28	RASSF9	NM_005447	0.423258	1.38885e-23	6.83257e-22
29	DLL4	NM_019074	7.5616	0	0		29	AREG	NM_001655#NM_001142281	0.426059	5.38802e-05	0.000550294
30	RNF223	NM_001146684	7.37814	0.000695336	0.00526015		30	LOC344887	NR_033752	0.426674	0.000603962	0.00465481
31	SMTNL2	NM_001114974#NM_198501	7.30201	2.41463e-20	1.04685e-18		31	SSTR1	NM_001049	0.426836	2.38885e-180	2.42708e-177
32	C16orf11	NM_145270	7.28861	8.20631e-14	2.5133e-12		32	FLJ35946	NR_033932	0.429641	3.88233e-52	4.34078e-50
33	FGF8	NM_033164#NM_033165#NM_033163#NM_006119	7.18219	1.55831e-06	2.20695e-05		33	ZNF540	NM_001172225#NM_001172226#NM_152606	0.434446	1.33806e-12	3.75814e-11
34	MYT1L	NM_004535	7.10676	2.98144e-07	4.71702e-06		34	RGMB	NM_001012761	0.435564	1.75887e-68	2.79601e-66
35	FGF4	NM_002007	7.03385	0.000186642	0.00166595		35	MYCT1	NM_001033082#NM_001033081#NM_005376	0.445795	9.16314e-12	2.38712e-10
36	ASB2	NM_016150	6.88921	9.54256e-31	6.07604e-29		36	NLRP10	NM_176821	0.450994	3.73201e-16	1.29199e-14
37	IVL	NM_002225#NM_001159508	6.70045	1.20543e-25	6.47551e-24		37	TAGLN3	NM_001008273#NM_013259#NM_001008272	0.455747	1.92612e-09	4.04763e-08
38	LGALS4	NM_006149	6.65842	1.71134e-11	4.36102e-10		38	IFNE	NM_207585#NM_207584#NM_000874	0.458064	0.000306169	0.00257822
39	CXCL14	NM_004887	6.59542	4.96636e-17	1.79928e-15		39	NFKBIZ	NM_001005474	0.461965	3.61135e-81	7.275e-79
40	WFIKKN2	NM_175575	6.38286	3.89218e-15	1.27742e-13		40	LOC730755	NR_027240	0.4671	2.82521e-10	6.48522e-09
41	GPR20	NM_005293	6.24195	1.12886e-14	3.6136e-13		41	ESR1	NM_001122742	0.468424	1.75236e-34	1.23713e-32
42	OXCT2	NM_022120	6.02416	1.6239e-66	2.44822e-64		42	SLITRK6	NM_015567	0.470009	5.63081e-10	1.26035e-08
43	AATK-AS1	NM_001080395	5.87674	6.69106e-11	1.63154e-09		43	KLF14	NM_138693	0.472681	1.19004e-09	2.55597e-08
44	PCK1	NM_002591	5.82891	3.85627e-19	1.53777e-17		44	TNF	NM_000594	0.47465	6.5344e-06	8.16555e-05
45	NKAIN1	NM_024522	5.79446	5.72068e-12	1.50711e-10		45	SERPINB2	NM_012397	0.485179	1.01706e-12	2.89836e-11
46	CREB3L3	NM_032607	5.72856	0.000189551	0.00168869		46	IL1B	NM_153758	0.490191	1.59976e-26	8.77538e-25
47	IQSEC3	NM_015232#NM_001170738	5.72126	6.78376e-12	1.78316e-10		47	HIST1H3D	NM_003529	0.491432	7.24552e-12	1.90026e-10
48	CHRM4	NM_000741	5.69864	8.93827e-29	5.42518e-27		48	IL1RL1	NM_017416	0.493509	5.47504e-15	1.77449e-13
49	CDX1	NM_001804	5.59252	0.0013419	0.00924998		49	CLDN14	NM_144492#NM_012130#NM_001146078#NM_001146079#NM_001146077	0.497547	0.000306551	0.00258051
50	PGLYRP2	NM_052890	5.55515	0.00205969	0.0134519		50	RGS4	NM_001113381#NM_001102445#NM_005613#NM_001113380	0.49914	5.86595e-11	1.44437e-09
51	CYP26B1	NM_057157	5.32744	9.99375e-134	4.96881e-131		51	EGR1	NM_001964	0.501875	1.26163e-05	0.000148523
52	CRB2	NM_173689	5.26863	1.32653e-09	2.83608e-08		52	BACH1	NM_206866#NM_001186	0.502984	3.03994e-50	3.25859e-48
53	SEMA3G	NM_020163	5.19873	1.37154e-134	6.96743e-132		53	MC4R	NM_000529	0.506539	7.45389e-09	1.43478e-07
54	NT5C1A	NM_032526	5.18786	4.67929e-05	0.000485118		54	PTGS2	NM_000962#NM_080591	0.506904	5.28088e-60	7.05164e-58
55	KCNK3	NM_001017424	5.13574	7.37136e-36	5.52096e-34		55	PCDH18	NM_019035	0.510276	1.82076e-142	1.01304e-139
56	LMO2	NM_005574	5.08149	1.50118e-18	5.76966e-17		56	RND3	NM_005440	0.510674	5.36565e-32	3.53196e-30
57	IGLON5	NM_001101372	5.03892	7.58406e-05	0.00074464		57	LOC100506895	NR_036592	0.511348	0.000154746	0.00140595
58	COMP	NM_000095	4.95869	1.663e-41	1.43399e-39		58	C5orf27	NR_026936	0.512015	2.79406e-29	1.72273e-27
59	FGF18	NM_003862	4.87161	3.85347e-165	3.216e-162		59	HTR1B	NM_000863	0.512843	7.99099e-05	0.000779355
60	EDN2	NM_001956	4.84985	7.85864e-53	9.04634e-51		60	SLC38A2	NM_018976	0.513384	2.22191e-88	5.40851e-86
61	ARHGAP40	NM_001164431	4.80542	1.04092e-12	2.95914e-11		61	TSLP	NR_033425#NM_033035	0.513871	1.81539e-06	2.53873e-05
62	VSX2	NM_182894	4.78422	0.00355437	0.0213628		62	SOX4	NM_003107	0.514367	2.46837e-88	5.94649e-86
63	FOXS1	NM_004118	4.74124	3.66674e-13	1.07374e-11		63	BMP4	NM_001202#NM_130851#NM_130850	0.514904	7.91945e-99	2.28471e-96
64	GPR132	NM_013345	4.74036	1.07131e-16	3.82206e-15		64	ZNF217	NM_006526	0.516404	8.77333e-115	3.47483e-112
65	ALPP	NM_001632	4.68956	6.42467e-26	3.49143e-24		65	PDE4B	NM_001037340#NM_001037339#NM_002600#NM_001037341	0.516874	2.23826e-24	1.12724e-22
66	SLC34A2	NM_001177998#NM_006424#NM_001177999	4.57367	1.59001e-24	8.13029e-23		66	PRDM8	NM_001099403#NM_020226	0.518895	2.91237e-29	1.79096e-27
67	SERPINB9	NM_004155	4.55953	5.30992e-117	2.17688e-114		67	USP51	NM_201286	0.520159	1.26839e-08	2.36928e-07
68	MAFA	NM_201589	4.54635	1.49955e-42	1.32733e-40		68	ZNF365	NM_199450#NM_199451#NM_014951	0.520896	1.37915e-28	8.2636e-27
69	RASL12	NM_016563	4.4091	6.10041e-05	0.000616585		69	EDN1	NM_001955#NM_001168319	0.524953	5.9967e-138	3.18479e-135
70	SDS	NM_006843	4.36415	9.74459e-05	0.000930955		70	PLCXD2	NM_153268#NM_001185106	0.527556	7.4251e-14	2.28002e-12
71	FOXE3	NM_012186	4.25247	4.62939e-17	1.68242e-15		71	MIR155HG	NR_001458	0.531386	1.79893e-10	4.21215e-09
72	IRF4	NM_001195286#NR_036585#NM_002460	4.19127	1.10772e-27	6.4072e-26		72	ARL4A	NM_001195396#NM_005738#NM_001037164#NM_212460	0.532948	1.92597e-89	4.94573e-87
73	SOCS1	NM_003745	4.16081	1.19038e-73	2.12343e-71		73	JUN	NM_002228	0.532963	2.81601e-24	1.40909e-22
74	LTF	NM_002343#NM_001199149	4.15534	2.35814e-06	3.20938e-05		74	PDE4D	NM_001165899#NM_006203#NM_001104631#NM_001197218	0.533585	3.14343e-19	1.2643e-17
75	TNFAIP2	NM_006291	4.10718	0	0		75	DDIT4L	NM_145244	0.536532	2.30333e-05	0.000257163
76	ECEL1P2	NR_028501	4.0873	9.66852e-07	1.41563e-05		76	FILIP1L	NM_182909#NM_001042459#NM_014890	0.541417	1.20402e-125	5.30858e-123
77	TIAF1	NM_004740	4.06849	1.87524e-12	5.20435e-11		77	RASGEF1B	NM_152545	0.541457	0.0068913	0.0368877
78	NXPH3	NM_007225	4.05939	6.32321e-46	6.1567e-44		78	GADD45A	NM_001199742#NM_001924#NM_001199741	0.542585	7.62086e-89	1.91488e-86
79	P2RY2	NM_176071#NM_002564#NM_176072	4.04949	3.51623e-19	1.40697e-17		79	KLF5	NM_001730	0.543342	7.60155e-82	1.58601e-79
80	RIPK4	NM_020639	4.03744	5.49743e-44	5.07762e-42		80	GRPR	NM_005314	0.548353	4.69354e-09	9.28693e-08
81	TGM2	NM_004613	4.03679	2.34731e-45	2.22975e-43		81	ARL14	NR_033427#NM_001174151#NM_182896#NM_001174150#NM_144996	0.550332	7.24492e-05	0.000717978
82	HS3ST6	NM_001009606	3.99852	5.62536e-05	0.000572782		82	TNFRSF11B	NM_002546	0.55957	1.4886e-34	1.05731e-32
83	LOC728228	NR_034119	3.96776	0.000398218	0.00323035		83	DYRK2	NM_006482#NM_003583	0.562324	3.79242e-59	5.0353e-57
84	MIR503	NR_030228	3.95958	1.71301e-12	4.78251e-11		84	TWIST1	NM_000474	0.56255	1.02335e-87	2.39137e-85
85	IHH	NM_002181	3.95636	1.17674e-05	0.000139301		85	IER5	NM_016545	0.562596	4.0655e-56	4.97396e-54
86	CYTH4	NM_013385	3.94729	2.63367e-14	8.31671e-13		86	VCAM1	NM_003372	0.562769	2.86517e-16	9.96329e-15
87	ACSS1	NM_032501	3.91575	3.99655e-49	4.22585e-47		87	LOC100506071	NR_037605	0.565475	0.000319215	0.00267267
88	NR0B2	NM_021969	3.87131	0.00179329	0.011921		88	ARRDC4	NM_183376	0.565769	9.64444e-43	8.56925e-41
89	CHST15	NM_015892	3.82388	1.3467e-75	2.51758e-73		89	C11orf87	NM_207645	0.566288	4.09302e-20	1.75497e-18
90	P2RX1	NM_002558	3.81619	8.34386e-05	0.000809482		90	HLX	NM_021958	0.566652	1.93656e-19	7.92532e-18
91	IRX4	NM_016358	3.80919	0.0056582	0.0312431		91	ATF3	NM_001040619#NM_001030287#NM_001674	0.5674	1.43642e-56	1.76665e-54
92	MIOX	NM_017584	3.79281	0.000101484	0.000966767		92	TXNIP	NM_178130	0.568571	9.98359e-133	4.86035e-130
93	PAK6	NM_001128628#NM_001128629	3.78508	7.52485e-32	4.91175e-30		93	CYP4F11	NM_001128932#NM_021187	0.568913	0.00190503	0.0125682
94	SOX8	NM_014587	3.77111	1.24214e-32	8.34091e-31		94	ENC1	NM_003633	0.569105	1.00788e-18	3.93189e-17
95	TBX1	NM_005992#NM_080646	3.76393	8.46066e-15	2.71951e-13		95	CCDC71L	NM_022903	0.571303	2.11066e-40	1.77417e-38
96	CDKN1C	NM_001122631#NM_001122630#NM_000076	3.75174	1.60448e-150	1.04149e-147		96	ADRA2A	NM_000681	0.571615	9.73392e-64	1.41281e-61
97	CBFA2T3	NM_005187	3.72755	3.63906e-07	5.63909e-06		97	DUSP4	NM_001394#NM_057158	0.572239	1.83065e-18	6.98999e-17
98	ANKRD63	NM_014942	3.7269	2.2069e-06	3.02823e-05		98	GMNC	NM_016573	0.572357	2.72914e-08	4.95528e-07
99	HCN4	NM_005477	3.71178	4.03908e-18	1.51745e-16		99	CTGF	NM_001901	0.573191	1.97712e-24	1.00437e-22
100	OVOL1	NM_004561	3.70741	5.51306e-54	6.50652e-52		100	ESM1	NM_016649	0.573432	3.76023e-09	7.54241e-08
101	SPSB1	NM_025106	3.67904	7.91643e-262	1.68174e-258		101	RGS2	NM_002923	0.574166	1.62236e-57	2.04926e-55
102	CCDC88C	NM_001080414	3.66695	3.75824e-10	8.55137e-09		102	ANKRD50	NM_020337#NM_001167882	0.574802	1.57083e-93	4.26827e-91
103	KRT13	NM_002274#NM_153490	3.66388	7.26535e-07	1.08207e-05		103	LOC339166	NR_033890	0.578704	4.62441e-09	9.17344e-08
104	NR5A1	NM_004959	3.60419	0.00064533	0.00492819		104	LOC646576	NM_001080528	0.57903	1.30512e-27	7.51181e-26
105	KIF1A	NM_004321	3.58338	5.00617e-08	8.80242e-07		105	RIN2	NM_018993	0.579332	6.84506e-72	1.14254e-69
106	DLX3	NM_005220	3.57445	1.54241e-51	1.68426e-49		106	TRIB2	NM_025195	0.581685	1.24249e-21	5.6819e-20
107	GFAP	NM_002055	3.52368	1.87478e-06	2.61083e-05		107	CTAGE1	NM_020994#NM_172377	0.582043	6.38984e-06	7.99774e-05
108	CCR7	NM_001838	3.50997	1.86308e-30	1.17985e-28		108	FAM110B	NM_147189	0.583485	1.922e-12	5.32147e-11
109	CLDN4	NM_001305	3.49748	2.83246e-48	2.94173e-46		109	MEX3B	NM_032246	0.584247	1.09043e-69	1.75733e-67
[truncated: 1,556 more rows]
