# Supplementary material for: Dissection of Estrogen Receptor Alpha Signaling Pathways in Osteoblasts Using RNA-Sequencing
Source: PLoS One. 2014 Apr 28;9(4):e95987. doi: 10.1371/journal.pone.0095987 (PMC4002480; doi:10.1371/journal.pone.0095987)
Supplement: Table S2 — Complete gene lists of the estrogen-regulated genes comprising the 3 modes of ERα action. The “Nuclear ERE-dependent”, “Nuclear ERE-independent” and “Extra-nuclear” estrogen regulated genes are indicated (from Fig. 2C) with the same values as described in Table S1. (XLSX) [file pone.0095987.s003.xlsx]

## Sheet: Nuclear ERE-Dependent E2 Genes
	Upregulated with Estrogen											Down Regulated with Estrogen
			Wildtype				NOER							Wildtype				NOER
	Gene	Accessions	FC	PValue	FDR		FC	PValue	FDR			Gene	Accessions	FC	PValue	FDR		FC	PValue	FDR
1	PGLYRP2	NM_052890	102.999	1.10756e-07	1.99242e-06		5.55515	0.00205969	0.0134519		1	GALNT13	NM_024642	0.223746	7.77802e-18	3.16099e-16		0.323029	3.18422e-21	1.42819e-19	Upregulated	603
2	C11orf86	NM_001037225	25.3885	4.01172e-12	1.14744e-10		13.5894	2.65411e-10	6.12252e-09		2	SLITRK1	NM_052910	0.262762	3.11054e-07	5.2406e-06		0.301374	1.86267e-07	3.0248e-06	Down Regulated	564
3	MIR1286	NR_031618	17.3326	7.41305e-05	0.000781715		122.682	3.44035e-07	5.38113e-06		3	KCNJ2	NM_000891	0.271253	5.69312e-33	4.22339e-31		0.410137	4.22643e-26	2.30217e-24
4	TH	NM_199293#NM_000360#NM_199292	15.7917	3.53597e-30	2.43025e-28		11.604	7.61118e-18	2.83213e-16		4	C6orf141	NM_001145652	0.330275	1.58975e-06	2.41072e-05		0.405481	0.000145749	0.00133459
5	RNF223	NM_001146684	15.7164	3.26515e-07	5.48526e-06		7.37814	0.000695336	0.00526015		5	DUSP6	NM_022652#NM_001946	0.356143	1.00779e-49	1.12679e-47		0.325089	4.36732e-32	2.88293e-30
6	TMIE	NM_147196	12.4569	3.13738e-20	1.42358e-18		36.1012	9.0321e-19	3.55922e-17		6	TNF	NM_000594	0.3592	4.7894e-07	7.86084e-06		0.47465	6.5344e-06	8.16555e-05
7	NKX2-3	NM_145285	10.2694	7.32541e-12	2.0649e-10		2.71665	2.27315e-05	0.000253915		7	LINC00158	NM_173083	0.364396	0.000159751	0.00152246		0.311628	0.00360295	0.0216103
8	AQP5	NM_001651	8.69589	6.37648e-15	2.22065e-13		8.01733	4.23876e-14	1.31893e-12		8	CLDN14	NM_144492#NM_012130#NM_001146078#NM_001146079#NM_001146077	0.381804	1.54845e-07	2.73294e-06		0.497547	0.000306551	0.00258051
9	IGLON5	NM_001101372	7.3504	2.24442e-08	4.42223e-07		5.03892	7.58406e-05	0.00074464		9	C18orf1	NM_181482#NM_181481#NM_001003675#NM_001003674	0.391133	4.23698e-06	5.96085e-05		0.286948	6.60114e-11	1.61192e-09
10	OXT	NM_000915	6.89707	0.000744351	0.0058843		9.97161	0.00183284	0.01214		10	KLF14	NM_138693	0.422686	7.13048e-08	1.31719e-06		0.472681	1.19004e-09	2.55597e-08
11	WISP2	NM_003881	6.49783	1.95722e-13	6.21418e-12		8.56531	4.71816e-25	2.47762e-23		11	MIR125B1	NR_029693	0.425517	7.17142e-07	1.14001e-05		0.230961	5.6435e-11	1.39258e-09
12	MYT1L	NM_004535	6.3724	3.44208e-06	4.93161e-05		7.10676	2.98144e-07	4.71702e-06		12	VIT	NM_003382	0.428978	6.40769e-06	8.65519e-05		0.628545	0.00182333	0.0120838
13	HS3ST6	NM_001009606	6.26898	1.783e-06	2.67426e-05		3.99852	5.62536e-05	0.000572782		13	LOC100506895	NR_036592	0.436667	1.00628e-05	0.000131294		0.511348	0.000154746	0.00140595
14	GFAP	NM_002055	6.26289	1.01165e-19	4.45204e-18		3.52368	1.87478e-06	2.61083e-05		14	IL6	NM_175726#NM_175728#NM_000564#NM_175725	0.452528	2.11864e-07	3.65916e-06		0.343503	3.56519e-12	9.59808e-11
15	FOXE3	NM_012186	6.19768	1.48354e-18	6.22394e-17		4.25247	4.62939e-17	1.68242e-15		15	GMNC	NM_016573	0.481881	1.61203e-14	5.42794e-13		0.572357	2.72914e-08	4.95528e-07
16	MIOX	NM_017584	6.12685	7.36609e-06	9.85293e-05		3.79281	0.000101484	0.000966767		16	ESM1	NM_016649	0.497864	1.86204e-06	2.7821e-05		0.573432	3.76023e-09	7.54241e-08
17	CDX2	NM_001265	6.07991	0.00927878	0.0492228		12.8658	0.00179366	0.011921		17	SLITRK6	NM_015567	0.509324	2.77019e-05	0.000327932		0.470009	5.63081e-10	1.26035e-08
18	FGF8	NM_033164#NM_033165#NM_033163#NM_006119	6.00839	2.95683e-06	4.27834e-05		7.18219	1.55831e-06	2.20695e-05		18	ARL14	NR_033427#NM_001174151#NM_182896#NM_001174150#NM_144996	0.512811	4.20089e-06	5.91491e-05		0.550332	7.24492e-05	0.000717978
19	LOC389332	NR_024418	5.07958	6.12626e-14	1.99397e-12		7.57703	8.34065e-21	3.67744e-19		19	RUNX1T1	NM_001198631#NM_175635#NM_001198632#NM_001198679#NM_001198626#NM_001198634#NM_004349#NM_001198628#NM_001198627#NM_001198629#NM_001198630#NM_001198625#NM_001198633#NM_175634	0.513525	8.78865e-07	1.37834e-05		0.704979	0.00708236	0.0377166
20	LOC728228	NR_034119	4.92964	3.78655e-05	0.000433108		3.96776	0.000398218	0.00323035		20	MYCT1	NM_001033082#NM_001033081#NM_005376	0.518725	1.7951e-06	2.68896e-05		0.445795	9.16314e-12	2.38712e-10
21	MUC21	NM_152673#NM_001098516	4.85742	1.09523e-05	0.000141792		3.46333	2.24605e-05	0.000251008		21	RASGEF1B	NM_152545	0.528605	0.00732696	0.0404576		0.541457	0.0068913	0.0368877
22	MIR4648	NR_030255	4.77503	0.00030665	0.00271329		9.73422	4.77831e-05	0.000494287		22	LOC283392	NR_026836#NR_026837	0.52944	2.98629e-09	6.54017e-08		0.592249	4.51246e-11	1.12417e-09
23	CLCNKA	NM_004070#NM_001042704	4.12462	0.00397315	0.0244264		3.02851	0.00788434	0.0413097		23	RP1-177G6.2	NR_028344	0.531961	0.000368101	0.00318537		0.651333	0.00408153	0.0239461
24	SOX9	NM_000346	4.04962	4.41073e-125	2.10347e-122		3.30238	3.4313e-81	6.97241e-79		24	HLX	NM_021958	0.534282	1.81139e-22	9.04454e-21		0.566652	1.93656e-19	7.92532e-18
25	RASL12	NM_016563	3.85236	0.00679262	0.0380556		4.4091	6.10041e-05	0.000616585		25	TNFSF18	NM_005118	0.558664	0.000723341	0.00573567		0.59734	0.00249386	0.0158145
26	SLC7A4	NM_004173	3.76158	5.90645e-06	8.03387e-05		3.46912	0.00011142	0.00105029		26	IL1RL1	NM_017416	0.564749	1.05398e-09	2.41939e-08		0.493509	5.47504e-15	1.77449e-13
27	SLC22A3	NM_021977	3.61018	8.66006e-05	0.000899414		3.3956	7.88864e-05	0.000770659		27	MIR2682	NR_029498	0.572392	2.01034e-07	3.48758e-06		0.62209	5.54851e-07	8.39751e-06
28	LGALS4	NM_006149	3.60109	3.10123e-05	0.000362713		6.65842	1.71134e-11	4.36102e-10		28	FLRT3	NM_013281#NM_198391	0.57533	5.20715e-08	9.79716e-07		0.611596	5.95649e-11	1.46209e-09
29	CCR7	NM_001838	3.16006	5.22269e-29	3.4124e-27		3.50997	1.86308e-30	1.17985e-28		29	C1orf114	NM_001162530#NM_024676	0.579846	0.000897444	0.00693042		0.58487	0.00705792	0.037599
30	HOXD1	NM_024501	3.13039	1.49298e-197	1.93822e-194		2.85157	5.0848e-224	8.48725e-221		30	IER5	NM_016545	0.588905	8.40918e-63	1.30136e-60		0.562596	4.0655e-56	4.97396e-54
31	PRDM6	NM_001136239	3.11309	9.63215e-08	1.74619e-06		1.74031	0.00633832	0.0343492		31	LOC100144595	NR_004846	0.589832	5.25545e-05	0.000578744		0.592365	5.03376e-08	8.84427e-07
32	SYT12	NM_177963#NM_001177880	3.10869	7.68712e-21	3.59265e-19		3.01068	1.706e-32	1.13578e-30		32	PALM2-AKAP2	NM_147150#NM_007203	0.592144	0.00830053	0.0449934		0.614343	0.00476306	0.0271372
33	SAA1	NM_001166215#NM_030760	3.05593	0.000558854	0.00458382		2.33887	0.00289917	0.0180244		33	HSP90AA4P	NR_036692	0.594794	0.00557561	0.0322502		0.030608	7.99235e-18	2.96453e-16
34	IRX3	NM_024336	2.99876	1.31197e-48	1.43934e-46		2.7798	8.40912e-44	7.73639e-42		34	CYP4F11	NM_001128932#NM_021187	0.605296	0.00146153	0.0105313		0.568913	0.00190503	0.0125682
35	SDS	NM_006843	2.97751	0.00194233	0.013385		4.36415	9.74459e-05	0.000930955		35	ENC1	NM_003633	0.614647	1.54026e-17	6.14213e-16		0.569105	1.00788e-18	3.93189e-17
36	LONRF2	NM_152271	2.96748	1.10316e-36	9.14138e-35		2.94202	7.81772e-27	4.32901e-25		36	LOC375196	NR_002815	0.615056	0.0063573	0.0360314		0.673061	0.0046462	0.0265978
37	HEYL	NM_014571	2.95805	4.98836e-43	4.75788e-41		2.78464	9.04938e-59	1.18801e-56		37	TNFAIP6	NM_006290	0.616503	0.00536453	0.0312536		0.598189	0.00364711	0.0218192
38	P2RX1	NM_002558	2.9185	0.000866783	0.00672476		3.81619	8.34386e-05	0.000809482		38	SLITRK3	NM_014926	0.624335	7.684e-07	1.21653e-05		0.705407	1.34539e-05	0.000157589
39	VIPR1	NM_004624	2.8543	1.13585e-06	1.75083e-05		1.85206	0.0024321	0.0154606		39	MMP3	NM_024302#NM_001032278	0.639955	0.00282062	0.0182734		0.606772	2.47595e-05	0.000273302
40	MEOX1	NM_001040002#NM_004527#NM_013999	2.83458	7.50424e-15	2.60177e-13		1.8777	1.1308e-05	0.000134408		40	USP51	NM_201286	0.643328	2.16736e-05	0.000262692		0.520159	1.26839e-08	2.36928e-07
41	ENTPD2	NM_001246#NM_203468	2.83209	4.37584e-05	0.000491137		2.7325	0.0005551	0.00434559		41	TAGLN3	NM_001008273#NM_013259#NM_001008272	0.643885	0.000338827	0.00296765		0.455747	1.92612e-09	4.04763e-08
42	CECR6	NM_001163079#NM_031890	2.82688	7.58932e-18	3.08967e-16		2.63449	2.31704e-16	8.10548e-15		42	ARR3	NM_004312	0.644485	0.00508523	0.0299098		0.605322	0.0022735	0.0146195
43	HAMP	NM_021175	2.80068	0.00117115	0.00871854		2.24984	0.0054921	0.0304627		43	ADRB2	NM_000024	0.645822	3.57636e-13	1.11728e-11		0.607898	5.6475e-21	2.51373e-19
44	CT62	NM_001102658	2.79279	2.15493e-05	0.000261321		1.82207	0.00775745	0.0407647		44	C14orf28	NM_001017923	0.646307	2.60652e-09	5.72993e-08		0.663095	3.27564e-05	0.000352418
45	DTX1	NM_004416	2.78941	0.00015556	0.00149164		2.28166	0.000193755	0.00172024		45	IRGM	NM_001145805	0.65254	0.000190773	0.00177467		0.663292	5.21726e-05	0.000535193
46	NKAIN1	NM_024522	2.76932	2.80357e-10	6.86009e-09		5.79446	5.72068e-12	1.50711e-10		46	PCDHGB3	NM_018924#NM_032097	0.654416	0.00237516	0.0158444		0.627142	5.10302e-05	0.000524395
47	SH2D7	NM_001101404	2.59201	0.0022221	0.0149702		2.66368	0.000373999	0.00306331		47	FILIP1	NM_015687	0.664689	5.89406e-06	8.02169e-05		0.746479	4.894e-05	0.000505223
48	C14orf182	NM_001012706	2.5675	1.99203e-07	3.45838e-06		2.81493	9.79881e-13	2.79583e-11		48	DDX11L2	NM_004399#NM_152438#NM_030653	0.664842	0.00296543	0.0190951		0.598492	0.000984176	0.00710699
49	PPP1R16B	NM_001172735#NM_015568	2.56369	2.17929e-05	0.000263727		1.43053	0.00504932	0.0284319		49	TMEM100	NM_016192	0.667907	7.00088e-05	0.000744636		0.673421	9.04569e-06	0.000109637
50	RASL11A	NM_206827	2.56024	2.03049e-32	1.49209e-30		2.52671	6.50109e-19	2.57925e-17		50	OSR1	NM_003999	0.668304	7.89378e-22	3.81119e-20		0.644147	1.34335e-16	4.77798e-15
51	OTOF	NM_144672#NM_170664#NM_001161683	2.54446	2.83817e-06	4.1194e-05		1.71245	0.00156366	0.0105943		51	ZNF697	NM_001080470	0.670052	1.70924e-18	7.11969e-17		0.600743	6.10103e-33	4.12049e-31
52	MIR503	NR_030228	2.51958	9.15419e-05	0.000945273		3.95958	1.71301e-12	4.78251e-11		52	ALX1	NM_006982	0.670828	4.80672e-05	0.000536151		0.608642	2.8559e-09	5.84896e-08
53	TCAP	NM_003673	2.49211	1.59664e-07	2.81163e-06		2.45758	4.18518e-06	5.43631e-05		53	ADM	NM_001124	0.671015	5.77288e-46	5.99558e-44		0.698288	6.34313e-40	5.25625e-38
54	MATN1	NM_002379	2.44989	3.26982e-07	5.48916e-06		3.05023	2.18644e-09	4.54157e-08		54	NTF4	NM_006179	0.673707	0.000769593	0.00605721		0.640617	0.000730628	0.00549158
55	RHOF	NM_019034	2.42262	9.80421e-10	2.25942e-08		2.22023	2.16785e-08	3.96077e-07		55	ZBTB8B	NM_001145720	0.674347	0.0011548	0.00861603		0.709313	0.00603926	0.0330195
56	WNT16	NM_057168#NM_016087	2.40396	2.8631e-24	1.57054e-22		1.87358	1.27238e-14	4.05636e-13		56	TRIB1	NM_025195	0.677665	4.06041e-08	7.74561e-07		0.613209	5.39668e-11	1.33449e-09
57	PTPRH	NM_001161440#NM_002842	2.40342	1.74269e-22	8.72017e-21		2.71058	4.86066e-23	2.35163e-21		57	CD200	NM_001004196#NM_005944	0.680854	0.00151372	0.0108405		0.658351	0.00103133	0.00735514
58	TACR2	NM_001057	2.38072	1.16523e-05	0.000150354		3.31096	1.02915e-08	1.94731e-07		58	RIN2	NM_018993	0.683001	7.53978e-42	6.93659e-40		0.579332	6.84506e-72	1.14254e-69
59	SMOX	NM_175839#NM_175842#NM_175841#NM_175840	2.35354	2.79799e-82	6.53834e-80		2.27472	1.76284e-61	2.42318e-59		59	AGBL3	NM_178563	0.684136	0.000742852	0.00587443		0.666828	0.00059788	0.00462166
60	C11orf96	NM_001145033	2.342	4.53456e-26	2.68262e-24		2.28802	1.70242e-15	5.68317e-14		60	LOC100505678	NR_036533	0.685181	5.22783e-29	3.4124e-27		0.674446	1.58365e-32	1.06036e-30
61	DAPK2	NM_014326	2.3183	4.02856e-10	9.69511e-09		1.98422	2.34328e-05	0.000261124		61	GPR87	NM_023915	0.68713	5.28944e-09	1.12163e-07		0.739391	0.000190191	0.0016931
62	DUSP9	NM_001395	2.31788	6.8943e-13	2.09773e-11		2.39728	2.26408e-18	8.58882e-17		62	USP27X	NM_001145073	0.689418	3.37045e-07	5.64998e-06		0.786747	0.000730539	0.00549158
63	PTH1R	NM_000316	2.31201	6.15365e-11	1.60132e-09		2.2323	1.86675e-10	4.35787e-09		63	DKK2	NM_014421	0.690477	1.3127e-05	0.000167991		0.685085	7.43178e-05	0.000732149
64	ECEL1	NM_004826	2.30519	0.000339062	0.00296861		2.13197	5.71206e-06	7.19954e-05		64	PAK3	NM_001128166#NM_001128167	0.696957	0.00332459	0.0210883		0.750344	0.00119836	0.00838168
65	PHOSPHO1	NM_178500#NM_001143804	2.28413	4.9569e-07	8.09664e-06		1.57742	0.000259349	0.00222566		65	SPP1	NM_000582#NM_001040058#NM_001040060	0.699042	6.12661e-14	1.99397e-12		0.635503	8.277e-15	2.66415e-13
66	TIAF1	NM_004740	2.2743	3.58681e-05	0.000412687		4.06849	1.87524e-12	5.20435e-11		66	FRMD4B	NM_015123	0.699655	0.005518	0.0319789		0.757584	0.00777619	0.0408438
67	NR0B2	NM_021969	2.27068	0.00799414	0.0435448		3.87131	0.00179329	0.011921		67	SDPR	NM_001144952	0.703627	7.74929e-19	3.2746e-17		0.683393	6.89348e-37	5.28154e-35
68	TRAF1	NM_005658#NM_001190945	2.26507	3.74015e-33	2.79233e-31		2.06221	3.98352e-21	1.78328e-19		68	HIST1H2BJ	NM_003525	0.704997	0.000481928	0.00404951		0.727138	5.30938e-05	0.00054345
69	GFI1	NM_001127215#NM_005263#NM_001127216	2.26462	3.4308e-09	7.42325e-08		1.97113	7.34414e-06	9.08032e-05		69	MIR137HG	NR_029699	0.705021	1.30249e-05	0.000167051		0.73439	3.50525e-05	0.000374364
70	ELAVL3	NM_001420#NM_032281	2.24231	3.79739e-08	7.27952e-07		1.76564	6.21788e-05	0.000627102		70	ZNF323	NM_145909#NR_024164#NM_001135216#NM_030899#NM_001135215#NR_024165	0.705127	0.000783551	0.00614636		0.755955	0.00435617	0.0252531
71	PTPRE	NM_006504	2.23802	7.3813e-44	7.24732e-42		2.10118	9.62525e-25	4.99829e-23		71	FAM123B	NM_152424	0.707141	7.90343e-30	5.35326e-28		0.687477	1.5769e-21	7.16907e-20
72	LAPTM5	NM_006762	2.23031	4.91622e-07	8.05061e-06		2.07784	1.23946e-10	2.96203e-09		72	KCNN2	NM_021614#NM_170775	0.70718	0.00615125	0.0350591		0.592863	1.58206e-06	2.23787e-05
73	G0S2	NM_015714	2.22691	7.42258e-27	4.58864e-25		1.95509	1.77022e-17	6.52468e-16		73	EFNB2	NM_004093	0.712347	1.74542e-12	5.11114e-11		0.726013	1.55432e-13	4.66857e-12
74	GGT5	NM_004121#NM_001099781#NM_001099782	2.16475	1.29887e-15	4.67329e-14		1.87764	8.67152e-10	1.89557e-08		74	EXPH5	NM_015065	0.71781	1.75384e-13	5.5836e-12		0.728534	4.5135e-09	8.96866e-08
75	C17orf96	NM_001130677	2.14857	4.76857e-86	1.19819e-83		1.98422	8.39549e-81	1.6768e-78		75	FLJ20021	NR_033874	0.718532	0.00617899	0.0351915		0.639535	1.62376e-05	0.000187101
76	FGF21	NM_019113	2.13385	0.000225893	0.00206198		2.37161	5.98135e-05	0.000605598		76	GDNF	NM_001190469#NM_001190468#NM_000514	0.721631	1.11354e-13	3.58419e-12		0.756793	2.62899e-07	4.19234e-06
77	CD1D	NM_001766	2.12247	8.56804e-08	1.56054e-06		2.3552	1.57665e-10	3.71402e-09		77	FAM46B	NM_052943	0.723253	5.92691e-39	5.12963e-37		0.738399	1.0297e-23	5.10871e-22
78	BTNL9	NM_152547	2.10966	0.00249648	0.0165159		2.00668	0.00244415	0.0155246		78	QRFPR	NM_198180	0.725194	0.00305013	0.0195651		0.743814	0.00165558	0.0111267
79	MYZAP	NM_004535	2.09368	9.9846e-06	0.000130492		1.98723	2.71016e-08	4.92464e-07		79	PTCH1	NM_001083603#NM_001083605#NM_000264#NM_001083602#NM_001083604	0.725727	1.65783e-24	9.15845e-23		0.780032	2.68595e-18	1.01398e-16
80	RAB37	NM_001006638#NM_001163989#NM_001163990#NM_175738	2.0904	0.00246457	0.016366		2.29292	3.21042e-07	5.06556e-06		80	LOC339166	NR_033890	0.726633	0.00128121	0.00941782		0.578704	4.62441e-09	9.17344e-08
81	MYB	NM_001161658#NM_001130173#NM_001161656#NM_001161660#NM_001130172#NM_001161657#NM_005375#NM_001161659	2.07251	1.35505e-25	7.79919e-24		1.87067	7.65934e-28	4.46343e-26		81	NR4A2	NM_002135#NM_173157	0.726801	0.00801613	0.0436386		0.647204	8.05196e-06	9.84091e-05
82	GLUD2	NM_012084	2.04576	0.00517972	0.030389		2.13684	0.000103609	0.000984601		82	OXTR	NM_000916	0.730236	1.53283e-27	9.65473e-26		0.763722	8.9989e-23	4.30033e-21
83	NR1D1	NM_021724	2.02548	6.6181e-31	4.65819e-29		1.83254	1.14693e-26	6.32578e-25		83	FOXD1	NM_004472	0.731208	8.79056e-20	3.88313e-18		0.714033	2.90332e-16	1.00809e-14
84	TRPA1	NM_007332	2.01304	0.000174882	0.00164745		1.68248	0.000517842	0.00407439		84	KRT34	NM_021013	0.732495	0.000213191	0.00195597		0.613174	1.24099e-06	1.78898e-05
85	ZNF488	NM_153034	1.98672	8.78373e-26	5.10592e-24		2	2.54753e-38	2.05278e-36		85	LIPT2	NM_001144869	0.73607	0.0078489	0.0429137		0.593183	1.01408e-05	0.000121773
86	LOC100507050	NR_036592	1.98488	0.00210981	0.0143403		1.9079	0.00703806	0.0375235		86	HAND2	NM_021973	0.736864	0.00221949	0.0149596		0.717828	5.05094e-05	0.000519729
87	HKDC1	NM_025130	1.97151	1.93776e-08	3.85703e-07		3.34668	2.8478e-13	8.4344e-12		87	RRN3P3	NR_027460	0.737245	3.00897e-05	0.000353512		0.778825	0.000314083	0.00263726
88	MIR196B	NR_029911	1.95333	7.93158e-07	1.25233e-05		1.94487	0.000182569	0.00163396		88	KCNE4	NM_080671	0.742484	7.63032e-19	3.23017e-17		0.711173	1.17186e-24	6.04505e-23
89	JUNB	NM_002229	1.94818	1.81374e-12	5.30455e-11		2.02747	5.6288e-30	3.54538e-28		89	KIAA1161	NM_020702	0.743447	1.92904e-06	2.87486e-05		0.850618	0.00513331	0.0287939
90	TREH	NM_007180	1.91414	0.000488066	0.00408932		2.5224	7.62297e-06	9.39028e-05		90	NUAK2	NM_030952	0.744085	2.43914e-08	4.78974e-07		0.780363	1.1316e-09	2.43492e-08
91	FAIM3	NM_001142473#NM_001193338#NM_005449	1.91131	0.000215514	0.0019765		2.29754	2.71469e-07	4.31837e-06		91	XDH	NM_001024644#NM_005283	0.746267	0.000146325	0.00141999		0.772679	0.000585087	0.00453176
92	TEF	NM_001145398	1.90783	1.10342e-59	1.56271e-57		1.77323	3.80815e-70	6.17977e-68		92	TUFT1	NM_020127#NM_001126337	0.74918	7.29539e-16	2.64719e-14		0.754895	2.43955e-19	9.89711e-18
93	C6orf25	NM_138277#NM_025260#NM_138273#NM_138275#NM_138272#NM_138274	1.89071	0.00876687	0.0470303		2.05317	0.000719503	0.00542191		93	CNKSR3	NM_173515	0.749869	1.70073e-30	1.18282e-28		0.756032	2.98883e-22	1.39966e-20
94	ZC2HC1C	NM_152735	1.88806	0.000306126	0.00270968		1.59305	0.00853155	0.0441419		94	HOXA1	NM_005522#NM_153620	0.751066	1.59557e-06	2.41798e-05		0.631458	1.68394e-11	4.29588e-10
95	CRABP2	NM_001878#NM_001199723	1.88221	1.79138e-17	7.10713e-16		1.56671	2.8378e-09	5.8221e-08		95	ELL2	NM_012081	0.751521	2.37554e-13	7.49145e-12		0.744198	2.11819e-08	3.88219e-07
96	ALOXE3	NM_001165960	1.87571	4.34617e-05	0.000488276		1.50709	6.93065e-05	0.000690052		96	ARHGAP5-AS1	NM_001173#NM_001030055	0.752236	0.00140602	0.0101878		0.720706	1.07718e-05	0.000128821
97	TMCC3	NM_020698	1.8753	1.9648e-13	6.22977e-12		1.665	6.23818e-09	1.21783e-07		97	OVCA2	NM_080822	0.755367	0.000444317	0.00377282		0.719477	0.00021863	0.00191561
98	CISH	NM_145071#NM_013324	1.87109	5.43137e-10	1.28592e-08		1.98073	1.06536e-11	2.76309e-10		98	FAM176A	NM_032182	0.757422	9.11417e-20	4.01849e-18		0.709752	2.70601e-31	1.7372e-29
99	SNCB	NM_001001502#NM_003085	1.86639	2.0886e-05	0.000254067		1.82717	0.000964689	0.00699871		99	RGS5	NM_003617#NM_001195303	0.757479	1.00867e-12	3.01414e-11		0.744974	1.0686e-20	4.66749e-19
100	DIRAS1	NM_145173	1.86269	6.47004e-10	1.51041e-08		1.77455	4.58807e-10	1.03289e-08		100	HHEX	NM_002729	0.761719	2.3227e-10	5.77414e-09		0.770218	2.02528e-06	2.80871e-05
101	FIGNL2	NM_001013690	1.83702	0.000109867	0.00110758		2.20095	1.93839e-07	3.14121e-06		101	MYOCD	NM_001146312#NM_153604	0.763259	1.69846e-05	0.000211003		0.77799	0.00224555	0.0144596
102	RBM24	NM_001143941#NM_001143942#NM_153020	1.83642	1.73358e-66	2.93553e-64		1.71456	3.54728e-52	3.98524e-50		102	FRMD6-AS1	NM_001042481#NM_152330	0.763496	0.00228977	0.015358		0.620242	3.74999e-08	6.69953e-07
103	CD34	NM_001025109#NM_001773	1.81311	1.53583e-07	2.71477e-06		1.80471	3.84338e-12	1.03351e-10		103	TTC30B	NM_152517	0.764034	0.00497133	0.0293804		0.697905	6.56714e-05	0.000656377
104	SNCAIP	NM_005460	1.8039	1.51652e-41	1.3843e-39		1.68704	3.64678e-29	2.23669e-27		104	LRRTM2	NM_203422	0.766527	6.0883e-07	9.81182e-06		0.804822	1.49801e-06	2.1267e-05
105	SEMA4B	NM_020210#NM_198925	1.80042	1.60674e-74	3.15515e-72		1.816	2.76673e-79	5.29943e-77		105	HHIP	NM_022475	0.769295	7.11865e-17	2.736e-15		0.779321	2.96689e-12	8.06167e-11
106	SHISA7	NM_001145176	1.79741	0.000265484	0.00239069		2.15107	3.5357e-05	0.000377271		106	TNFRSF21	NM_014452	0.769562	1.88433e-16	6.98936e-15		0.763654	2.63253e-12	7.19498e-11
107	KCTD11	NM_001002914	1.77989	1.41167e-69	2.5572e-67		1.78027	3.08252e-71	5.03723e-69		107	SPRN	NM_001012508	0.769815	0.000106931	0.00108265		0.787204	0.000302925	0.00255458
108	PIWIL4	NM_152431	1.77956	0.000231175	0.00210773		1.91255	3.24907e-05	0.000350043		108	PLAG1	NM_001114635#NM_002655#NM_001114634	0.770538	3.01786e-08	5.86212e-07		0.826299	6.99304e-05	0.000695968
109	HES7	NM_032580#NM_001165967	1.7795	2.92771e-07	4.94683e-06		1.63277	2.42599e-07	3.88557e-06		109	FZD2	NM_001466	0.771597	6.43177e-10	1.50298e-08		0.832099	2.15e-07	3.46491e-06
110	RAET1G	NM_001001788	1.77693	6.63002e-05	0.000708739		1.49196	0.0004588	0.00366163		110	CXCL12	NM_000609	0.773873	6.49558e-17	2.50064e-15		0.679752	1.08958e-37	8.5728e-36
111	NHLH1	NM_005598	1.77412	0.000792925	0.00620389		1.95398	9.57376e-05	0.000916508		111	HTR1D	NM_000864	0.774101	2.13748e-06	3.16131e-05		0.776523	2.05609e-06	2.843e-05
112	LOC100507392	NR_037601#NR_037600#NR_037602	1.77255	1.57437e-08	3.16337e-07		1.8815	1.36345e-13	4.1111e-12		112	PCLO	NM_014510#NM_033026	0.774192	9.41552e-09	1.93511e-07		0.845165	1.23144e-08	2.3021e-07
113	FUT4	NM_002033	1.76618	1.03417e-57	1.41324e-55		1.93435	7.64083e-84	1.63808e-81		113	DCUN1D3	NM_173475	0.775176	3.92651e-09	8.43333e-08		0.841438	1.64969e-05	0.000189808
114	ZNF823	NM_001080493	1.76222	2.70922e-26	1.62331e-24		1.7197	5.92344e-23	2.84813e-21		114	KIAA0754	NM_015038	0.775578	3.43675e-08	6.62078e-07		0.866599	6.13547e-05	0.00061986
115	ASB13	NR_024581#NR_037164#NM_024701	1.75194	4.91753e-23	2.54232e-21		1.50889	1.16442e-11	3.00664e-10		115	NOV	NM_002514	0.775684	2.5124e-06	3.67165e-05		0.745865	3.48349e-06	4.58346e-05
116	CYP1B1	NM_000761	1.74914	3.22129e-60	4.67548e-58		1.79265	3.82528e-54	4.53751e-52		116	KDR	NM_002253	0.779214	0.000628879	0.00508324		0.757959	0.000788001	0.0058715
117	ZBTB7B	NM_015872	1.74784	2.15649e-96	6.63063e-94		1.83595	1.80964e-91	4.80542e-89		117	HLA-L	NR_027822	0.779498	0.00158211	0.0112716		0.827021	0.00213449	0.0138514
118	TLR2	NM_003264	1.73972	8.11742e-07	1.27994e-05		1.42458	0.000256258	0.00220399		118	DNM3	NM_015569#NM_001136127	0.780082	0.00152262	0.0108943		0.794098	0.00344316	0.0207799
119	GCH1	NM_001024071#NM_000161#NM_001024024#NM_001024070	1.7386	1.90238e-65	3.13063e-63		1.63174	6.84102e-56	8.28295e-54		119	TFPI2	NM_006528	0.780308	5.54706e-06	7.59365e-05		0.705591	7.52105e-11	1.82315e-09
120	APOLD1	NM_030817#NM_001130415	1.7276	2.52386e-69	4.53674e-67		1.61318	6.48141e-40	5.35186e-38		120	RRP7B	NR_002184	0.784631	1.34739e-11	3.70421e-10		0.786572	1.96493e-07	3.18202e-06
121	DKFZP434K028	NR_026882	1.72643	0.000117014	0.00117054		2.27752	1.67979e-07	2.74499e-06		121	ZFP28	NM_020828	0.785261	7.9727e-07	1.25797e-05		0.808504	2.19778e-06	3.01749e-05
122	CYP27B1	NM_000785	1.72343	4.79172e-09	1.02352e-07		1.51403	4.00415e-06	5.20695e-05		122	DNAH3	NM_017539	0.785511	0.00688707	0.0384833		0.748339	0.00126735	0.00881147
123	ABCG2	NM_004827	1.72247	4.13384e-14	1.3644e-12		1.33532	1.77219e-05	0.000202903		123	THAP8	NM_152658	0.788258	0.000359656	0.00312201		0.771786	0.00048551	0.00384459
124	KCNJ4	NM_152868	1.70353	3.98775e-06	5.63736e-05		2.18141	1.02163e-12	2.90785e-11		124	PAPPA	NM_002581	0.788854	3.82191e-07	6.37022e-06		0.824842	0.000122135	0.00113616
125	GDPD3	NM_024307	1.68677	3.36716e-07	5.64851e-06		1.91718	2.0818e-09	4.3513e-08		125	LOC284023	NR_024349	0.790401	0.000311069	0.00274823		0.68848	1.00218e-07	1.68846e-06
126	SCARF1	NR_028075#NR_028076#NM_145352#NM_003693#NM_145350	1.68556	0.000701135	0.00558613		1.97001	1.42632e-05	0.00016607		126	HDAC5	NM_001015053#NM_005474	0.791072	2.92232e-19	1.26695e-17		0.831261	2.30137e-13	6.85074e-12
127	KCNG3	NM_012283	1.68091	4.10001e-06	5.78557e-05		1.5696	2.78813e-06	3.73798e-05		127	GABBR1	NM_001470#NM_021903#NM_021904	0.791091	4.52399e-08	8.56699e-07		0.879751	1.53138e-05	0.000177506
128	ADAMTS14	NM_080722#NM_139155	1.67426	1.30783e-05	0.000167643		1.34843	0.00327113	0.0199062		128	CCDC121	NM_001163322#NM_033626#NM_001163321#NM_001163323	0.793228	0.0028585	0.0184881		0.749578	0.00109737	0.00776133
129	BHLHE41	NM_030762	1.6741	4.35577e-19	1.86763e-17		1.36176	2.29177e-07	3.67816e-06		129	RRAD	NM_004165#NM_001128850	0.795703	0.000887548	0.00686677		0.706128	3.82769e-09	7.66457e-08
130	BNC1	NM_001717	1.66628	1.3636e-63	2.14491e-61		1.71287	3.91412e-97	1.10199e-94		130	TIGD2	NM_145715	0.795853	5.51921e-05	0.000604597		0.645121	1.16972e-12	3.31322e-11
131	GPR157	NM_024980	1.66255	5.63896e-13	1.73611e-11		1.79485	3.1347e-09	6.37494e-08		131	TGIF1	NM_173209#NM_173211#NM_003244#NM_173208#NM_173210#NM_173207#NM_170695#NM_174886	0.797365	2.99268e-06	4.32219e-05		0.763762	5.39196e-09	1.06239e-07
132	EMR2	NM_152921#NM_152916#NM_152919#NM_013447#NM_152918#NM_152917#NM_152920	1.65999	0.00860564	0.0463036		1.5494	0.00221861	0.0143138		132	PRSS35	NM_153362#NM_001170423	0.797776	0.000667548	0.00534588		0.844336	0.00635123	0.0343953
133	NODAL	NM_018055	1.65831	0.00660839	0.0371929		2.87746	2.75619e-09	5.6796e-08		133	ZNF483	NM_001007169	0.798775	0.00026431	0.00238378		0.706395	2.66463e-10	6.14075e-09
134	MANEAL	NM_001031740#NM_001113482#NM_152496	1.65731	1.24622e-14	4.2328e-13		1.53199	7.70808e-10	1.69607e-08		134	CES3	NM_001185176#NM_024922#NM_001185177	0.799002	0.00102165	0.00775128		0.771294	0.00195419	0.0128671
135	CLN8	NM_018941	1.64274	1.06575e-64	1.71755e-62		1.81282	5.63929e-108	1.85604e-105		135	ARL4D	NM_001661	0.799119	1.31128e-09	2.96632e-08		0.710592	1.4393e-25	7.71411e-24
136	COX6B2	NM_144613	1.6203	0.000204776	0.00188617		1.52013	0.000380944	0.00311256		136	ASPHD2	NM_020437	0.800154	9.0426e-11	2.32206e-09		0.788217	3.99472e-06	5.20057e-05
137	RHBDL1	NM_003961	1.61764	0.000832803	0.00649348		2.03129	2.81038e-09	5.78107e-08		137	ZNF608	NM_020747	0.800298	3.33695e-08	6.43381e-07		0.748294	1.75245e-11	4.46093e-10
138	S1PR5	NM_001166215#NM_030760	1.61208	2.44657e-06	3.57993e-05		1.58745	2.18379e-05	0.000244635		138	IER2	NM_004907	0.801984	1.82677e-05	0.000225385		0.818413	3.3742e-05	0.000361856
139	LOC254100	NR_033844	1.60769	9.84468e-05	0.00100415		1.83046	1.63457e-05	0.000188253		139	MIR17HG	NR_027349#NR_027350	0.802447	1.61004e-05	0.000201195		0.763433	1.06615e-06	1.54648e-05
140	CRLF1	NM_004750	1.60198	6.07776e-09	1.28066e-07		1.63361	5.04544e-07	7.6809e-06		140	TREX1	NM_033502	0.803221	4.88496e-09	1.04153e-07		0.758773	4.834e-06	6.18287e-05
141	ZBTB1	NM_014950	1.59678	1.46606e-56	1.94653e-54		1.62166	5.22096e-88	1.24493e-85		141	INPP5D	NM_001017915#NM_005541	0.803327	0.000160709	0.00152909		0.82303	0.00016616	0.00150032
142	C2orf18	NM_001136003	1.58927	3.39486e-56	4.4568e-54		1.61848	4.94396e-64	7.22065e-62		142	DZIP1L	NM_173543	0.804481	2.79346e-10	6.8497e-09		0.798354	4.33705e-10	9.81106e-09
143	IRX5	NM_005853	1.58558	0.00040304	0.00345117		1.50952	0.000817954	0.00607371		143	NAT6	NM_012191	0.804945	0.00305633	0.0195887		0.764565	0.000576153	0.00447442
144	SLC45A1	NM_001080397	1.582	2.87394e-06	4.16873e-05		1.57188	4.15668e-05	0.00043734		144	CDK6	NM_001259#NM_001145306	0.808004	5.55274e-05	0.000607474		0.830979	0.00108503	0.00769032
145	HPCAL4	NM_016257	1.57891	0.000331183	0.00290616		1.6395	1.5927e-06	2.25155e-05		145	CDC14A	NM_033313#NM_033312#NM_003672	0.809621	2.7014e-09	5.92178e-08		0.8345	0.000100235	0.000956431
146	FOXA1	NM_004496	1.57818	0.000393717	0.00338623		1.6512	8.1406e-06	9.93366e-05		146	ZFP30	NM_014898	0.809752	5.78781e-07	9.36931e-06		0.822118	7.38756e-12	1.93534e-10
147	TNK1	NM_003985	1.57042	2.37762e-08	4.67285e-07		1.51974	1.06452e-07	1.78834e-06		147	MAB21L1	NM_005584	0.809754	1.52536e-14	5.14352e-13		0.826062	1.78419e-12	4.96344e-11
148	C2orf72	NM_001144994	1.55923	1.76385e-07	3.08979e-06		1.44071	1.33857e-06	1.91665e-05		148	ADORA2B	NM_000676	0.810392	1.87414e-09	4.1869e-08		0.833411	3.27174e-07	5.14495e-06
149	LOC100506746	NR_036592	1.55085	1.94264e-09	4.33579e-08		1.53505	3.60346e-07	5.60247e-06		149	FAM127A	NM_001078171	0.812178	0.00534017	0.0311378		0.917635	0.00465535	0.0266372
150	DKFZP686I15217	NR_026855#NR_026856	1.54336	0.000883628	0.00684636		1.40056	0.00242538	0.0154263		150	TMEM170B	NM_001100829	0.813825	3.30011e-08	6.3733e-07		0.873386	0.000163543	0.00147955
151	IL11	NM_000641	1.53405	1.63166e-05	0.000203352		1.58458	2.05996e-06	2.84667e-05		151	INO80D	NM_017759	0.814268	0.000156963	0.00149956		0.868502	0.000137732	0.00126863
152	IL2RB	NM_000878	1.53087	0.000397114	0.00341042		1.51841	8.6622e-05	0.000838518		152	C17orf90	NM_001039842	0.815027	0.00240464	0.0160045		0.797732	0.000240603	0.00208083
153	MAFK	NM_002360	1.52433	1.94518e-23	1.03542e-21		1.60203	2.01419e-37	1.55853e-35		153	PEG10	NM_001184961#NM_001184962#NM_015068#NM_001040152#NM_001172438#NM_001172437	0.816064	3.81129e-07	6.35704e-06		0.790599	4.39264e-06	5.68053e-05
154	RBP4	NM_006744	1.52391	7.21859e-08	1.33242e-06		1.4093	0.000269075	0.00230075		154	FHL3	NM_004468	0.818887	5.43881e-10	1.28638e-08		0.783828	1.05737e-14	3.38938e-13
155	LOC494141	NR_026541#NR_026564#NR_026563	1.52272	2.23352e-05	0.000269435		1.45448	0.000607546	0.00468089		155	MECOM	NM_001105077#NM_001163999#NM_001164000#NM_001105078#NM_005241#NM_004991	0.819803	1.11772e-07	2.00653e-06		0.803713	1.65234e-06	2.32742e-05
156	SETD1B	NM_015048	1.51764	8.84727e-67	1.50907e-64		1.56463	2.13385e-60	2.86573e-58		156	RLTPR	NM_001013838	0.820242	5.21613e-05	0.000574956		0.799611	9.14357e-06	0.000110708
157	AMZ1	NM_133463	1.51352	0.000694095	0.00553382		1.62968	4.688e-06	6.02249e-05		157	POLM	NM_013284	0.821899	1.6998e-06	2.56099e-05		0.828659	1.73612e-05	0.000198968
158	AKR7L	NM_001145289#NM_201252	1.49974	0.00269797	0.0176205		1.73872	1.34733e-05	0.000157658		158	HBEGF	NM_001945	0.822222	0.00288518	0.0186452		0.834597	0.00245099	0.0155553
159	SEMA3B	NM_001005914#NM_004636	1.49453	4.93864e-32	3.57294e-30		1.55382	8.80037e-30	5.48392e-28		159	ZNF516	NM_014643	0.823441	3.1731e-10	7.70778e-09		0.819529	8.66376e-12	2.25954e-10
160	SLC37A1	NM_018964	1.49304	3.0367e-10	7.39955e-09		1.62034	3.33177e-12	9.00079e-11		160	SAMD9	NM_017654#NM_001193307	0.823594	0.000113364	0.00113842		0.744372	3.95858e-17	1.44312e-15
161	PPM1J	NM_005167	1.49298	2.72647e-06	3.96466e-05		1.44426	4.12039e-05	0.000434108		161	FRS3	NM_006653	0.824382	0.00623084	0.0354436		0.767729	0.00361944	0.0216869
162	MOSPD1	NM_019556	1.49292	5.43976e-40	4.81501e-38		1.45922	2.17692e-35	1.5997e-33		162	ZNF420	NM_144689	0.825125	0.000537627	0.0044368		0.864961	0.00461456	0.0264751
163	RAB11FIP4	NM_032932	1.48796	1.46697e-05	0.000185199		1.39768	0.000423082	0.00340799		163	DUSP14	NM_007026	0.825332	8.02319e-13	2.4223e-11		0.818507	2.87141e-13	8.49355e-12
164	GATA6	NM_005257	1.48219	1.05798e-51	1.22391e-49		1.50274	6.84324e-54	8.03582e-52		164	IVNS1ABP	NM_006469	0.825984	1.5919e-13	5.08884e-12		0.825635	7.43672e-15	2.40029e-13
165	TIMP3	NM_000362	1.48207	1.11314e-22	5.60599e-21		1.47398	7.27473e-10	1.60829e-08		165	PCDH10	NM_032961	0.82653	1.36877e-14	4.63306e-13		0.882274	0.000109187	0.00103132
166	SNORD83B	NR_000028	1.46559	0.00418043	0.0254264		1.45703	0.00185711	0.0122833		166	HLA-B	NM_005514	0.8266	2.53013e-11	6.74932e-10		0.848217	0.00104964	0.0074712
167	KCNH3	NM_012284	1.46327	0.000176813	0.00166068		1.29883	0.00197504	0.0129716		167	KIAA1586	NM_020931	0.826955	6.16091e-10	1.44112e-08		0.829265	3.69472e-08	6.60584e-07
168	SLC24A6	NM_024959	1.46126	1.90848e-27	1.19564e-25		1.39409	7.44791e-20	3.12465e-18		168	ZNF280C	NM_017666	0.827232	3.2199e-10	7.80187e-09		0.849268	1.43541e-07	2.36549e-06
169	ALPL	NM_001127501#NM_001177520#NM_000478	1.45848	0.000526125	0.0043582		1.47971	1.25721e-05	0.000148076		169	CDH10	NM_006727	0.827242	8.67959e-05	0.000901043		0.837511	0.00133205	0.0091957
170	MMP11	NM_005940	1.45647	5.20885e-07	8.48817e-06		1.25801	0.00220171	0.0142244		170	AEBP1	NM_001129	0.827582	0.000180225	0.00168865		0.833886	0.000464508	0.00369834
171	AKAP1	NM_003488	1.4502	1.00819e-35	8.1239e-34		1.53009	6.8856e-46	6.67646e-44		171	MVK	NM_000431#NM_001114185	0.828762	2.05072e-08	4.05424e-07		0.84656	0.000150366	0.00137042
172	SNORD43	NR_002439	1.44979	0.00589015	0.0338038		2.09845	2.98338e-06	3.97396e-05		172	MAST4	NM_001164664#NM_198828	0.82962	1.88568e-07	3.29086e-06		0.885203	7.61591e-05	0.000746974
173	C19orf71	NM_001135580	1.44485	6.00369e-21	2.81715e-19		1.63005	5.62968e-23	2.71246e-21		173	PPAPDC1A	NM_001030059	0.831043	0.00336011	0.0212904		0.859125	0.00563344	0.0311358
174	LY6K	NM_001160355#NM_017527#NM_001160354	1.44309	4.76828e-19	2.04075e-17		1.3718	1.16223e-14	3.71532e-13		174	ZEB2	NM_001174095#NM_001174093#NM_030751#NM_001174094#NM_001174096#NM_001128128	0.831368	6.6786e-13	2.03741e-11		0.827096	4.79589e-13	1.39913e-11
175	ADAMTSL5	NM_213604	1.43885	1.76574e-29	1.18229e-27		1.43742	7.66166e-18	2.84639e-16		175	ZSCAN22	NM_181846	0.831901	0.00088877	0.00687252		0.867464	0.00138289	0.00950455
176	NR4A3	NM_006981#NM_173199	1.43732	3.51997e-05	0.000406196		1.22893	0.00183477	0.0121493		176	LOC100288911	NR_027442	0.832246	0.000862524	0.00670062		0.757203	9.46066e-06	0.000114193
177	ZNF436	NM_001077195#NM_030634	1.4284	2.19141e-37	1.85745e-35		1.27038	5.63164e-17	2.03087e-15		177	FBXW7	NM_033632#NM_018315#NM_001013415	0.832411	1.78884e-11	4.855e-10		0.820471	3.56925e-09	7.184e-08
178	DNASE1L2	NM_001374	1.42792	0.000762582	0.00601012		1.51017	0.000619787	0.00476421		178	CEP170	NM_001042405#NM_001042404#NM_014812	0.833927	8.12586e-07	1.28041e-05		0.866222	0.00463404	0.0265608
179	PERP	NM_022121	1.42067	4.25917e-35	3.3287e-33		1.44815	4.95033e-47	4.92252e-45		179	GMPPB	NM_021971#NM_013334	0.834529	1.94433e-10	4.86979e-09		0.887547	1.79032e-05	0.00020475
180	KCNN1	NM_002248	1.41761	0.00681415	0.0381488		1.35007	0.00894723	0.0459111		180	ABCC9	NM_005691#NM_020297#NM_020298	0.834639	0.000285834	0.00255035		0.828665	0.000693909	0.00525189
181	LOC284454	NR_036515	1.4167	6.72406e-30	4.58099e-28		1.53673	2.24278e-29	1.38649e-27		181	RGAG4	NM_001024455	0.835236	8.87895e-06	0.00011709		0.810559	1.02832e-06	1.49905e-05
182	S1PR2	NM_004230	1.41595	8.96659e-23	4.52551e-21		1.35526	3.87962e-12	1.04086e-10		182	BCAR3	NM_003567	0.835736	3.19712e-08	6.18462e-07		0.806933	7.93326e-15	2.55703e-13
183	LOC100506343	NR_037605	1.41277	0.00125087	0.00923254		1.33632	0.00865092	0.0446258		183	CEP85L	NM_032171#NM_001098802	0.835877	1.71598e-10	4.31173e-09		0.849057	6.06572e-07	9.10438e-06
184	FAM195A	NM_138418	1.4073	1.14723e-11	3.18012e-10		1.52055	1.51075e-19	6.2373e-18		184	PLTP	NM_182676#NM_006227	0.836533	1.84828e-05	0.000227678		0.876826	0.00823074	0.0428175
185	USP35	NM_020798	1.4031	1.1462e-22	5.76009e-21		1.37643	2.66442e-20	1.15087e-18		185	THTPA	NM_024328#NR_023314#NM_001126339	0.836707	0.000168522	0.00159176		0.724525	1.50849e-11	3.86095e-10
186	RASGRP1	NM_005739#NM_001128602	1.39961	4.27921e-06	6.01664e-05		1.36731	0.000244019	0.00210648		186	LOC728392	NM_001162371	0.838797	1.6004e-10	4.03433e-09		0.864481	2.12488e-06	2.926e-05
187	OTUB2	NM_023112	1.394	3.13852e-05	0.000366704		1.50375	5.33264e-06	6.76877e-05		187	SMTN	NM_134269#NM_006932#NM_134270	0.838815	1.79029e-05	0.000221352		0.842675	0.000422059	0.00340187
188	TBC1D10A	NM_031937	1.39194	1.57011e-23	8.3768e-22		1.4096	3.23363e-32	2.14061e-30		188	ZNF213	NM_004220#NM_001134655	0.839536	0.00159792	0.0113569		0.809379	3.68e-11	9.2071e-10
189	MSX2	NM_002449	1.38894	0.000580748	0.00474342		1.41798	0.000187055	0.00166836		189	PCSK9	NM_174936	0.839893	3.08778e-10	7.51617e-09		0.807315	3.32192e-14	1.04197e-12
190	C9orf125	NM_032342	1.38852	8.52768e-08	1.55441e-06		1.40518	7.89295e-06	9.67694e-05		190	MAP1A	NM_002373	0.840529	4.16673e-05	0.00047106		0.844093	1.943e-05	0.00021998
191	FAM89B	NM_001098784#NM_152832#NM_001098785	1.38789	3.33074e-26	1.98047e-24		1.42467	7.44474e-27	4.13227e-25		191	SHOX2	NM_001163678#NM_006884#NM_003030	0.840867	3.64219e-09	7.84429e-08		0.815165	3.21456e-09	6.52631e-08
192	HOXA7	NM_006896	1.37946	5.58921e-06	7.63347e-05		1.39296	0.00137605	0.00946311		192	ZFAND5	NM_001102420#NM_001102421#NM_006007	0.841469	6.55439e-06	8.84313e-05		0.80377	6.19325e-09	1.21108e-07
193	HOXD11	NM_021192	1.37707	3.87894e-15	1.36716e-13		1.42263	2.56099e-21	1.15531e-19		193	FLJ14186	NR_027715	0.84179	2.23453e-05	0.000269435		0.840626	0.000221725	0.00193837
194	ZSCAN2	NM_181877	1.37642	1.37001e-14	4.63306e-13		1.33419	1.7326e-10	4.065e-09		194	ZFP41	NM_173832	0.842122	1.49588e-08	3.01603e-07		0.877555	3.36797e-05	0.000361353
195	CLMP	NM_024734	1.37413	1.02959e-27	6.52016e-26		1.22192	6.79525e-09	1.31996e-07		195	RTN1	NM_206852#NM_206857#NM_021136	0.842129	6.80168e-11	1.76602e-09		0.912877	0.000922266	0.00672644
196	C19orf26	NM_152769	1.37135	1.46093e-06	2.22403e-05		1.33614	1.34657e-05	0.000157648		196	TTC39B	NM_001168341#NM_152574#NM_001168340#NM_001168339	0.842265	0.00602942	0.0344701		0.832022	0.00515546	0.0288973
197	GZF1	NM_022482	1.36779	1.18124e-37	1.00742e-35		1.41752	1.39318e-34	9.92557e-33		197	FAM131A	NM_001171093#NM_144635	0.842996	7.44789e-07	1.18075e-05		0.796422	9.14841e-11	2.20165e-09
198	SYNPO	NM_007286	1.36381	2.89661e-19	1.25814e-17		1.27838	1.22e-18	4.71221e-17		198	NCOA7	NM_001199620#NM_001199619	0.843035	1.32719e-08	2.68517e-07		0.892604	0.0021792	0.0140906
199	C17orf28	NM_030630	1.36143	5.90057e-05	0.00064043		1.42296	0.000186016	0.001661		199	HIVEP2	NM_006734	0.84331	3.10637e-05	0.00036313		0.848389	3.40234e-08	6.09707e-07
200	CASKIN1	NM_020764	1.36106	1.13192e-05	0.000146298		1.45315	2.04685e-06	2.8319e-05		200	EML2	NM_001193268	0.843821	4.00866e-07	6.65774e-06		0.839252	7.85489e-08	1.34471e-06
201	CTRL	NM_001907	1.36098	0.00621335	0.0353527		1.64334	5.2746e-07	8.00369e-06		201	ASTE1	NM_014065	0.843951	0.000966823	0.00740502		0.830903	0.000890255	0.00652556
202	RNF152	NM_173557	1.36061	9.94807e-06	0.000130088		1.29821	0.000754982	0.00565676		202	C11orf68	NM_031450#NM_001135635	0.843966	8.63428e-12	2.42216e-10		0.80094	1.1599e-15	3.91588e-14
203	CORO6	NM_032854	1.35959	0.000399929	0.00342999		1.50148	7.32952e-07	1.09024e-05		203	C6orf47	NM_021184	0.844059	1.41963e-09	3.19902e-08		0.791987	1.06153e-09	2.29259e-08
204	ANO7	NM_001001666#NM_001001891	1.35544	0.00113383	0.00847941		1.54851	1.84214e-05	0.000209781		204	CTH	NM_001190463#NM_001902#NM_153742	0.844183	0.000979586	0.00747338		0.776041	9.34286e-09	1.77499e-07
205	HOXC11	NM_014212	1.35378	2.08887e-07	3.6104e-06		1.49944	6.91528e-11	1.68154e-09		205	ATF7IP	NM_006856#NM_001130060#NM_001130059	0.844478	2.94018e-11	7.781e-10		0.881153	5.3329e-07	8.0869e-06
206	SNAPC2	NM_003083#NR_030717	1.35363	8.29205e-23	4.19412e-21		1.38339	1.24226e-23	6.15025e-22		206	HMGA2	NM_003483	0.844492	0.000263213	0.00237566		0.833847	0.00589821	0.0323707
207	OSGIN1	NM_013370#NM_182980	1.35322	1.57301e-07	2.7742e-06		1.23753	0.000297588	0.00251502		207	FZD7	NM_003507	0.844862	9.4469e-11	2.41527e-09		0.830909	8.85028e-11	2.1343e-09
208	JHDM1D	NM_030647	1.35292	2.23249e-13	7.04983e-12		1.39938	1.1718e-12	3.3151e-11		208	NUDT11	NM_018159	0.845442	5.58136e-07	9.06049e-06		0.836823	1.37047e-05	0.000160206
209	SNORA9	NR_002952	1.35136	0.00909737	0.0484585		1.41364	0.000570916	0.00443818		209	DMTF1	NR_024549#NR_024550#NM_021145#NM_001142327#NM_001142326	0.846076	1.54596e-09	3.46366e-08		0.848449	2.53724e-12	6.94265e-11
210	SH2B2	NM_020979	1.35129	0.00416123	0.0253294		1.33303	0.00488	0.0276931		210	RUNDC1	NM_173079	0.8468	5.88543e-10	1.38412e-08		0.851823	1.24113e-07	2.05838e-06
211	RAG1	NM_002880	1.33836	0.00247343	0.0164126		1.52642	7.98631e-06	9.77602e-05		211	TGFBR2	NM_001024847#NM_003242	0.849838	0.000126824	0.00125048		0.792865	3.2213e-05	0.000347211
212	SLC16A6	NM_001174166#NM_004694	1.33828	0.000418802	0.00357566		1.25694	0.00421961	0.0246107		212	OLR1	NM_002543#NM_001172632#NM_001172633	0.850171	1.09015e-06	1.68484e-05		0.87808	0.00959278	0.0485519
213	SCN1B	NM_001037	1.33714	1.97398e-08	3.91579e-07		1.31036	6.33389e-08	1.09719e-06		213	ZNF780B	NM_001005851	0.850432	5.33177e-05	0.000586043		0.90539	0.00231754	0.0148577
214	PALM3	NM_001145028	1.33666	9.37627e-11	2.39983e-09		1.27048	5.56692e-06	7.03938e-05		214	DUSP11	NM_007207#NM_144729#NM_144728	0.850448	7.80705e-08	1.43311e-06		0.882615	0.000345619	0.00286069
215	HEXIM1	NM_006460	1.33472	9.34881e-16	3.37134e-14		1.3469	1.14778e-26	6.32578e-25		215	MSMO1	NM_002443#NM_138634	0.850594	1.11807e-09	2.56149e-08		0.867857	1.3517e-08	2.51086e-07
216	LRRC8E	NM_025061	1.3343	1.23357e-12	3.63966e-11		1.43729	1.70819e-31	1.10573e-29		216	FAM171B	NM_177454	0.850665	5.62994e-08	1.05586e-06		0.875	5.17322e-05	0.000531375
217	PRKCE	NM_145040	1.33347	1.11408e-23	5.98478e-22		1.42569	2.59438e-35	1.90048e-33		217	MSL2	NM_018133	0.851543	4.32983e-09	9.28253e-08		0.879965	7.37199e-06	9.10992e-05
218	BOLA3-AS1	NM_016074	1.33228	2.42678e-10	5.9946e-09		1.29755	7.40649e-06	9.14771e-05		218	EHD3	NM_014601	0.852177	4.41111e-06	6.17238e-05		0.89309	0.00368855	0.0220053
219	MXD1	NM_002463	1.33153	5.44455e-24	2.9588e-22		1.41921	5.06109e-25	2.6399e-23		219	LRRC37A4	NR_002940	0.852387	9.55829e-08	1.73549e-06		0.874901	2.40863e-06	3.27238e-05
220	DOT1L	NM_032482	1.33052	1.25078e-17	5.02202e-16		1.39244	6.46174e-37	4.96704e-35		220	C17orf65	NM_178542	0.853329	4.92555e-07	8.05813e-06		0.875416	8.97668e-05	0.000864662
221	ZNF792	NM_175872	1.32785	0.000905186	0.00698329		1.50385	4.86768e-08	8.57181e-07		221	PRKAR1B	NM_001164760#NM_001164759#NM_001164758	0.853486	8.90085e-07	1.39407e-05		0.889661	0.00853257	0.0441419
222	TMEM150A	NM_016462#NM_001165258	1.32591	5.97178e-07	9.63734e-06		1.22679	9.40278e-05	0.000902728		222	ZBTB2	NM_020861	0.854159	1.13701e-08	2.3205e-07		0.850988	4.42017e-11	1.10235e-09
223	SLC45A3	NM_033102	1.32318	1.03879e-16	3.94707e-15		1.33871	1.18073e-12	3.33588e-11		223	RFX7	NM_022841	0.855102	1.26811e-09	2.8798e-08		0.883804	3.95937e-08	7.05741e-07
224	FABP3	NM_000134	1.32139	0.00689073	0.0384945		1.31673	0.000943195	0.00686409		224	SMG9	NM_173156#NM_201569#NM_001174061#NM_201568	0.85559	1.4446e-08	2.91767e-07		0.851282	4.99017e-12	1.32512e-10
225	MAFF	NM_012323#NM_001161574#NM_001161572#NM_001161573	1.31936	0.000791365	0.00619726		1.26943	0.00211287	0.0137301		225	AP4M1	NM_004722	0.856955	1.02599e-06	1.59199e-05		0.886764	2.92812e-05	0.000318549
226	CPEB4	NM_030627	1.31507	2.69933e-21	1.29524e-19		1.29065	6.79223e-21	3.00608e-19		226	SQLE	NM_003129	0.857274	8.00359e-08	1.46574e-06		0.904123	2.17895e-05	0.000244209
227	SEPT5-GP1BB	NR_037612#NR_037611	1.31421	0.00149869	0.0107474		1.31796	0.00154742	0.0104873		227	HOXC6	NM_153693#NM_004503	0.857562	9.92027e-10	2.28391e-08		0.88502	0.000722057	0.0054359
228	C1QTNF6	NM_031910#NM_182486	1.31383	1.07273e-18	4.50853e-17		1.35287	3.46117e-19	1.38732e-17		228	JMJD1C	NM_004241#NM_032776	0.857905	5.15274e-06	7.0996e-05		0.871268	1.90924e-06	2.65566e-05
229	NXNL2	NM_145283	1.31048	1.8878e-05	0.000231935		1.26853	0.00738911	0.0391806		229	TSHZ3	NM_020856	0.85838	0.000872536	0.00676715		0.818392	9.62515e-09	1.82417e-07
230	CHD7	NM_017780	1.30655	5.64999e-13	1.73722e-11		1.19785	0.00052192	0.00410371		230	GAN	NM_022041	0.858528	2.44409e-07	4.18108e-06		0.88157	0.00069649	0.00526377
231	PRKCH	NM_006255	1.30614	2.80108e-10	6.86009e-09		1.24093	4.69627e-06	6.02981e-05		231	SLIT3	NM_003062	0.859248	6.73553e-05	0.000718703		0.890068	0.00626341	0.034038
232	HSPA2	NM_021979	1.3044	1.46654e-26	8.92452e-25		1.30948	1.4745e-23	7.2235e-22		232	ZBED5	NM_001143667#NM_021211	0.860837	2.15086e-05	0.000260963		0.827528	2.33348e-10	5.40959e-09
233	JUP	NM_002230#NM_021991	1.30406	7.07567e-23	3.59444e-21		1.26445	2.68149e-19	1.08223e-17		233	SLC19A2	NM_006996	0.861211	5.70857e-05	0.000623064		0.833049	4.89483e-05	0.000505223
234	SLC16A1	NM_003051#NM_001166496	1.30206	2.83882e-10	6.93906e-09		1.28725	6.09451e-06	7.64037e-05		234	AMPD2	NM_139156	0.861723	2.12505e-09	4.72486e-08		0.879742	4.47452e-08	7.92125e-07
235	CHPT1	NM_020244	1.30074	1.00176e-13	3.2333e-12		1.26363	5.33368e-10	1.19499e-08		235	BTBD3	NM_181443	0.861833	7.83382e-10	1.8215e-08		0.844703	3.55056e-13	1.04102e-11
236	FAM108C1	NM_021214	1.29949	8.80224e-18	3.55866e-16		1.2999	1.29661e-18	4.99988e-17		236	EFHA2	NM_181723	0.861889	0.000281512	0.00251756		0.896143	0.00661634	0.0355999
237	EHD4	NM_139265	1.29904	3.10624e-20	1.41219e-18		1.24525	1.3728e-19	5.69796e-18		237	LOC339535	NR_015407	0.862002	0.000234739	0.00213771		0.809657	0.000563167	0.00439043
238	LLGL2	NM_001031803#NM_004524#NM_001015002	1.2967	0.00050125	0.00418628		1.45794	2.42715e-09	5.02817e-08		238	SH3BGRL2	NM_003022	0.862153	6.64384e-09	1.39116e-07		0.862369	9.76596e-06	0.000117695
239	PIK3AP1	NM_152309	1.2963	0.00711767	0.0395073		1.30022	0.00218182	0.0140997		239	L1CAM	NM_000425#NM_024003#NM_001143963	0.863411	2.94193e-07	4.96727e-06		0.8836	4.00201e-05	0.000422971
240	GSDMB	NM_001165959#NM_001165958#NM_001042471#NM_018530	1.29606	0.000182099	0.0017028		1.30827	0.000677899	0.00515159		240	AGFG2	NM_006076	0.863783	6.07189e-08	1.13148e-06		0.897079	7.41136e-05	0.000730445
241	HK1	NM_033498#NM_033497#NM_033500	1.29449	1.04816e-12	3.12018e-11		1.30411	1.18887e-07	1.98381e-06		241	TMEM60	NM_032936	0.864107	0.000139093	0.00135881		0.899967	0.00224985	0.0144794
242	RND1	NM_014470	1.29185	0.00493079	0.0292012		1.52155	1.12944e-09	2.43251e-08		242	ING2	NM_001564	0.86454	1.20792e-05	0.000155691		0.865446	1.57172e-05	0.000181372
243	KIF5A	NM_004984	1.29143	8.1049e-08	1.48313e-06		1.3671	1.20562e-10	2.88657e-09		243	TRIM56	NM_030961	0.86462	3.49382e-06	4.99961e-05		0.87667	8.88004e-05	0.000858271
244	LOC338799	NR_002809	1.29029	5.1787e-05	0.000571368		1.2077	0.00495737	0.0280358		244	FEM1B	NM_015322	0.86512	3.94429e-05	0.000448953		0.840697	2.5517e-09	5.27683e-08
245	LRRC2	NM_024512	1.28914	0.00127362	0.00936772		1.34085	0.000634517	0.00485985		245	PPM1D	NM_003620	0.865338	5.26223e-09	1.11789e-07		0.917756	0.00118992	0.00834012
246	BCL6	NM_001706	1.28902	1.03289e-06	1.60162e-05		1.27099	4.30762e-10	9.75393e-09		246	FOXJ2	NM_018416	0.865732	3.12749e-07	5.26536e-06		0.867464	5.08795e-07	7.73554e-06
247	MID1IP1	NM_001098790#NM_001098791#NM_021242	1.28767	3.28942e-12	9.44315e-11		1.22251	6.5069e-13	1.8772e-11		247	MKL1	NM_020831	0.865943	9.25649e-09	1.90554e-07		0.890965	8.32179e-06	0.000101495
248	C22orf23	NM_032561	1.28727	7.46644e-23	3.78472e-21		1.27309	1.67743e-15	5.61577e-14		248	IRAK2	NM_001570	0.86624	0.00197754	0.0135955		0.761054	7.25567e-09	1.4024e-07
249	ADA	NM_000022	1.28434	3.7063e-12	1.06138e-10		1.24997	4.91653e-08	8.65131e-07		249	MLL5	NM_018682#NM_182931	0.86635	1.78601e-07	3.12626e-06		0.873108	1.14862e-08	2.1559e-07
250	SIRPA	NM_001040023#NM_080792#NM_001040022	1.28256	2.52957e-23	1.33133e-21		1.2627	9.12136e-14	2.78625e-12		250	WDR83	NR_029375#NM_001099737	0.866624	9.18001e-05	0.00094752		0.901362	0.00321645	0.0196553
251	ALS2CL	NR_033815#NM_147129#NM_001190707	1.27838	0.00247886	0.0164375		1.47619	2.84519e-07	4.51367e-06		251	LUZP1	NM_033631#NM_001142546	0.867016	0.000203508	0.00187681		0.856092	0.001046	0.0074476
252	NRIP1	NM_003489	1.27797	1.05815e-19	4.6479e-18		1.2907	2.12804e-17	7.81886e-16		252	LYSMD1	NM_001136543#NM_212551	0.867153	0.000263307	0.00237566		0.796283	1.77757e-07	2.89465e-06
253	PDGFRA	NM_006206	1.27772	2.25858e-10	5.62071e-09		1.17737	0.000319796	0.00267587		253	CORO1B	NM_001018070#NM_020441	0.867651	4.2849e-09	9.19462e-08		0.908051	4.5427e-05	0.00047369
254	GEM	NM_181702#NM_005261	1.27544	0.00013115	0.0012904		1.19102	0.000371607	0.00304906		254	WDFY2	NM_052950	0.868052	0.00015212	0.00146399		0.901797	0.00367835	0.0219779
255	NUFIP2	NM_020772	1.27329	1.38102e-10	3.50399e-09		1.30065	9.07181e-06	0.000109896		255	CBR1	NM_001757	0.868798	1.15949e-06	1.78609e-05		0.846524	2.04348e-08	3.75408e-07
256	DSCR3	NM_006052	1.27291	6.77378e-20	3.00931e-18		1.28702	1.12839e-27	6.51067e-26		256	PRPF40B	NM_012272#NM_001031698	0.869024	0.000512588	0.00426724		0.838077	0.000809412	0.00601793
257	FHL2	NM_001449#NM_001159704#NM_001159702#NM_001159700#NM_001167819#NM_001159703#NR_027621	1.26856	8.27951e-11	2.13079e-09		1.25293	0.00023863	0.00206683		257	SIPA1L3	NM_015073	0.870506	2.27273e-06	3.34651e-05		0.875689	1.38047e-05	0.000161133
258	C10orf2	NM_001163812#NM_001163814#NM_021830#NM_001163813	1.26772	2.15587e-13	6.8171e-12		1.28365	1.62487e-18	6.22458e-17		258	CCND3	NM_001136126#NM_001760#NM_001136125#NM_001136017	0.87106	1.24591e-06	1.9104e-05		0.818865	3.81431e-17	1.3927e-15
259	ZNRF1	NM_032268	1.2669	8.20965e-17	3.14497e-15		1.28331	5.76588e-17	2.07607e-15		259	ZFP36L1	NM_004926	0.872084	6.02587e-05	0.00065191		0.857094	4.45573e-06	5.74939e-05
260	KIAA0182	NM_001134473	1.26466	1.01731e-16	3.87173e-15		1.3431	7.42022e-34	5.16059e-32		260	ZNF593	NM_015871	0.872459	5.25769e-06	7.23141e-05		0.882726	4.04465e-05	0.000426899
261	PCTP	NM_174936	1.26461	0.000424639	0.0036202		1.18514	0.0030024	0.0185577		261	HOMER1	NM_004272	0.873001	1.70996e-06	2.57132e-05		0.892818	0.000499305	0.00394581
262	FAM105A	NM_019018	1.26413	5.77593e-05	0.000629533		1.20107	0.000726219	0.00546195		262	DPM3	NM_018973#NM_153741	0.874663	0.00406205	0.0248292		0.851771	0.00761511	0.0401421
263	ABCB9	NM_203444	1.26331	4.38163e-16	1.60991e-14		1.31406	2.48681e-12	6.82064e-11		263	SNX18	NM_001102575#NM_001145427	0.874674	5.1661e-06	7.11382e-05		0.821	4.37039e-10	9.87691e-09
264	TCFL5	NM_006602	1.26212	1.20608e-16	4.56786e-15		1.22565	4.54612e-12	1.21271e-10		264	ZNF107	NM_001013746#NM_016220	0.874938	0.00382593	0.0236269		0.850733	7.94855e-07	1.17707e-05
265	TNIP1	NM_006058	1.25998	4.55594e-14	1.5016e-12		1.25538	5.2932e-22	2.4542e-20		265	GCLC	NM_001197115#NM_001498	0.875444	1.44652e-07	2.56466e-06		0.888846	1.86441e-05	0.000212111
266	UNC93B1	NM_030930	1.25896	5.18095e-15	1.8124e-13		1.14497	7.65392e-05	0.000750238		266	ICK	NM_014920#NM_016513	0.875694	8.2355e-06	0.000109469		0.873017	2.91286e-06	3.88958e-05
267	MBOAT1	NM_001080480	1.25814	8.20457e-05	0.000857444		1.30315	5.79758e-06	7.29552e-05		267	HDAC7	NM_001098416#NM_015401	0.875821	7.13263e-07	1.13539e-05		0.904168	1.21365e-05	0.00014338
268	STC2	NM_003714	1.25607	5.779e-08	1.08208e-06		1.25992	0.000450069	0.00359932		268	LIMD2	NM_030576	0.876567	0.00138589	0.010067		0.834123	2.38806e-05	0.000265861
269	ANKRD18B	NM_147195	1.25509	0.00143791	0.0103867		1.30632	0.000226031	0.00197012		269	RIMKLB	NM_020734	0.876682	8.19828e-06	0.000109037		0.915148	0.00140169	0.00961393
270	CXorf69	NM_152761#NM_001169574	1.25451	1.68725e-05	0.000209722		1.19249	0.00859155	0.0443685		270	VWA5A	NM_014622#NM_001130142	0.876707	0.00105731	0.00799067		0.8392	1.45825e-07	2.39806e-06
271	SHC3	NM_016848	1.2543	2.21209e-17	8.73178e-16		1.24911	6.32581e-14	1.95015e-12		271	KLF2	NM_016270	0.877173	0.00755209	0.0415436		0.856148	0.00181642	0.0120501
272	MAST3	NM_015016	1.25287	5.4513e-14	1.78162e-12		1.2557	1.00692e-09	2.18475e-08		272	KIAA1217	NM_001098500	0.87721	0.00165832	0.0117216		0.909426	0.00533611	0.0297255
273	IQSEC2	NM_015075#NR_024449#NM_001111125	1.25184	1.27059e-14	4.3093e-13		1.23312	3.24235e-09	6.55994e-08		273	SLC39A8	NM_022154#NM_001135147#NM_001135146	0.877244	0.000124238	0.00122808		0.905902	0.000891477	0.00653247
274	JUND	NM_005354	1.2515	5.61653e-10	1.32439e-08		1.33233	1.26087e-10	3.00652e-09		274	SCAND1	NM_016558#NM_033630	0.877321	1.76609e-06	2.65231e-05		0.879444	3.76521e-05	0.000399752
275	ATP13A2	NM_001141974#NM_022089#NM_001141973	1.25009	1.05571e-17	4.25342e-16		1.36369	1.51496e-33	1.0443e-31		275	BRD4	NM_058243	0.877331	1.19731e-07	2.14232e-06		0.867778	7.40328e-09	1.42621e-07
276	ZNF669	NM_024804#NM_001142572	1.24805	0.000389106	0.00335027		1.20555	7.605e-05	0.000746382		276	LPCAT4	NM_153613	0.877509	5.57806e-06	7.62589e-05		0.909817	0.00448953	0.0258593
277	CYP2S1	NM_030622	1.24717	2.67601e-09	5.87165e-08		1.38152	2.65309e-12	7.24268e-11		277	PRRG1	NM_001173486#NM_001142395#NM_001173490#NM_001173489#NM_000950	0.878138	0.000422126	0.00360009		0.877527	0.000171585	0.00154394
278	CD3EAP	NM_012099	1.24604	1.10049e-12	3.26764e-11		1.18272	1.26922e-07	2.10348e-06		278	UCKL1	NM_001193379#NM_017859	0.878298	0.000244132	0.00221548		0.921061	0.00792038	0.0414242
279	SNHG10	NR_003138#NR_001459	1.24483	2.23518e-07	3.84906e-06		1.17385	0.00769037	0.040484		279	ABCA7	NM_019112	0.879599	4.65693e-05	0.000521433		0.882881	0.000194227	0.00172378
280	SIX4	NM_017420	1.2445	7.23837e-10	1.68472e-08		1.25638	2.12695e-08	3.89518e-07		280	ANTXR2	NM_058172#NM_001145794	0.879763	5.86433e-06	7.98588e-05		0.890137	0.000697089	0.0052666
281	CCNJL	NM_024565	1.2445	3.02864e-16	1.11806e-14		1.33319	4.36404e-19	1.73729e-17		281	ETV5	NM_004454	0.879905	0.000752014	0.00593284		0.84864	4.459e-05	0.000466529
282	HERC2P7	NR_036432	1.24286	0.00230666	0.0154536		1.38625	2.4149e-06	3.27899e-05		282	RNF38	NM_194328#NM_022781#NM_194332#NM_194330#NM_194329	0.881108	1.83938e-06	2.75001e-05		0.931798	0.00624262	0.0339566
283	KLHL11	NM_018143	1.24099	4.90893e-06	6.80379e-05		1.3989	1.6516e-19	6.79481e-18		283	ACTG2	NM_001614#NR_037688#NM_001199954	0.881717	3.76153e-06	5.34343e-05		0.877558	2.74821e-06	3.68657e-05
284	PDLIM2	NM_021630	1.23956	5.3609e-18	2.20164e-16		1.2486	5.88643e-21	2.61014e-19		284	KIAA0226	NM_001145642	0.88174	4.9204e-06	6.81564e-05		0.873081	2.40405e-08	4.38547e-07
285	C1orf216	NM_152374	1.23937	1.59292e-11	4.34344e-10		1.21734	9.07836e-14	2.77674e-12		285	ACD	NM_001082487#NM_022914#NM_001082486	0.882531	0.00021694	0.0019888		0.894579	1.35561e-05	0.000158548
286	DIXDC1	NM_001037954	1.23541	7.71878e-13	2.33946e-11		1.26966	2.16976e-12	5.97913e-11		286	RAB33B	NM_031296	0.88273	3.00134e-05	0.000352793		0.832125	7.31983e-09	1.41247e-07
287	RAC2	NM_002872	1.23471	2.5416e-11	6.77218e-10		1.1659	1.07579e-07	1.80597e-06		287	THUMPD2	NM_017736	0.882888	0.00522731	0.0306298		0.871606	6.14806e-05	0.000620864
288	METTL21B	NM_015935#NM_014955#NM_001007239	1.23456	2.20629e-06	3.25483e-05		1.16698	0.000887959	0.00651892		288	POM121	NM_172020	0.883106	0.00913387	0.0486418		0.892472	0.00229569	0.0147419
289	MEF2A	NM_005587#NM_001171894#NM_001130927#NM_001130926	1.23402	3.96577e-15	1.39566e-13		1.26699	7.16132e-20	3.00982e-18		289	DOK1	NM_001145165#NM_031304	0.883615	1.21442e-05	0.00015627		0.825946	5.32974e-11	1.31934e-09
290	GNA13	NM_006572	1.23378	5.79677e-07	9.37432e-06		1.28651	9.29259e-12	2.41545e-10		290	CDIPT	NM_006319	0.883887	3.93447e-07	6.54382e-06		0.912309	0.00364602	0.0218182
291	GPRIN1	NM_052899	1.23221	1.75726e-07	3.08055e-06		1.22247	1.22029e-13	3.69854e-12		291	DDX20	NM_007204	0.884708	4.10568e-07	6.80436e-06		0.866605	3.20638e-10	7.32421e-09
292	KCTD21	NM_001029859	1.22962	4.62997e-10	1.10514e-08		1.37594	1.65213e-23	8.07676e-22		292	TNKS1BP1	NM_033396	0.8855	3.73215e-05	0.000427514		0.871009	1.09626e-05	0.000130901
293	MARCKSL1	NM_023009	1.22914	6.05432e-08	1.12911e-06		1.25137	4.10168e-08	7.29438e-07		293	PCDHGB7	NM_018927#NM_032101	0.885622	0.00524049	0.0306917		0.847463	0.00632122	0.0342725
294	IRGQ	NM_001007561	1.22909	1.29992e-15	4.67329e-14		1.24503	4.14304e-12	1.10772e-10		294	ARHGEF40	NM_018071	0.886045	1.34001e-05	0.000171205		0.850901	6.12292e-10	1.36657e-08
295	UNKL	NM_001193389#NM_023076#NM_001193388	1.22756	5.81006e-12	1.64969e-10		1.21281	7.09871e-11	1.72435e-09		295	LDOC1	NM_012317	0.886128	1.5488e-05	0.00019427		0.890701	0.000282639	0.00240609
296	TWF2	NM_007284	1.22664	1.00435e-14	3.43627e-13		1.29819	1.20701e-29	7.50143e-28		296	TCEAL7	NM_152278	0.886341	0.000238512	0.00216869		0.90263	0.000198099	0.00175281
297	SNORD31	NR_002560	1.22468	0.00149875	0.0107474		1.20291	0.00284003	0.0177209		297	FXYD5	NM_144779#NM_014164#NR_028406#NM_001164605	0.886531	0.000160069	0.00152424		0.887584	4.21355e-06	5.47012e-05
298	UNC119	NM_005148#NM_054035	1.22458	2.27847e-12	6.61408e-11		1.27282	9.74453e-19	3.81424e-17		298	CDKL5	NM_001037343#NM_003159	0.88673	0.00265308	0.0173661		0.857582	0.00239128	0.0152384
299	CD83	NM_001040280#NM_004233	1.22363	0.000265394	0.00239069		1.11879	0.00425064	0.0247297		299	PFKL	NR_024108#NM_002626	0.886966	0.00136935	0.00997785		0.904581	0.00643858	0.0348113
300	PGBD3	NM_170725#NM_001017434	1.22195	0.0004355	0.00370468		1.20906	0.000138341	0.00127328		300	IPO4	NM_024658	0.887229	6.23446e-06	8.44072e-05		0.899976	2.10907e-06	2.90937e-05
301	CCDC138	NM_199287	1.22191	1.83773e-07	3.21197e-06		1.26191	8.12068e-07	1.20104e-05		301	STX6	NM_005819	0.8873	9.73358e-05	0.000995423		0.891091	1.8297e-05	0.000208568
302	PRDM11	NM_020229	1.21639	0.00501876	0.0296083		1.24926	0.00103896	0.00740195		302	GPX1	NM_201397#NM_000581	0.887446	5.39602e-06	7.40424e-05		0.907283	7.36771e-05	0.000727371
303	C9orf72	NM_018325#NM_145005	1.21572	0.00313862	0.0200501		1.19535	0.000324802	0.0027076		303	FBXL19	NM_001099784	0.887544	1.2859e-06	1.97042e-05		0.907511	0.000384795	0.00314072
304	SLFN5	NM_144975	1.21362	1.1755e-11	3.25463e-10		1.19386	7.62533e-07	1.13136e-05		304	NAGPA	NM_016256	0.887709	0.00751969	0.0414027		0.883687	0.00340616	0.0205924
305	SIAH2	NM_005067	1.21249	1.21606e-11	3.35896e-10		1.24465	5.98251e-14	1.84675e-12		305	RAD51D	NM_058216#NM_002876	0.887711	0.00754029	0.0414982		0.828676	6.64079e-07	9.92212e-06
306	NOP14-AS1	NM_003703	1.21179	6.00922e-10	1.41129e-08		1.20347	1.04337e-06	1.51721e-05		306	SLC25A11	NM_001165417#NM_003562#NM_001165418	0.887737	8.78846e-07	1.37834e-05		0.90513	2.77143e-05	0.000303055
307	FLI1	NM_001167681	1.20735	2.16098e-06	3.19267e-05		1.1731	2.33091e-06	3.17787e-05		307	PIK3CD	NM_005026	0.887952	5.69419e-05	0.000622075		0.882578	1.22008e-07	2.02923e-06
308	BCL10	NM_003921	1.20564	0.0041485	0.0252717		1.16434	0.000406923	0.00329487		308	RAB23	NM_020673	0.888067	5.27973e-06	7.25746e-05		0.882667	3.61193e-08	6.46275e-07
309	RALA	NM_005402	1.20562	9.3724e-14	3.02924e-12		1.20277	4.84654e-14	1.50005e-12		309	GDF6	NM_001001557	0.888131	8.51968e-06	0.000112926		0.904815	1.03118e-05	0.000123699
310	LIMS1	NM_005569#NM_016733	1.20536	5.21201e-09	1.10823e-07		1.16742	4.10638e-07	6.32133e-06		310	TMEFF2	NM_016192	0.888252	0.000656727	0.00526643		0.908566	0.00395474	0.0233193
311	PRUNE	NM_021222	1.2051	1.1839e-10	3.00711e-09		1.14921	1.97272e-05	0.000222914		311	C1GALT1	NM_020156	0.888568	3.64279e-07	6.09208e-06		0.903623	0.000186965	0.0016682
312	HPS3	NM_032383	1.20469	1.00341e-11	2.80139e-10		1.15845	1.87431e-06	2.61083e-05		312	RNASEH2C	NM_032193	0.889325	1.45215e-06	2.21356e-05		0.899812	0.000159942	0.00144809
313	ABAT	NM_020686	1.20378	3.54139e-06	5.06148e-05		1.15728	0.00354025	0.0212998		313	FGF1	NM_001144934#NR_026695#NM_001144892#NM_033136#NM_000800#NM_001144935#NR_026696#NM_033137	0.889408	8.30081e-05	0.000865953		0.853921	7.74154e-09	1.48648e-07
314	NXPH4	NM_007224	1.20271	0.000151531	0.0014602		1.26901	3.15022e-05	0.000339706		314	TMEM2	NM_013390#NM_001135820	0.889829	0.00259325	0.0170318		0.871334	0.00150627	0.0102262
315	CGNL1	NM_032866	1.2026	0.00138794	0.0100787		1.24127	0.00159916	0.0108035		315	ZNF192	NM_006298	0.890275	3.17585e-05	0.000370696		0.892752	8.20222e-05	0.000797626
316	MED26	NM_004831	1.20227	1.7284e-08	3.45863e-07		1.22847	1.41906e-12	3.98087e-11		316	PHF3	NM_015153	0.89032	1.13875e-05	0.000147018		0.909149	4.59965e-05	0.00047856
317	AP1S3	NM_001039569	1.19638	2.16326e-12	6.29527e-11		1.17745	2.84777e-10	6.52419e-09		317	ITPRIPL2	NM_001034841#NR_028028	0.891006	0.000997714	0.00758691		0.877535	1.22083e-05	0.000144155
318	NAB2	NM_005967	1.19587	0.00130358	0.00955526		1.24236	9.66723e-13	2.76166e-11		318	ZNF498	NM_145115	0.891061	2.06624e-05	0.000251478		0.903133	0.000668994	0.00509054
319	PPTC7	NM_139283	1.19394	6.10809e-07	9.83694e-06		1.2171	2.7868e-12	7.59882e-11		319	APEH	NM_001640	0.8911	4.92459e-06	6.81741e-05		0.875082	8.59973e-09	1.63914e-07
320	MDFIC	NM_001166346#NM_001166345#NM_199072	1.19297	8.34284e-10	1.93408e-08		1.15209	1.29979e-06	1.86799e-05		320	FAP	NM_145235	0.891197	0.00117102	0.00871854		0.891864	0.000992611	0.00714664
321	AKAP5	NM_004857	1.19066	1.88717e-08	3.75953e-07		1.23369	6.42385e-05	0.000644612		321	MED15	NM_015889#NM_001003891	0.891204	3.39163e-06	4.86529e-05		0.908845	8.79301e-05	0.000850828
322	MEF2D	NM_005920	1.18894	5.62984e-06	7.68447e-05		1.28239	1.5771e-19	6.49976e-18		322	CTBP1	NM_001012614#NM_001328	0.891314	5.95005e-06	8.08847e-05		0.898819	4.79176e-06	6.14229e-05
323	EME2	NM_001010865	1.18772	0.00453605	0.027207		1.30971	1.32633e-05	0.000155669		323	MAP2K3	NM_145109#NM_002756	0.891657	0.00591895	0.0339254		0.892847	0.00119216	0.00834893
324	ARFGAP3	NM_014570#NM_001142293	1.18728	9.73925e-12	2.72559e-10		1.23103	9.57273e-16	3.26087e-14		324	COL1A2	NM_000089	0.892017	0.000358083	0.00311182		0.917508	0.000528493	0.00414702
325	RIOK3	NM_003831	1.18659	2.96455e-11	7.8366e-10		1.18365	9.70557e-10	2.10977e-08		325	RBCK1	NM_031229#NM_006462	0.89234	2.89118e-05	0.000341218		0.870691	3.2409e-09	6.55994e-08
326	C8orf58	NM_001013842#NM_001198827#NM_173686	1.18618	6.22839e-09	1.30886e-07		1.13459	1.79518e-05	0.000205133		326	ZNF226	NM_001032373#NM_015919#NM_001032372#NM_001146220#NM_001032374	0.892412	0.00372608	0.0231264		0.86347	0.000238777	0.00206733
327	ST6GALNAC4	NM_175040#NM_175039	1.18544	2.372e-09	5.22913e-08		1.21605	1.15832e-07	1.93755e-06		327	ZNF160	NM_198893#NM_001102603#NM_033288	0.892479	0.00264461	0.0173204		0.869413	4.96205e-05	0.000511032
328	ZNF703	NM_025069	1.18501	2.50153e-05	0.000298707		1.20414	0.00509413	0.0286085		328	FDXR	NM_004110#NM_024417	0.89255	2.98087e-06	4.30779e-05		0.91063	0.000396649	0.00321949
329	CASP7	NM_033340#NM_033339#NM_033338#NM_001227	1.18471	2.35471e-10	5.83509e-09		1.12791	0.000176971	0.0015869		329	UGCG	NM_003358	0.892551	8.2253e-05	0.000859226		0.876642	1.06903e-05	0.000128042
330	GRK5	NM_005308	1.18405	8.45737e-09	1.7505e-07		1.1716	2.6374e-07	4.20115e-06		330	SLC25A38	NM_017875	0.892554	1.5457e-05	0.000194089		0.897867	3.08585e-05	0.000333072
331	MITD1	NM_024039	1.18388	6.37527e-07	1.02531e-05		1.15368	2.23245e-06	3.05254e-05		331	C5orf30	NM_033211	0.892727	0.000712032	0.00565367		0.911541	0.00575356	0.0316873
332	WDR43	NM_018268	1.18334	2.51585e-05	0.000300257		1.17686	0.000272132	0.00232511		332	ASB1	NM_001040445	0.892759	9.82437e-05	0.00100251		0.868789	1.33304e-06	1.91108e-05
333	PLIN2	NM_001122	1.17778	6.71557e-07	1.0756e-05		1.221	6.93493e-10	1.53899e-08		333	TBCCD1	NM_001134415#NM_018138	0.892803	0.000803823	0.00628429		0.881744	0.000184877	0.00165146
334	PAPSS2	NM_004670#NM_001015880	1.1772	2.27695e-05	0.000274267		1.21458	6.42946e-05	0.000644822		334	MGA	NM_001164273#NM_001080541	0.89289	4.10274e-05	0.0004645		0.929865	0.00166911	0.0112144
335	LIFR	NM_002310	1.177	5.71452e-08	1.07087e-06		1.21333	3.86671e-12	1.03859e-10		335	NOC4L	NM_024078	0.892955	0.000454397	0.00385002		0.892771	7.86875e-05	0.000769359
336	DYNLT3	NM_006520	1.17677	7.24099e-08	1.3355e-06		1.20159	6.22661e-09	1.21658e-07		336	KIRREL	NM_018240	0.89331	0.00346109	0.0218002		0.897062	0.00429153	0.0249278
337	RNF103	NM_014868	1.17673	1.03931e-09	2.38806e-08		1.12415	1.89397e-05	0.000215054		337	PGM2L1	NM_173582	0.893623	0.000183649	0.00171524		0.910556	0.00198365	0.0130135
338	USPL1	NM_005800	1.17459	2.83647e-08	5.51895e-07		1.17098	3.24497e-07	5.11319e-06		338	STK19	NM_032454#NM_004197	0.893645	0.0019802	0.0136058		0.871808	3.92615e-05	0.000415329
339	ABHD2	NM_007011#NM_152924	1.17349	2.46998e-05	0.000295387		1.17569	1.92608e-05	0.000218489		339	ELK1	NM_005229#NM_001114123	0.893881	0.000109478	0.00110509		0.876035	7.3202e-07	1.08954e-05
340	DYRK1A	NM_101395	1.17339	0.00107482	0.00810992		1.18428	1.11947e-05	0.000133196		340	PCDHGA10	NM_032090#NM_018913	0.893902	0.00866821	0.0465866		0.868746	0.0081058	0.0422616
341	PAFAH1B2	NM_001184747#NM_002572#NM_001184748#NM_001184746	1.17254	5.70064e-05	0.000622489		1.13147	0.00479425	0.027265		341	PYCRL	NM_023078	0.893914	0.000822179	0.00641706		0.884402	0.000533872	0.00418501
342	CDKN2D	NM_079421#NM_001800	1.17221	0.000549577	0.00451565		1.16914	0.00208797	0.0136137		342	FAS	NR_028034#NM_152871#NR_028036#NR_028033#NR_028035#NM_000043#NM_152872	0.893957	4.31736e-06	6.05935e-05		0.861656	3.49505e-06	4.59607e-05
343	SH3BP5	NM_001018009#NM_004844	1.17195	6.05399e-06	8.21543e-05		1.1237	0.00620597	0.0337651		343	ATP10A	NM_024490	0.894552	9.34318e-06	0.000122727		0.881089	2.16051e-06	2.97331e-05
344	FBXO34	NM_017943	1.17089	2.06769e-07	3.57645e-06		1.1867	1.15155e-08	2.15794e-07		344	MMS19	NM_022362	0.894583	1.42116e-05	0.000180585		0.921353	0.00067879	0.00515501
345	DLEU1	NR_002605	1.17004	2.34445e-05	0.000281382		1.12647	0.00582447	0.0320174		345	KLHL9	NM_018847	0.89459	3.86116e-05	0.000440995		0.89083	3.20585e-06	4.23484e-05
346	LDB1	NM_003893#NM_001113407	1.16998	1.15991e-09	2.64953e-08		1.15755	4.80742e-08	8.47847e-07		346	TRIM59	NM_173084	0.894643	0.00107009	0.00807947		0.849531	2.93404e-09	5.99323e-08
347	HOXC10	NM_017409	1.16991	1.68479e-08	3.38232e-07		1.18853	1.6594e-08	3.07021e-07		347	SYMPK	NM_004819	0.894656	1.37097e-05	0.000174778		0.920725	0.00172819	0.0115582
348	TICAM1	NM_182919	1.16991	2.9945e-09	6.55201e-08		1.15353	2.52024e-06	3.41013e-05		348	RSF1	NM_016578	0.89466	3.63293e-05	0.000416763		0.925712	0.00235623	0.015052
349	SSBP3	NM_018070#NM_145716#NM_001009955	1.16973	9.97572e-09	2.04306e-07		1.12803	2.33059e-05	0.000259834		349	PLEKHG4	NM_001129727#NM_015432#NM_001129728	0.894736	3.61254e-05	0.000415034		0.879383	4.28884e-07	6.58486e-06
350	ZNF185	NM_001178107#NM_007150#NM_001178109#NM_001178110#NM_001178106#NM_001178113#NM_001178108#NM_001178115	1.16867	5.32981e-09	1.12917e-07		1.11784	5.9866e-06	7.51316e-05		350	TRIM21	NM_003141	0.894784	0.00204315	0.0139562		0.794512	2.04641e-13	6.11515e-12
351	ACBD5	NM_145698#NM_001042473#NR_024150	1.16864	4.43476e-09	9.49875e-08		1.16399	1.18508e-07	1.97948e-06		351	CENPM	NM_001110215#NM_024053#NM_001002876	0.894926	7.05341e-05	0.000747501		0.89848	0.00100408	0.00721376
352	FKBP4	NM_002014	1.16851	5.87701e-05	0.000639154		1.21761	6.92612e-06	8.61361e-05		352	TSPYL5	NM_033512	0.895089	0.00586983	0.0337184		0.841271	1.20926e-06	1.7454e-05
353	POU2F1	NM_001198783#NM_001198786#NM_002697#NR_037163	1.16845	0.00014111	0.00137566		1.24164	1.47079e-07	2.41527e-06		353	EDA2R	NM_001199687#NM_021783#NM_001199688#NM_001199689	0.895145	0.000151946	0.00146342		0.911392	0.000900743	0.0065921
354	SLC30A4	NM_013309	1.16812	0.000739294	0.00585027		1.2138	5.38641e-05	0.000550294		354	RNF169	NM_001098638	0.895784	5.97171e-05	0.000646649		0.871953	4.23325e-06	5.49265e-05
355	TBX3	NM_016569#NM_005996	1.16807	1.6655e-07	2.92627e-06		1.12964	4.92918e-06	6.29083e-05		355	TYRO3	NM_006293	0.895944	0.000251555	0.0022793		0.851556	8.97058e-08	1.52122e-06
356	PLK3	NM_004073	1.16761	1.02283e-05	0.000133144		1.20713	6.06829e-06	7.61158e-05		356	LSM10	NM_032881	0.896031	0.000140207	0.00136743		0.89533	0.00118641	0.00832052
357	ITPR3	NM_002224	1.16708	0.000932748	0.00716517		1.15109	0.00129548	0.00896973		357	WDR4	NM_018669#NM_033661	0.896936	4.28849e-05	0.000482724		0.893869	0.00037264	0.00305439
358	STMN3	NM_015894	1.16688	5.44007e-08	1.02107e-06		1.1195	0.000919764	0.00671029		358	C9orf30	NM_001198805#NM_001198806#NM_001198807#NM_080655	0.897268	3.33068e-05	0.00038722		0.834615	5.87413e-10	1.31356e-08
359	SPECC1	NM_152904#NM_001033553	1.16609	6.59627e-10	1.53834e-08		1.15394	2.69396e-08	4.89902e-07		359	NFYC	NM_001142589#NM_001142590#NM_001142587#NM_001142588#NM_014223	0.897358	2.18085e-05	0.000263779		0.871967	3.60173e-06	4.72839e-05
360	PLEKHG3	NM_015549	1.16547	1.4411e-08	2.91311e-07		1.24922	1.00274e-16	3.58286e-15		360	PLBD2	NM_173542#NM_001159727	0.897401	0.000236083	0.00214912		0.885452	6.39579e-07	9.58056e-06
361	VSIG10	NM_019086	1.16532	1.95045e-08	3.8757e-07		1.16802	2.27941e-07	3.66084e-06		361	DDX54	NM_001111322#NM_024072	0.897408	0.00467879	0.0279349		0.878113	2.57934e-07	4.12271e-06
362	ZCCHC8	NM_017612	1.16503	6.0383e-10	1.41527e-08		1.18976	2.25925e-10	5.25314e-09		362	KAT2A	NM_021078	0.897486	4.33872e-05	0.000487673		0.926215	0.00903504	0.0462703
363	PRPS1	NM_000322	1.16466	0.000202439	0.00186832		1.1198	0.00633293	0.034328		363	FAM193B	NM_001190946#NR_024019	0.898041	0.00015651	0.00149768		0.90399	0.000423832	0.00341286
364	TMEM173	NM_198282	1.16413	1.3876e-09	3.12986e-08		1.15712	2.94564e-08	5.34008e-07		364	MAEA	NM_001017405#NM_005882	0.89822	5.61501e-05	0.000613999		0.908217	3.76403e-05	0.000399752
365	GLTPD1	NM_001029885	1.16356	2.3239e-09	5.13279e-08		1.20503	4.79396e-12	1.27591e-10		365	LIMK2	NM_005569#NM_016733	0.898333	0.000147914	0.00143421		0.900847	0.000558311	0.00436488
366	ARHGEF16	NM_014448	1.16348	0.000349001	0.00304535		1.17196	5.07363e-05	0.000521834		366	SAP30	NM_003864	0.898366	0.0043037	0.0260947		0.874187	7.98431e-06	9.77602e-05
367	ZCCHC2	NM_017742	1.16319	9.96611e-09	2.04288e-07		1.12665	0.000145858	0.00133506		367	DOM3Z	NM_005510	0.89837	0.00206207	0.0140608		0.853459	2.10405e-05	0.000236382
368	SAT2	NM_133491	1.15994	3.64461e-07	6.09208e-06		1.0923	0.00234572	0.0149931		368	ADAMTS7	NM_014272	0.898407	0.00226042	0.0151786		0.899146	0.000107768	0.00101956
369	GATAD2A	NM_017660	1.15987	0.000315176	0.0027803		1.17724	4.24174e-05	0.000445487		369	CCDC137	NM_199287	0.898438	6.11909e-05	0.000660466		0.895937	7.32432e-05	0.000724311
370	GBA2	NM_020944	1.1597	2.49578e-06	3.64966e-05		1.12799	2.50084e-07	4.00271e-06		370	BAX	NM_138763#NM_138764#NM_138761#NR_027882#NM_004324	0.898543	3.02367e-05	0.000354883		0.895945	1.1088e-05	0.000132264
371	C16orf72	NM_014117	1.15914	4.48014e-09	9.58717e-08		1.14531	2.24346e-07	3.60558e-06		371	B4GALT7	NM_007255	0.898569	0.00119844	0.00890751		0.915862	0.00118915	0.00833727
372	SERPINB6	NM_001195291#NM_004568	1.15623	1.79001e-08	3.57512e-07		1.1311	8.73721e-08	1.48488e-06		372	MRPL23	NM_021134	0.898694	0.00207246	0.0141193		0.91603	0.0045706	0.0262487
373	RAPGEFL1	NM_016339	1.15611	0.00381826	0.023592		1.26319	9.49792e-05	0.000909994		373	ZNF319	NM_020807	0.898893	0.000256915	0.00232247		0.875222	0.00317544	0.0194658
374	ITGB8	NM_002214	1.15503	0.000949513	0.00728438		1.20117	0.000378798	0.00309935		374	ZNF623	NM_001082480	0.898896	0.000111882	0.0011245		0.893604	0.000684103	0.0051903
375	MAPK8	NM_002749#NM_139033#NM_139032#NM_139034	1.15418	3.79876e-05	0.000434292		1.15526	1.59929e-08	2.96369e-07		375	CDH6	NM_004932	0.89897	0.00158672	0.0112872		0.904834	0.00333547	0.0202345
376	RNF4	NM_001185010#NM_002938#NM_001185009	1.15389	1.22843e-08	2.494e-07		1.14874	3.20245e-08	5.78322e-07		376	SAC3D1	NM_013299	0.899203	0.00917728	0.0488174		0.882485	7.77669e-05	0.000761314
377	SRXN1	NM_080725	1.15306	2.06421e-07	3.57307e-06		1.14055	7.346e-07	1.09199e-05		377	FBXL2	NM_001171713#NM_012157	0.899301	0.000102232	0.00104004		0.902586	0.00130704	0.00903903
378	SLC37A3	NM_032295#NM_207113	1.15283	2.68092e-08	5.24248e-07		1.14598	1.10094e-07	1.84554e-06		378	KDM6A	NM_021140	0.899731	0.000708166	0.0056268		0.867928	1.87412e-09	3.94189e-08
379	CHD9	NM_025134	1.15275	0.000190073	0.00176957		1.2435	4.40082e-14	1.36753e-12		379	CLDN11	NM_001185056#NM_005602	0.900161	9.21143e-10	2.1249e-08		0.908798	0.0028265	0.0176604
380	GORASP1	NM_031899	1.15249	6.81608e-09	1.42086e-07		1.18948	1.47657e-10	3.4853e-09		380	C1orf9	NM_016227#NM_014283	0.90019	9.27482e-05	0.000955197		0.895515	4.624e-05	0.000480239
381	ESRRA	NM_004451	1.15245	6.38658e-07	1.02642e-05		1.14597	0.000206757	0.00182183		381	TRAF7	NM_032271	0.900422	2.27352e-05	0.000273995		0.934123	0.00410868	0.0240872
382	SLC25A37	NM_016612	1.15222	4.91851e-05	0.000546792		1.16101	3.0142e-07	4.76562e-06		382	MTMR4	NM_004687	0.900498	0.00027	0.00242574		0.925449	0.00650153	0.0350889
383	SREBF1	NM_001005291#NM_004176	1.15189	1.29186e-07	2.29742e-06		1.15817	2.0892e-07	3.37391e-06		383	GYS1	NR_027763#NM_001161587#NM_002103	0.900659	8.05174e-05	0.000843735		0.874799	4.20429e-08	7.4655e-07
384	C16orf91	NM_001010878	1.15178	0.000217967	0.00199665		1.14623	0.00217912	0.0140906		384	ZNF518B	NM_053042	0.900763	9.08362e-06	0.000119497		0.873428	4.57653e-07	7.00815e-06
385	C22orf39	NM_173793#NM_001166242	1.15118	4.78374e-08	9.02959e-07		1.09144	0.00244839	0.0155431		385	PPP1R15B	NM_032833	0.900794	0.000166248	0.00157474		0.917843	0.000907257	0.00663146
386	RALGPS2	NM_152663	1.15112	5.01334e-07	8.18099e-06		1.15557	1.99304e-07	3.22306e-06		386	SSR4	NM_006280	0.901147	0.000130787	0.00128792		0.901396	6.4246e-05	0.000644612
387	IDH3A	NM_005530	1.15105	1.23491e-08	2.50497e-07		1.14201	7.89232e-09	1.51294e-07		387	ARHGAP31	NM_020754	0.901431	0.000362319	0.00314162		0.851715	8.74803e-06	0.000106194
388	NCS1	NM_001128826#NM_014286	1.15023	4.48594e-08	8.50181e-07		1.1512	2.04464e-09	4.27745e-08		388	ADAMTS2	NM_014244	0.901554	6.24326e-05	0.000672006		0.911766	0.000364426	0.00299434
389	RMND5A	NM_017909	1.15022	2.63931e-07	4.48874e-06		1.18153	1.6185e-10	3.80542e-09		389	FKRP	NM_024301#NM_001039885	0.901722	0.000826289	0.00644698		0.899291	0.000888886	0.00651892
390	SET	NM_001122821	1.14843	6.72728e-19	2.85824e-17		1.13651	2.79414e-06	3.7439e-05		390	FGFR1OP2	NM_001171887#NM_001171888#NM_015633	0.901864	0.000156702	0.00149768		0.905134	0.000133375	0.00123239
391	RBBP6	NM_018703#NM_006910#NM_032626	1.14826	9.96365e-07	1.54911e-05		1.18504	7.83872e-09	1.5039e-07		391	TFAP4	NM_003223	0.902074	0.00659286	0.0371196		0.867991	0.000853999	0.00630131
392	TTC23	NM_001040659#NM_022905#NM_001040656#NM_001040658#NM_001040660#NM_001040655#NM_001040657	1.14801	8.92536e-07	1.39697e-05		1.1788	3.00245e-06	3.99324e-05		392	LIG3	NM_002311#NM_013975	0.902099	0.000272231	0.00244297		0.900394	0.000515869	0.00406297
393	RRP9	NM_004704	1.14767	2.74927e-06	3.99533e-05		1.1565	4.81869e-08	8.49195e-07		393	EIF4EBP1	NM_004095	0.902319	0.00271586	0.0177027		0.918508	0.00566231	0.0312584
394	TJP1	NM_003257#NM_175610	1.14763	0.000171915	0.00162119		1.1738	0.000957855	0.00695345		394	KAT8	NM_182709#NM_182710#NM_006388	0.902427	0.00010318	0.00104831		0.91976	0.00866499	0.0446688
395	FMNL1	NM_005892	1.14747	2.02254e-05	0.000246545		1.20993	1.00565e-08	1.90439e-07		395	SLC39A13	NM_152264#NM_001128225	0.902505	6.19151e-05	0.000667358		0.913735	0.000390659	0.00317859
396	C18orf25	NM_145055#NM_001008239	1.14705	9.86976e-09	2.0249e-07		1.15045	4.97525e-06	6.3427e-05		396	LONP1	NM_004793	0.902561	2.95476e-05	0.000347844		0.90677	4.59206e-05	0.000477983
397	UXS1	NM_003369	1.14673	2.70934e-08	5.29363e-07		1.09716	0.000110409	0.00104118		397	RABAC1	NM_006423	0.902686	0.000127453	0.00125561		0.914623	0.00034086	0.00282613
398	SLC25A24	NM_013386	1.14622	7.09251e-08	1.31122e-06		1.14654	3.25421e-08	5.8619e-07		398	SLFN11	NM_001104588#NM_001104590#NM_152270#NM_001104587#NM_001104589	0.902912	0.00595867	0.0341113		0.886906	0.0031778	0.0194752
399	WDR82	NM_025222	1.14586	0.000980203	0.00747543		1.1554	0.000732638	0.00550348		399	CNTNAP1	NM_003632	0.903171	7.02416e-05	0.000745959		0.917776	0.000137431	0.00126636
400	BAI2	NM_001703	1.14559	7.48323e-06	9.99818e-05		1.20753	1.37152e-11	3.52581e-10		400	PLEKHM2	NM_015164	0.903186	5.14898e-05	0.000568895		0.890886	1.53617e-06	2.17956e-05
401	TMEM200B	NM_001171868#NM_001003682	1.14502	1.78816e-06	2.68029e-05		1.17216	3.31642e-07	5.21172e-06		401	SETMAR	NR_024022#NM_006515	0.903595	0.00617372	0.03517		0.85848	0.000425621	0.0034249
402	BRMS1	NM_001024957#NM_015399	1.14465	3.18229e-08	6.16103e-07		1.16287	2.15252e-08	3.93893e-07		402	POLD2	NM_006230#NM_001127218	0.903708	0.000126984	0.00125153		0.913397	0.000411497	0.00332383
403	RPS6KL1	NM_031464	1.14313	0.00903809	0.0482047		1.27208	0.000124159	0.00115224		403	NDUFA11	NM_001193375#NR_034166#NM_175614	0.903946	0.000122652	0.00121645		0.896179	3.95936e-06	5.16884e-05
404	FAM169A	NM_015566	1.14178	1.62654e-05	0.000202931		1.18494	9.45664e-07	1.38721e-05		404	PDCD1LG2	NM_025239	0.904324	0.00108193	0.00815562		0.854283	1.04537e-06	1.51917e-05
405	SLMO2	NM_016045	1.13953	7.77067e-07	1.22942e-05		1.16737	1.88107e-07	3.05257e-06		405	RUNX2	NM_001015051#NM_001024630#NM_004348	0.904531	0.000766049	0.00603541		0.889092	4.7528e-05	0.000492084
406	OTUD7B	NM_020205	1.13851	2.44358e-06	3.57779e-05		1.10031	9.27537e-05	0.000891962		406	NCLN	NM_020170	0.904667	8.50087e-05	0.000885637		0.931928	0.00749354	0.0396085
407	OGFR	NM_007346	1.13828	9.76818e-07	1.52277e-05		1.11644	5.05069e-05	0.000519729		407	CPSF4	NM_006693#NM_001081559	0.904696	0.000111204	0.00111903		0.935009	0.00817804	0.0425622
408	GPSM2	NM_013296	1.13769	0.000122696	0.00121645		1.08596	0.00368541	0.0220053		408	KATNB1	NM_005886	0.904776	0.00193038	0.0133105		0.897502	0.00016706	0.00150786
409	PHF10	NM_133325#NM_018288	1.13644	3.99777e-05	0.000453935		1.13344	1.85317e-06	2.58691e-05		409	TMEM161A	NM_017814	0.904901	0.000615092	0.00498906		0.896455	0.000362747	0.0029816
410	TBKBP1	NM_014726	1.13572	0.00250483	0.0165534		1.16718	0.000367252	0.0030165		410	TEAD4	NM_003213#NM_201441#NM_201443	0.905132	0.000199454	0.00184647		0.893899	4.61345e-05	0.000479356
411	FAM113A	NM_022760	1.13444	7.49868e-05	0.000789321		1.10778	0.00327026	0.0199062		411	NAP1L5	NM_005969	0.90565	0.00214677	0.0145576		0.869562	0.000471376	0.00374791
412	TMUB1	NM_001136044#NM_031434	1.134	1.05361e-05	0.000136782		1.21219	4.64436e-09	9.20521e-08		412	CREB1	NM_004379#NM_134442	0.905862	0.000153602	0.00147589		0.930519	0.0018084	0.0120053
413	PI4K2A	NM_018425	1.13383	2.9806e-06	4.30779e-05		1.10977	4.72852e-06	6.06788e-05		413	CAMK1	NM_003656	0.905909	0.000322339	0.00283707		0.911226	0.00160534	0.0108389
414	TLE1	NM_005077	1.13383	9.94475e-06	0.000130088		1.15905	7.88973e-08	1.34969e-06		414	TRAFD1	NM_001143906#NM_006700	0.906055	9.09222e-05	0.000939704		0.917847	0.000981608	0.00710087
415	MTRNR2L2	NM_001190470	1.13312	0.00743697	0.0409972		1.11244	0.000114128	0.00107235		415	AUTS2	NM_001127232#NM_015570#NM_001127231	0.906393	0.00432928	0.0261954		0.897392	0.000563949	0.0043938
416	TESK1	NM_006285	1.13306	2.43916e-06	3.57356e-05		1.17765	1.82032e-10	4.25798e-09		416	ABHD14B	NM_001146314#NM_032750#NR_027476	0.906601	0.00028925	0.0025769		0.907609	0.000632578	0.00484817
417	UBE2V2	NM_003350	1.13268	3.74704e-05	0.0004288		1.17918	3.42951e-09	6.92063e-08		417	CNPPD1	NM_033133	0.906701	5.04428e-05	0.000558119		0.922114	0.00308226	0.0189993
418	FAM107B	NM_031453	1.13264	2.53217e-07	4.31281e-06		1.15379	2.58757e-09	5.34626e-08		418	PNP	NM_000270	0.906867	0.00233209	0.0155882		0.86883	5.64859e-07	8.51588e-06
419	MYO18A	NM_078471#NM_203318	1.13237	3.44941e-07	5.77819e-06		1.19452	1.85552e-12	5.15575e-11		419	KDSR	NM_002035	0.907259	0.000620565	0.00502647		0.921023	0.00497764	0.02813
420	DRAM2	NM_178454	1.13224	3.86761e-05	0.0004413		1.15702	2.62472e-07	4.18951e-06		420	DHRS13	NM_144683	0.907305	0.00409789	0.0250156		0.891059	0.000735946	0.00552622
421	KDM2A	NM_012308#NR_027473	1.13204	0.00586881	0.0337184		1.19405	5.37149e-05	0.000549086		421	RHOBTB2	NM_001160037#NM_001160036	0.907553	0.000163678	0.00155355		0.879303	1.33964e-05	0.000156995
422	KIAA1671	NM_001145206	1.13156	7.01274e-06	9.41804e-05		1.14069	2.43284e-05	0.000269307		422	HIST1H2BK	NM_003525	0.907555	0.000654246	0.00525195		0.907669	0.000222944	0.00194757
423	LOC643837	NR_015368	1.13125	0.00247462	0.0164141		1.17951	0.00163952	0.011041		423	FAM120C	NM_198456#NM_017848	0.907783	0.00118608	0.00882124		0.875079	1.17828e-05	0.000139413
424	C8orf59	NM_001099672#NM_001099670#NM_001099671#NM_001099673	1.13125	0.000115407	0.00115694		1.08793	0.00439142	0.0254258		424	RASA1	NM_002890#NM_022650	0.908084	0.000108067	0.0010932		0.90428	0.000143301	0.00131526
425	MAP7D3	NM_001173516	1.13034	2.10001e-06	3.10983e-05		1.13794	7.01008e-09	1.35718e-07		425	COPS7A	NM_001164095#NM_016319#NM_001164093#NM_001164094	0.908136	0.000134742	0.00132352		0.8728	6.97714e-07	1.03981e-05
426	GIT2	NM_014776#NM_057169#NM_139201#NM_001135213#NM_001135214#NM_057170	1.1297	2.43391e-06	3.5681e-05		1.14537	1.39321e-08	2.5859e-07		426	PCBP4	NM_033008#NM_020418#NM_001174100	0.908218	7.47884e-05	0.000787909		0.869554	5.63243e-08	9.82962e-07
427	FAM57A	NM_024792	1.12946	5.6458e-06	7.70175e-05		1.10991	0.000157293	0.00142687		427	BRPF1	NM_001003694#NM_004634	0.908417	0.000966563	0.00740502		0.907113	2.64712e-05	0.000290685
428	ZKSCAN2	NM_001012981	1.12891	5.42395e-06	7.43819e-05		1.16312	2.12001e-06	2.92274e-05		428	BCKDK	NM_001122957#NM_005881	0.908866	2.92453e-05	0.000344805		0.906792	6.3486e-05	0.000638356
429	NRP1	NM_001024628#NM_003873#NM_001024629	1.12882	0.00183465	0.0127671		1.15633	0.0001969	0.00174352		429	MTAP	NM_002451	0.908946	0.000410182	0.00350719		0.912305	0.00249184	0.015806
430	PLCD3	NM_133373	1.1286	2.09713e-06	3.10753e-05		1.20233	1.74425e-10	4.08824e-09		430	TNC	NM_002160	0.909156	0.000757861	0.00597695		0.871751	0.00342659	0.0206906
431	USP7	NM_003470	1.12834	0.00267222	0.0174816		1.16059	8.3409e-05	0.000809482		431	BICD1	NM_001714#NM_001003398	0.90944	0.00126764	0.0093357		0.897204	0.000283083	0.00240811
432	EMP2	NM_001424	1.12751	3.71975e-06	5.29696e-05		1.11022	5.87827e-06	7.38117e-05		432	SCUBE3	NM_152753	0.909468	0.00084532	0.00658448		0.912062	0.000613946	0.00472396
433	PMEPA1	NM_199169#NM_199171#NM_020182#NM_199170	1.12697	2.29284e-05	0.000275821		1.16624	2.98831e-05	0.00032404		433	RPTOR	NM_001163034#NM_020761	0.909712	0.000471863	0.0039774		0.882229	1.98731e-06	2.75933e-05
434	COX4NB	NM_001142288#NM_006067	1.12619	0.00011213	0.00112651		1.10558	0.00101293	0.00725599		434	NDUFB11	NM_001135998#NM_019056#NR_024235#NR_024234	0.910003	0.000109927	0.00110771		0.912644	0.00144382	0.00986812
435	MAP3K9	NM_033141	1.12575	0.000677337	0.00541499		1.24739	1.44104e-06	2.04831e-05		435	CLSTN3	NM_014718	0.910644	0.000157319	0.00150173		0.912536	0.00126317	0.00878504
436	ISCA1	NM_030940	1.12569	7.08642e-05	0.00074998		1.10472	0.00165048	0.0111052		436	ZEB1	NM_001174095#NM_001174093#NM_030751#NM_001174094#NM_001174096#NM_001128128	0.910743	0.00532964	0.0310969		0.916295	0.00431573	0.0250497
437	TUBB2B	NM_178012	1.12518	0.00935764	0.0495624		1.16954	7.85432e-06	9.64324e-05		437	SCAP	NM_012235	0.911032	0.000119579	0.00118873		0.920962	0.000643616	0.00491865
438	TRPC6	NM_004621	1.12516	3.03081e-05	0.000355542		1.27137	5.03383e-12	1.33368e-10		438	C12orf57	NM_138425	0.911283	0.000377986	0.00326294		0.885298	2.61823e-05	0.000287648
439	CEP70	NM_024491	1.1251	8.64604e-05	0.000898757		1.19089	2.04373e-09	4.27745e-08		439	NME4	NM_005009	0.911445	0.000886015	0.00686002		0.929549	0.00789291	0.0413268
440	FOPNL	NM_001199206#NM_001080486	1.12466	0.000105076	0.00106526		1.12138	3.05883e-05	0.000331073		440	SYVN1	NM_032431#NM_172230	0.911738	0.000118573	0.0011805		0.913005	0.000222213	0.00194192
441	POLR1C	NM_004875#NM_203290	1.12435	5.03164e-05	0.000557512		1.10917	0.000299482	0.00252828		441	NDEL1	NM_030808#NM_001025579	0.911761	0.000696054	0.00554754		0.935083	0.00853987	0.0441699
442	SBNO2	NM_014963	1.12411	2.31045e-06	3.39564e-05		1.12391	3.68025e-07	5.69914e-06		442	TSPO	NM_000714#NM_007311	0.911765	0.000504853	0.00421185		0.928467	0.00408661	0.0239638
443	NAP1L4	NM_005969	1.12409	0.00475776	0.0283476		1.13839	0.00324264	0.019774		443	GTF3C5	NM_001122823#NM_012087	0.912075	0.000137022	0.00134196		0.911154	2.39805e-05	0.00026627
444	EPS15	NM_001981#NM_001159969	1.12388	7.46563e-06	9.98037e-05		1.08444	0.000871745	0.00642009		444	PC	NM_001040716#NM_000920	0.912309	0.000368183	0.00318537		0.894043	3.73238e-05	0.000396808
445	ADCK2	NM_052853	1.12246	0.000540409	0.00445442		1.14929	5.22091e-05	0.000535332		445	RAVER1	NM_133452	0.912756	0.00123592	0.00914246		0.93029	0.00367437	0.0219598
446	LOC100505815	NR_036533	1.12233	0.00278009	0.0180559		1.17732	0.00305473	0.0188486		446	NDUFAF3	NM_199074	0.912833	0.000177361	0.00166448		0.865905	1.71801e-06	2.4112e-05
447	GGCT	NM_001199816#NM_001199817#NR_037669#NM_001199815#NM_024051	1.12168	8.65965e-06	0.000114577		1.09517	0.000350081	0.00288685		447	CLPB	NM_030813	0.913269	0.0027875	0.0180889		0.912834	0.000825278	0.00612226
448	TIAM1	NM_003253	1.1214	6.26244e-05	0.00067345		1.11291	0.00547685	0.0303853		448	KIAA1919	NM_153369	0.913297	0.00342996	0.021645		0.91683	0.00791428	0.0414016
449	CRIPT	NM_175918	1.12124	0.000155198	0.00148878		1.12613	0.000112089	0.00105531		449	SRGAP2P2	NR_034178	0.913621	0.00399479	0.0245213		0.926073	0.00478905	0.0272421
450	ZNF629	NM_001080417	1.12121	0.000152176	0.00146399		1.09534	0.000477948	0.00379372		450	NDUFB7	NM_004146	0.913711	0.00184297	0.0128098		0.891686	0.000992064	0.00714664
451	KCTD6	NM_153331#NM_001128214	1.12075	0.000769506	0.00605721		1.14184	0.00783634	0.0410951		451	MYBBP1A	NM_014520#NM_001105538	0.913716	0.000832356	0.00649215		0.929559	0.00775765	0.0407647
452	CSTB	NM_000100	1.12064	8.97986e-07	1.40456e-05		1.15451	2.38309e-06	3.23956e-05		452	UCK1	NM_001135954#NM_031432	0.913731	0.0018416	0.0128041		0.895411	0.000242356	0.00209445
453	ENG	NM_000118#NM_001114753	1.12058	0.00337559	0.0213653		1.1429	0.00845276	0.0437969		453	DCAF17	NM_001164821#NR_028482#NM_025000	0.913867	0.00149143	0.0107203		0.887031	2.10713e-05	0.000236541
454	KDM2B	NM_001005366#NM_032590	1.12057	1.46114e-05	0.000184857		1.1495	4.41539e-09	8.79614e-08		454	ALDH16A1	NM_001145396#NM_153329	0.914017	0.00212718	0.0144374		0.884281	5.39887e-06	6.84339e-05
455	UBL4A	NM_014235	1.12025	1.01545e-05	0.000132343		1.18549	8.46916e-09	1.61557e-07		455	MAP3K6	NM_004672	0.914791	0.00134984	0.00985107		0.898195	5.24799e-05	0.000537637
456	SLC35D2	NM_007001	1.12025	0.000171347	0.00161649		1.12536	8.89473e-05	0.000859248		456	VGLL4	NM_014667#NM_001128219	0.914905	0.000268038	0.00241089		0.882717	5.60783e-06	7.08055e-05
457	B3GNT1	NM_006876	1.12022	8.83981e-05	0.000915642		1.11895	0.000255337	0.00219769		457	PACS1	NM_018026	0.915001	0.000585329	0.0047775		0.919565	0.000757176	0.00567105
458	RNF14	NM_183399#NM_183400#NM_183398#NM_183401#NM_004290	1.11961	1.54453e-05	0.000194089		1.07049	0.00687906	0.0368439		458	LOC100294145	NR_037178#NR_037177	0.915035	0.00252796	0.0166874		0.910636	0.000888546	0.00651892
459	UBL3	NM_007106	1.11872	0.00191727	0.0132278		1.11929	0.00229835	0.0147549		459	MOV10	NM_001130079#NM_020963	0.915132	0.000464743	0.00392913		0.891655	6.74374e-06	8.40917e-05
460	MLF1IP	NM_024629	1.11756	8.44857e-05	0.00088058		1.08775	0.000885093	0.00650404		460	SMARCD1	NM_139071#NM_003076	0.915172	0.000800883	0.0062634		0.927379	0.00297122	0.0184071
461	DAXX	NM_001350#NM_001141970#NM_001141969#NR_024517	1.11698	0.000570546	0.00467152		1.15156	2.10912e-08	3.86859e-07		461	LSMD1	NM_032356	0.915748	0.00774367	0.0424078		0.908755	0.00064294	0.0049163
462	PTS	NM_000317	1.11675	0.000268498	0.00241411		1.10902	0.000164554	0.00148754		462	FURIN	NM_002569	0.916258	0.00108026	0.00814572		0.909272	7.55553e-05	0.000742463
463	FGFR1	NM_001174064#NM_023105#NM_015850#NM_001174063#NM_023110#NM_023106	1.11644	0.00554873	0.0321186		1.13607	0.00813121	0.0423751		463	ACAD9	NM_014049#NR_033426	0.916259	0.000240345	0.00218366		0.923235	0.000976543	0.00707154
464	SEH1L	NM_031216#NM_001013437	1.11641	4.40464e-05	0.000493894		1.12968	2.04682e-05	0.000230729		464	LMF2	NM_033200	0.916357	0.0015431	0.0110172		0.919646	0.000480344	0.00381144
465	PBK	NM_018492	1.11638	6.68777e-05	0.000713932		1.09835	0.000148575	0.00135727		465	RNASEH2A	NM_006397	0.916838	0.000640113	0.00516333		0.898112	0.000344739	0.00285466
466	THRA	NM_001190919	1.11465	0.000319105	0.00281284		1.0898	0.00472331	0.0269666		466	DNM1	NM_001005336#NM_004408	0.916845	0.00220677	0.0148911		0.919076	0.00183639	0.0121566
467	HEBP2	NM_014320	1.1145	0.00060697	0.00493002		1.08989	0.00903995	0.0462703		467	COMT	NM_000754#NM_001135161	0.916986	0.000709927	0.00563888		0.922381	0.000688471	0.00521666
468	ZCCHC10	NM_017665	1.11449	0.00215142	0.0145723		1.10629	0.000379985	0.00310581		468	SERPINH1	NM_001235	0.917006	5.8076e-08	1.08634e-06		0.916633	0.00835438	0.0433448
469	GTF2H3	NM_001516	1.11442	1.92752e-05	0.000236319		1.13138	0.000801215	0.00595887		469	KIAA0020	NM_014878	0.917328	0.000401819	0.00344238		0.920238	0.00133836	0.00923377
470	BMP1	NR_033403#NM_006129	1.11417	1.73384e-05	0.000215284		1.11786	6.92564e-06	8.61361e-05		470	TMCC1	NM_001128224	0.917509	0.000691108	0.00551376		0.908508	0.0021798	0.0140906
471	ARHGEF18	NM_015318	1.11416	2.32329e-05	0.000279273		1.13061	3.38013e-07	5.29403e-06		471	OGDH	NM_001165036#NM_002541#NM_001003941	0.917643	0.000770659	0.00606157		0.912681	0.000139827	0.0012859
472	EBPL	NM_032565	1.11353	0.00297727	0.0191503		1.10617	0.00100452	0.00721376		472	LOC93622	NR_015433	0.917741	0.0036025	0.0225089		0.919649	0.00823666	0.0428387
473	HMGB1	NM_002128	1.11333	5.66884e-05	0.000619595		1.11394	2.18489e-09	4.54157e-08		473	CD320	NM_016579#NM_001165895	0.917757	0.00070673	0.00562074		0.904668	9.47068e-05	0.000908128
474	SNX9	NM_016224	1.11307	0.000526739	0.00436174		1.08226	0.00144117	0.00985583		474	HIRIP3	NM_003609	0.917837	0.0078986	0.043135		0.915926	0.00330288	0.020068
475	TATDN1	NM_032026#NM_001146160#NR_027427	1.11205	0.000519592	0.00431523		1.09594	0.00753264	0.0397612		475	GEMIN4	NM_015721	0.917924	0.000536154	0.00442872		0.896936	5.04892e-06	6.4296e-05
476	BRCC3	NM_001018055#NM_024332	1.11172	0.000347188	0.00303407		1.10022	0.000426085	0.00342745		476	PHF12	NM_001033561	0.917993	0.000341903	0.00299123		0.933498	0.00533629	0.0297255
477	KAL1	NM_000216	1.11131	0.000387231	0.00333536		1.14738	4.36755e-05	0.000458495		477	SART1	NM_005146	0.918	0.000573386	0.00468984		0.931698	0.00412446	0.0241676
478	RSL24D1	NM_015659	1.1111	5.34205e-05	0.000586764		1.09621	6.5866e-05	0.000658041		478	LYPLA2	NM_007260	0.918304	0.00179009	0.0125017		0.918706	0.00168661	0.0113157
479	TSC1	NM_000368#NM_001162427#NM_001162426	1.11049	1.17357e-05	0.000151347		1.18333	4.73463e-06	6.07238e-05		479	YARS2	NM_001040436	0.918612	0.000622852	0.0050415		0.916431	0.00358361	0.0215164
480	GREM1	NM_013372#NM_001191322#NM_001191323	1.11047	0.00699433	0.0389708		1.11844	5.62344e-05	0.000572782		480	PARVB	NM_001003828	0.918687	0.00164708	0.0116659		0.904321	0.000189248	0.00168727
481	HAUS3	NM_024511	1.11034	6.04749e-05	0.000653946		1.12455	0.000125737	0.00116643		481	STX4	NM_004604	0.91873	0.00379306	0.0234674		0.924339	0.00515519	0.0288973
482	STAC	NM_003149	1.10991	0.000499931	0.00417825		1.19062	3.22337e-07	5.08258e-06		482	ORAI2	NM_001126340#NM_032831	0.919046	0.000738821	0.0058485		0.889744	2.39703e-05	0.00026627
483	MADD	NM_130476#NM_130475#NM_003682#NM_130470#NM_130473#NM_130474#NM_001135943#NM_130472#NM_130471#NM_001135944	1.10956	0.000236625	0.00215238		1.14956	1.62748e-09	3.45423e-08		483	IGSF8	NM_052868	0.919423	0.00539977	0.0313885		0.910197	0.000781047	0.00582743
484	SRC	NM_005417	1.10955	1.64002e-05	0.000204177		1.12866	1.47893e-06	2.1009e-05		484	C17orf51	NM_001113434	0.919625	0.000970776	0.00742313		0.878499	6.06621e-07	9.10438e-06
485	SNX24	NM_014035	1.10941	0.000354567	0.00308816		1.10328	0.00213214	0.0138399		485	MAGI2-AS3	NM_012301	0.919864	0.000643005	0.00517772		0.901677	4.90503e-06	6.26343e-05
486	SELT	NM_016275	1.10934	0.000149948	0.0014473		1.11651	6.2588e-06	7.83792e-05		486	NLE1	NM_018096#NM_001014445	0.920165	0.00175172	0.0122631		0.85153	8.00706e-09	1.53368e-07
487	CDK5	NM_004935#NM_001164410	1.10871	0.00026581	0.0023927		1.16652	8.94781e-05	0.000862852		487	CBR3	NM_001236	0.920369	0.00661771	0.0372231		0.858835	7.03266e-06	8.73216e-05
488	ABCD1	NM_000033	1.10842	0.000649452	0.00522423		1.12746	8.40395e-05	0.000814532		488	TMEM147	NM_032635	0.92059	0.00111846	0.00838775		0.931884	0.0092331	0.0470661
489	NFS1	NM_001198989#NM_021100#NR_037570	1.10815	0.000347118	0.00303407		1.1001	0.0015467	0.0104854		489	TRPV2	NM_016113	0.920664	0.00405993	0.0248267		0.901572	0.000198407	0.00175449
490	SNRK	NM_017719#NM_001100594	1.10788	0.00644194	0.0364492		1.12057	0.000216121	0.00189434		490	KANSL2	NM_181712	0.920667	0.00277278	0.0180184		0.910574	0.00658818	0.0354716
491	EML1	NM_004434#NM_001008707	1.10688	6.42579e-05	0.000688797		1.12272	9.48029e-05	0.000908677		491	PYCR1	NM_153824#NM_006907	0.920732	0.00281642	0.0182563		0.918067	0.000268271	0.00229548
492	MFSD12	NM_024311	1.10668	4.05897e-05	0.000460213		1.13556	3.33093e-08	5.9868e-07		492	KXD1	NM_004986#NM_001079521#NM_182926#NM_001079522	0.920822	0.00118781	0.00883132		0.921717	0.000391944	0.00318683
493	GLMN	NM_053274	1.10597	0.000502893	0.004197		1.09823	0.0014459	0.00987531		493	SASH1	NM_015278	0.921137	0.000984441	0.00750048		0.926847	0.00167523	0.0112426
494	TOR1AIP1	NM_015602	1.10591	0.000126597	0.00124876		1.11862	1.42845e-06	2.03165e-05		494	PPAP2B	NM_003713	0.921621	0.00170737	0.0120065		0.911317	0.00443837	0.0256215
495	LDLRAP1	NM_015627	1.10576	6.25332e-05	0.000672779		1.09011	0.00160375	0.0108313		495	HOXB2	NM_002145	0.92206	0.00554771	0.0321186		0.914148	0.00315599	0.0193618
496	SYPL1	NM_006754#NM_182715	1.10467	8.26311e-05	0.00086279		1.10841	5.84581e-06	7.34831e-05		496	C17orf70	NM_025161#NR_033338	0.922153	0.00314531	0.0200709		0.907608	0.000184521	0.00164891
497	CALCOCO2	NM_005831	1.10465	7.31261e-05	0.000772169		1.10146	8.19211e-05	0.000796974		497	PTPN12	NM_001131009#NM_001131008#NM_002835	0.922211	0.0058905	0.0338038		0.886574	2.88308e-05	0.000313796
498	HJURP	NM_018410	1.10432	0.000393225	0.00338324		1.08789	0.000298692	0.00252344		498	HSPA1B	NM_005346	0.922288	0.00730985	0.0403726		0.852291	4.49871e-05	0.000470151
499	GM2A	NM_001167607#NM_000405	1.10412	0.000903322	0.00697352		1.08062	0.00612645	0.0334102		499	CENPL	NM_033319#NM_001127181#NM_001171182	0.922398	0.00434879	0.0262862		0.876125	1.61678e-05	0.000186389
500	ALAD	NM_000031	1.10387	0.00920279	0.0489185		1.10751	0.00020908	0.00183883		500	HIPK3	NM_005734#NM_001048200	0.922797	0.00432066	0.0261568		0.921255	0.0051428	0.0288401
501	NSA2	NM_014886	1.10383	0.000165437	0.00156769		1.08407	0.000456108	0.00364263		501	GOPC	NM_032292#NM_001037533	0.922944	0.00341162	0.021535		0.926677	0.00197629	0.0129761
502	WDR53	NM_182627	1.10352	0.00398235	0.02447		1.14935	0.000409126	0.00330812		502	RNF187	NM_001010858	0.923107	0.0017499	0.012254		0.931913	0.00398775	0.0234708
503	ACTR6	NM_022496	1.10331	0.00158552	0.0112834		1.12736	3.65224e-05	0.000388641		503	B3GALNT2	NM_152490	0.923168	0.00112885	0.00845206		0.925036	0.00351584	0.0211584
504	GLRX5	NM_016417	1.10284	3.54724e-05	0.000408939		1.09921	0.000234363	0.0020344		504	ATP10D	NM_020453	0.923264	0.00329712	0.020931		0.905866	2.39866e-05	0.00026627
505	ZNF367	NM_153695	1.10186	0.000325505	0.00286231		1.15912	9.65385e-08	1.62999e-06		505	RRP7A	NM_015703	0.923453	0.00355246	0.0222736		0.900325	8.75363e-06	0.000106207
506	C7orf73	NM_001161834	1.10173	0.000706922	0.00562074		1.09172	0.00259931	0.0163936		506	UBASH3B	NM_032873	0.923496	0.00648601	0.0366478		0.880382	1.61135e-07	2.63499e-06
507	C17orf39	NM_024052	1.10104	0.000847664	0.00660054		1.11833	9.79916e-05	0.000935404		507	RBM14	NM_001198836#NM_006328#NM_001198837	0.923575	0.00515607	0.0302718		0.920384	0.00220828	0.0142589
508	TP53BP2	NM_001031685#NM_005426	1.09999	0.000115808	0.00116046		1.10966	8.13632e-06	9.93363e-05		508	NMD3	NM_015938	0.923668	0.00265882	0.0173988		0.931118	0.0085292	0.0441419
509	PLCL2	NM_001144382	1.09955	0.000620484	0.00502647		1.16438	4.54245e-06	5.84194e-05		509	LEPRE1	NM_001146289#NM_022356	0.923821	0.00120947	0.00897561		0.920606	0.000327065	0.00272295
510	NBPF3	NM_032264	1.09931	0.000542057	0.00446643		1.07715	0.00598992	0.0327804		510	TBCB	NM_001281	0.92392	0.00357934	0.0223941		0.932662	0.00894643	0.0459111
511	TNFRSF19	NM_018647#NM_148957	1.09921	0.00193618	0.0133465		1.21416	3.61789e-11	9.07112e-10		511	E2F4	NM_001950	0.924665	0.00380882	0.0235536		0.91457	0.000145082	0.001329
512	THEM4	NM_053055	1.09909	0.00101141	0.00768355		1.08833	0.00490005	0.0277923		512	GAMT	NM_000156	0.92468	0.00224001	0.0150675		0.871877	2.26352e-06	3.09321e-05
513	ELMOD2	NM_153702	1.09873	0.00812142	0.0441455		1.09826	0.00125167	0.00871028		513	NEDD1	NM_001145278#NM_001145277#NM_018090	0.924783	0.00203621	0.013917		0.908248	2.83288e-05	0.000309051
514	RPL5	NM_000969	1.09873	1.32259e-26	8.0695e-25		1.10574	3.9509e-42	3.48395e-40		514	SGTB	NM_019072	0.924873	0.0019101	0.0131867		0.914831	0.000659484	0.00502636
515	UBTD2	NM_152277	1.09849	0.000147436	0.00143018		1.10846	2.31221e-05	0.000258031		515	TMX4	NM_021156	0.92495	0.00296487	0.0190951		0.912559	0.000356268	0.0029335
516	CDS2	NM_003818	1.09819	0.000109659	0.00110644		1.12254	1.31885e-06	1.89305e-05		516	ADAMTSL1	NM_001040272#NM_052866	0.925263	0.00401216	0.0245886		0.906694	7.75011e-05	0.000759348
517	ORMDL3	NM_139280	1.09791	0.00163479	0.0115939		1.11036	2.5719e-05	0.000282825		517	ZNF275	NM_001080485	0.925273	0.00771417	0.0422661		0.913526	0.00098172	0.00710087
518	SLC11A2	NM_001174126#NM_000617#NM_001174127#NR_033422#NR_033421#NM_001174129#NM_001174125#NM_001174128	1.09774	0.000783877	0.00614686		1.14183	0.00091876	0.00670715		518	GSTK1	NM_001143679#NM_001143680#NM_015917#NM_001143681	0.925885	0.00878378	0.0471102		0.864585	6.95887e-08	1.19834e-06
519	PLD2	NM_002663	1.09751	0.00110374	0.00829013		1.12624	4.439e-05	0.000464742		519	URB1	NM_014825	0.925934	0.00254812	0.0167825		0.922612	0.000835818	0.00619066
520	RCN2	NM_002902	1.09734	0.000163279	0.00155039		1.10063	0.00011237	0.00105754		520	FBLN2	NM_001004019#NM_001998	0.926281	0.00202002	0.0138306		0.902268	7.51216e-05	0.000738822
521	ZBTB4	NM_020899	1.09724	0.000293893	0.00261427		1.11745	1.08668e-05	0.000129824		521	TBCD	NM_005993	0.9264	0.00298184	0.0191691		0.937127	0.00588388	0.0323213
522	MRPS36	NM_033281	1.09692	0.00124956	0.00922581		1.12501	0.000880281	0.00647683		522	GLUL	NM_002065#NM_001033044#NM_001033056	0.926545	0.00355426	0.0222789		0.870758	1.03665e-09	2.243e-08
523	ATF1	NM_005171	1.09662	0.00186236	0.0129254		1.10372	0.00640737	0.0346591		523	MED22	NM_181491#NM_133640	0.926728	0.00363269	0.0226672		0.90095	5.203e-05	0.000533964
524	CEP104	NM_001012507	1.09599	0.000221237	0.00202501		1.09754	0.000597358	0.00461915		524	GPR124	NM_032777	0.926867	0.00881715	0.0472731		0.909146	0.00174138	0.0116302
525	CCDC75	NM_001008391	1.09594	0.00504626	0.0297255		1.1377	1.11102e-05	0.00013246		525	NAPA	NM_003827	0.926889	0.00800688	0.043604		0.916934	0.000346766	0.00286637
526	COL16A1	NM_001856	1.09572	0.00443875	0.0267332		1.18027	3.4599e-07	5.40447e-06		526	NDUFA13	NM_015965	0.926907	0.00404289	0.0247574		0.926464	0.00847849	0.0439108
527	SAR1B	NM_016103#NM_001033503	1.09556	0.000256458	0.00231924		1.09255	0.000272462	0.00232623		527	PTGES2	NR_027811#NM_025072#NR_027812	0.927109	0.00437134	0.0264157		0.886854	1.80171e-05	0.000205678
528	CYP51A1	NM_000786#NM_001146152	1.09514	0.000500443	0.00418104		1.1141	0.000108117	0.00102245		528	SCAMP3	NM_052837#NM_005698	0.927385	0.00233113	0.0155862		0.928604	0.00268922	0.0169157
529	JMJD6	NM_001081461	1.09441	0.0041053	0.0250459		1.11006	0.00108935	0.0077186		529	RAPGEF2	NM_014247	0.927701	0.00345572	0.0217805		0.91872	0.000581139	0.00450684
530	PNMA1	NM_006029	1.09405	0.00169849	0.0119549		1.11617	2.45224e-06	3.3239e-05		530	DGCR8	NM_022720#NM_001190326	0.927876	0.00373771	0.0231863		0.937572	0.00370931	0.0221007
531	FLYWCH1	NM_032296#NM_020912	1.09318	0.00229091	0.0153612		1.13673	1.70684e-06	2.39984e-05		531	DCP2	NM_152624	0.927924	0.00428071	0.0259823		0.919303	0.00293195	0.0182121
532	ZBTB43	NM_001135776#NM_014007	1.09316	0.00222234	0.0149702		1.08305	0.00419946	0.0245271		532	TADA3	NM_133480#NM_006354	0.927947	0.00563423	0.032557		0.912009	0.000158752	0.00143955
533	CTSZ	NM_001336	1.09298	0.000606381	0.00492695		1.10358	8.24787e-05	0.000801732		533	NAT10	NM_024662#NM_001144030	0.928052	0.00448047	0.026922		0.901088	1.11333e-05	0.000132668
534	CLCN4	NM_001830	1.09278	0.00221617	0.0149415		1.12527	8.01721e-05	0.000781586		534	CSNK2B	NM_001320	0.928111	0.0043218	0.0261569		0.903216	4.37461e-05	0.000459012
535	EPB41L1	NM_177996#NM_012156	1.09208	0.000634639	0.00512271		1.08331	0.00232898	0.0149187		535	LMNA	NM_170708#NM_005572#NM_170707	0.92814	1.39702e-06	2.1337e-05		0.92201	1.5095e-140	8.20325e-138
536	ADRBK1	NM_001619	1.09206	0.000406562	0.00347878		1.10138	0.000103741	0.000985455		536	RNMT	NM_003799	0.928157	0.0020267	0.0138642		0.914134	6.39594e-05	0.000642685
537	SORBS3	NM_005775	1.09192	0.00282223	0.0182788		1.08674	0.000992725	0.00714664		537	TMEM141	NM_032928	0.928203	0.0052979	0.0309503		0.890075	4.15065e-05	0.000436903
538	CDT1	NM_030928	1.09165	0.00160154	0.0113787		1.1353	6.28544e-08	1.09041e-06		538	RRP1	NM_003683	0.928252	0.00245796	0.0163268		0.900054	0.000457769	0.00365464
539	TP53I11	NM_006034#NM_001076787	1.09143	0.0012334	0.00912956		1.13661	1.44904e-07	2.3854e-06		539	MAU2	NM_015329	0.928558	0.00270899	0.0176777		0.928508	0.00382151	0.0226825
540	MOAP1	NM_022151	1.09132	0.000779909	0.00612396		1.10319	0.00187044	0.0123645		540	UBXN6	NM_025241#NM_001171091	0.928651	0.00299705	0.0192497		0.92322	0.000500578	0.00395453
541	ZYG11A	NM_001004339	1.09004	0.000713194	0.00565905		1.13279	0.000343555	0.00284688		541	WDR37	NM_014023	0.928772	0.00493261	0.0292032		0.931134	0.00519771	0.0290922
542	PLDN	NM_012388	1.08997	0.000989322	0.00753223		1.11289	2.54159e-05	0.000279754		542	ARAP1	NM_015242#NM_001135190#NM_001040118	0.929248	0.00411193	0.0250685		0.912836	9.67817e-05	0.000925745
543	IER3IP1	NM_016097	1.08981	0.000466427	0.00394052		1.0671	0.00512444	0.0287579		543	COL3A1	NM_033150#NM_001844	0.929436	0.00447221	0.026895		0.937616	0.00833573	0.0432577
544	CENPK	NM_022145	1.08951	0.00345124	0.0217616		1.08727	0.00217178	0.0140582		544	SLAIN2	NM_020846	0.929448	0.0035103	0.0220567		0.9254	0.00437875	0.0253651
545	DPM1	NM_003859	1.08916	0.00296959	0.0191137		1.0767	0.00753549	0.0397672		545	PCOLCE	NM_002593	0.930011	0.0050953	0.0299539		0.930353	0.00525648	0.0293653
546	MAP2K1	NM_002755	1.08889	0.000887732	0.00686677		1.08777	0.000455059	0.00363549		546	ITGA5	NM_002205	0.930833	0.000119311	0.00118691		0.900712	0.00165219	0.0111103
547	CCNC	NM_001013399#NM_005190	1.08879	0.000475946	0.00400501		1.07276	0.00521667	0.0291774		547	BARD1	NM_000465	0.930909	0.00299108	0.0192179		0.918634	0.00923671	0.0470661
548	MLLT11	NM_006818	1.08878	0.000336805	0.00295105		1.07432	0.00293705	0.0182292		548	SPICE1	NM_144718	0.931098	0.00709867	0.0394299		0.923767	0.00524025	0.0292917
549	APPL1	NM_012096	1.0883	0.000927814	0.00713901		1.08152	0.00227628	0.0146333		549	ASNA1	NM_004317	0.931948	0.00609325	0.034788		0.905256	1.50038e-05	0.000174172
550	C20orf11	NM_017896	1.08821	0.000481751	0.00404951		1.07592	0.00348908	0.021019		550	GSS	NM_000178	0.932693	0.00571671	0.0329684		0.93608	0.0098268	0.0495753
551	STX16	NM_001001433#NM_001134772#NM_001134773#NM_003763	1.08793	0.000779297	0.00612121		1.13519	2.72395e-05	0.000298282		551	NDUFA3	NM_004542	0.93273	0.00835333	0.0451853		0.885908	0.000210567	0.00185121
552	NUB1	NM_016118	1.08777	0.00102081	0.00774741		1.07148	0.00864097	0.0445943		552	MICA	NR_036524#NR_036523	0.933287	0.00724942	0.0401052		0.876214	1.09558e-06	1.58719e-05
553	PTPLB	NM_198402	1.08711	0.00124105	0.00917165		1.17136	4.16232e-07	6.40323e-06		553	PREX1	NM_020820	0.933321	0.00750331	0.0413337		0.934668	0.00760888	0.0401183
554	C18orf8	NM_013326	1.08689	0.0085174	0.0459134		1.09179	0.00126952	0.00881872		554	TTPAL	NM_001039199#NM_024331	0.933331	0.00626101	0.0355719		0.921167	0.001091	0.00772559
555	COX7A2L	NR_029466#NM_001865	1.08671	0.00151657	0.0108543		1.10052	0.000111744	0.00105291		555	AAMP	NM_001087	0.93439	0.00665805	0.0374183		0.921533	0.00127318	0.00883624
556	PACSIN3	NM_001184974#NM_001184975#NM_016223	1.08582	0.00845119	0.0456196		1.12674	0.000668902	0.00509054		556	MAN1B1	NM_016219	0.934442	0.00550623	0.0319359		0.93354	0.00479632	0.0272702
557	HNRNPH1	NM_005520	1.08556	3.85933e-88	1.00205e-85		1.11023	7.61816e-09	1.46519e-07		557	MPP7	NM_173496	0.936089	0.00837896	0.0452925		0.900464	0.00179959	0.0119502
558	OSBPL9	NM_148908#NM_024586#NR_036662#NM_148909#NM_148906	1.08514	0.00200235	0.0137297		1.07126	0.00564353	0.0311842		558	AAAS	NM_001173466#NM_015665	0.937716	0.00794807	0.0433545		0.917028	0.000325858	0.00271467
559	BAHD1	NM_014952	1.08483	0.00137404	0.0100058		1.14022	3.14047e-08	5.67568e-07		559	POSTN	NM_001135936#NM_006475#NM_001135935#NM_001135934	0.938451	0.00102455	0.00776827		0.90332	0.00956232	0.0484502
560	UBE2R2	NM_017811	1.08475	0.00324057	0.0206056		1.11748	1.22788e-05	0.000144841		560	ERAL1	NM_005702	0.938916	0.00852586	0.045937		0.925283	0.00142197	0.00974161
561	C17orf81	NM_015362#NM_203413#NM_203415#NM_203414	1.08452	0.0015857	0.0112834		1.11726	2.68575e-05	0.000294604		561	TGFBI	NM_000358	0.942628	1.12613e-09	2.5774e-08		0.952791	5.34009e-09	1.05395e-07
562	PPP1R7	NM_002712	1.08426	0.000971967	0.00742738		1.09305	0.000313442	0.00263377		562	ANXA1	NM_174890#NM_001128324	0.959725	1.24335e-25	7.17396e-24		0.94061	6.6918e-07	9.99195e-06
563	SETD8	NM_020382	1.08405	0.00187753	0.0130113		1.09597	0.000102437	0.000974256		563	GANAB	NM_198334#NM_198335	0.96286	0.000597172	0.00486057		0.966221	1.33508e-07	2.20949e-06
564	RPRD1A	NM_018170	1.08387	0.00940087	0.0497575		1.07986	0.0016135	0.0108878		564	MEST	NM_177524	0.969781	2.41935e-22	1.19778e-20		0.928476	0.000255465	0.00219798
565	C17orf85	NM_018553#NM_001114118	1.08371	0.00170853	0.0120096		1.10407	6.28741e-05	0.000633294
566	SNX4	NM_003794	1.08352	0.00208315	0.0141797		1.08933	0.000259646	0.00222739
567	TAOK3	NM_016281	1.08338	0.00278204	0.0180635		1.12998	3.99479e-06	5.20057e-05
568	CDCA4	NM_017955#NM_145701	1.0824	0.00141374	0.0102311		1.07403	0.0051324	0.0287939
569	NXT1	NM_013248	1.0823	0.00404512	0.0247646		1.10718	0.00196861	0.0129475
570	AHRR	NM_020731	1.08184	0.00201062	0.0137784		1.11943	0.000732682	0.00550348
571	TIA1	NM_014174#NM_001037304#NM_001037305#NM_199297#NM_199298	1.0812	0.0024796	0.0164378		1.07825	0.00167304	0.0112312
572	SDHD	NM_003002	1.08116	0.00253288	0.016701		1.06748	0.00600892	0.0328767
573	KCTD5	NM_018992	1.0797	0.00524329	0.0306977		1.09434	0.00038969	0.00317403
574	ATP1B1	NM_001677	1.07951	0.00384241	0.0237099		1.08389	0.00740039	0.039222
575	PDPR	NM_017990	1.07935	0.00115219	0.00859932		1.07064	0.00658617	0.0354703
576	C1orf109	NM_017850	1.07876	0.00253022	0.0166929		1.09644	0.00252876	0.0160184
577	SYNJ2BP	NM_018373	1.07854	0.00173185	0.0121458		1.09193	0.000528725	0.00414745
578	CLN5	NM_006493	1.0773	0.00475942	0.0283503		1.09403	0.00217958	0.0140906
579	NMT2	NM_004808	1.0773	0.00186444	0.0129359		1.0963	8.61369e-05	0.000834168
580	PSMC6	NM_002806	1.07722	0.0034652	0.0218143		1.0791	0.00193054	0.0127222
581	TRAPPC6B	NM_001079537#NM_177452	1.07663	0.00399715	0.0245233		1.07601	0.00370569	0.0220848
582	ARL8B	NM_018184	1.07648	0.00244888	0.0162711		1.09205	0.000126719	0.0011746
583	SH3BGRL	NM_003022	1.07595	0.00243358	0.0161786		1.08143	0.000940237	0.00684896
584	GCC1	NM_024523	1.0759	0.00467598	0.0279316		1.07975	0.00651595	0.0351407
585	ARL1	NM_001177	1.07511	0.00271403	0.0176957		1.0686	0.00912068	0.0466234
586	SNRPA1	NM_003090	1.07483	0.00315036	0.0200976		1.06588	0.00899651	0.0461133
587	SUMO1	NM_001005782#NM_003352#NM_001005781	1.0742	0.00868253	0.0466529		1.07896	0.00173475	0.0115954
588	HSP90AB1	NM_007355	1.07412	0.00143933	0.0103938		1.07067	0.000838671	0.00620585
589	SACM1L	NM_014016	1.07347	0.00481958	0.0286575		1.07944	0.000766931	0.00573676
590	ZBED4	NM_014838	1.07288	0.00551913	0.0319789		1.12564	5.09254e-05	0.000523548
591	CAPN7	NM_014296	1.07226	0.00453204	0.0271899		1.10478	2.03224e-05	0.000229196
592	SUGP1	NM_172231	1.07226	0.00690718	0.0385772		1.0949	0.00178406	0.0118673
593	MFSD8	NM_152778	1.07115	0.00756827	0.0416181		1.09147	0.00204795	0.0133827
594	DDA1	NM_024050	1.06925	0.00511023	0.0300266		1.09997	0.000214242	0.0018807
595	MIER3	NM_152622	1.0677	0.00770226	0.0422107		1.15303	1.28971e-08	2.40525e-07
596	SCAF4	NM_021228	1.06762	0.00701667	0.0390725		1.12609	1.36022e-07	2.24792e-06
597	SIN3B	NM_015260	1.06545	0.00836489	0.0452269		1.06433	0.00789925	0.0413415
598	DDX5	NM_004396	1.06369	9.19811e-05	0.000948969		1.0555	2.00763e-10	4.67275e-09
599	ACTR2	NM_005736	1.06253	4.28767e-07	7.09088e-06		1.05379	5.36203e-75	9.78905e-73
600	RPS6	NM_001010	1.05908	0.00537509	0.0312918		1.04371	0.00858966	0.0443685
601	RPL6	NM_000970#NM_001024662	1.03826	5.66996e-09	1.19797e-07		1.05726	1.88852e-10	4.40428e-09
602	RPS4X	NM_001007	1.03684	0.00779659	0.0426676		1.06629	1.86444e-09	3.92506e-08
603	41338		1.03213	4.92771e-07	8.05813e-06		1.0982	3.63834e-05	0.000387338

## Sheet: Nuclear ERE-Independe. E2 Genes
	Upregulated with Estrogen															Down Regulated with Estrogen
			Wildtype				NOER				NERKI							Wildtype				NOER				NERKI
	Gene	Accessions	FC	PValue	FDR		FC	PValue	FDR		FC	PValue	FDR			Gene	Accessions	FC	PValue	FDR		FC	PValue	FDR		FC	PValue	FDR
1	ELF3	NM_001114309#NM_004433	26.6056	3.07878e-252	7.99388e-249		17.943	1.99079e-162	1.60416e-159		2.65604	1.64385e-12	5.35754e-11		1	FGF20	NM_019851	0.193507	0.000511671	0.00426265		0.386466	0.000275803	0.00235218		0.416786	0.00199034	0.0134345	Upregulated	879
2	LOC100507584	NR_037173#NR_037175#NR_037174#NR_037176	24.5385	2.98735e-111	1.12594e-108		14.5508	1.1743e-111	4.22171e-109		2.66972	9.08932e-06	0.00011846		2	CCDC144NL	NM_001004306	0.209199	0.000395322	0.00339628		0.179402	2.34863e-06	3.19829e-05		0.379235	6.65573e-10	1.65635e-08	Down Regulated	1101
3	SMTNL2	NM_001114974#NM_198501	19.5356	4.38917e-27	2.7351e-25		7.30201	2.41463e-20	1.04685e-18		2.59039	5.76373e-17	2.65654e-15		3	HIF1A-AS2	NM_181054#NM_001530	0.263606	1.78578e-14	5.99569e-13		0.338214	2.6068e-09	5.38124e-08		0.559515	0.00329858	0.0203381
4	VSX2	NM_182894	12.8697	0.000468133	0.0039535		4.78422	0.00355437	0.0213628		5.49494	5.97406e-15	2.40693e-13		4	ADAMTS1	NM_006988	0.286825	5.74167e-125	2.68343e-122		0.291472	1.27321e-82	2.70476e-80		0.413925	1.07014e-204	2.27338e-201
5	RASD1	NM_016084#NM_001199989	11.3407	6.11653e-193	7.52268e-190		11.0761	1.98778e-197	2.90315e-194		2.58883	3.21338e-54	5.48105e-52		5	LOC344887	NR_033752	0.300342	1.02331e-05	0.000133144		0.426674	0.000603962	0.00465481		0.463934	0.00655491	0.0356969
6	CYTH4	NM_013385	11.1253	3.25616e-23	1.70605e-21		3.94729	2.63367e-14	8.31671e-13		2.22037	3.92287e-07	6.54783e-06		6	RASSF9	NM_005447	0.300779	1.27794e-29	8.63091e-28		0.423258	1.38885e-23	6.83257e-22		0.600123	6.35673e-09	1.40667e-07
7	GATA5	NM_080473	11.1004	3.78564e-09	8.13826e-08		9.15008	2.81986e-09	5.79547e-08		3.81948	4.77629e-18	2.37473e-16		7	BHLHE22	NM_152414	0.321507	5.69116e-06	7.75458e-05		0.370837	3.59433e-07	5.59576e-06		0.589248	0.000142069	0.00137355
8	LOC100127888	NR_024470	10.9149	8.34868e-13	2.51084e-11		16.2165	3.64264e-14	1.13951e-12		3.38223	7.8012e-09	1.70851e-07		8	DKK1	NM_012242	0.325399	1.35643e-98	4.34207e-96		0.275415	1.3404e-113	5.05201e-111		0.354658	5.66167e-161	7.35011e-158
9	CEBPA	NM_004364	9.18904	4.28338e-113	1.66823e-110		10.4233	1.10809e-150	7.39823e-148		2.60846	4.26184e-32	3.89026e-30		9	PTGER4	NM_000958	0.33813	7.96245e-65	1.29213e-62		0.352818	3.84406e-109	1.30186e-106		0.611351	9.28309e-56	1.65593e-53
10	NT5C1A	NM_032526	8.80108	9.62301e-08	1.74589e-06		5.18786	4.67929e-05	0.000485118		3.15574	0.00178583	0.0122979		10	LURAP1L	NM_002345	0.34657	4.54132e-75	8.99335e-73		0.407878	6.10322e-41	5.20511e-39		0.770589	0.000426712	0.0035933
11	LOXL4	NM_032211	8.72295	0	0		8.37005	0	0		1.43037	9.05885e-11	2.49631e-09		11	CITED2	NM_001168388#NM_006079#NM_001168389	0.358993	3.21508e-93	9.39124e-91		0.334872	1.28533e-57	1.63237e-55		0.447714	4.23991e-133	3.96313e-130
12	WFIKKN2	NM_175575	8.50698	6.02562e-10	1.41372e-08		6.38286	3.89218e-15	1.27742e-13		1.83452	4.10369e-08	8.0314e-07		12	DNM3OS	NM_015569#NM_001136127	0.359411	8.01338e-218	1.44044e-214		0.292042	9.39348e-190	1.1553e-186		0.918848	0.00393988	0.0235105
13	PDGFB	NM_033016#NM_002608	8.47255	4.65549e-206	7.25263e-203		9.23379	1.60311e-252	3.12179e-249		3.58659	8.08253e-136	7.86969e-133		13	MC4R	NM_000529	0.361911	4.26707e-13	1.32245e-11		0.506539	7.45389e-09	1.43478e-07		0.566739	1.53221e-06	2.29745e-05
14	DLL4	NM_019074	8.26907	0	0		7.5616	0	0		1.52168	6.90504e-52	1.11281e-49		14	ESR1	NM_001122742	0.385582	0	0		0.468424	1.75236e-34	1.23713e-32		0.700445	1.00914e-10	2.77105e-09
15	C16orf11	NM_145270	8.06105	2.03534e-17	8.06134e-16		7.28861	8.20631e-14	2.5133e-12		1.46822	0.000130254	0.00127515		15	LOC730755	NR_027240	0.403536	1.18949e-11	3.28948e-10		0.4671	2.82521e-10	6.48522e-09		0.630145	0.000797424	0.00620107
16	TAS1R1	NM_177540#NM_138697	8.05957	7.4735e-15	2.59496e-13		2.94614	4.82281e-06	6.17193e-05		2.21636	0.000441067	0.0037035		16	MIR221	NR_029494	0.404849	4.07308e-10	9.79216e-09		0.359662	1.04259e-20	4.5624e-19		0.453072	9.2301e-11	2.54051e-09
17	FGF4	NM_002007	7.90782	0.000361011	0.00313144		7.03385	0.000186642	0.00166595		2.30282	0.00310382	0.0193925		17	SSTR1	NM_001049	0.415895	1.01038e-143	6.05398e-141		0.426836	2.38885e-180	2.42708e-177		0.576122	9.65334e-93	4.79956e-90
18	GPR20	NM_005293	7.70461	2.26337e-19	9.86761e-18		6.24195	1.12886e-14	3.6136e-13		6.68482	3.6808e-23	2.44355e-21		18	NFKBIZ	NM_001005474	0.425432	2.81239e-104	9.38855e-102		0.461965	3.61135e-81	7.275e-79		0.58021	8.51013e-57	1.61679e-54
19	ALPPL2	NM_031313	7.69532	1.03037e-08	2.10838e-07		10.6713	4.13973e-13	1.21073e-11		2.5661	0.00155907	0.0109571		19	HAS2	NM_005328	0.429771	6.72693e-26	3.93972e-24		0.411715	2.46151e-36	1.86151e-34		0.639671	6.09603e-19	3.2229e-17
20	SOX18	NM_018419	7.6262	3.83152e-42	3.56713e-40		11.7312	7.28906e-80	1.41942e-77		4.26398	1.25806e-55	2.22714e-53		20	RARG	NM_000966	0.440789	1.43324e-07	2.54305e-06		0.355009	1.03089e-05	0.000123699		0.676409	3.68609e-13	1.30312e-11
21	IVL	NM_002225#NM_001159508	7.57894	4.50072e-31	3.18706e-29		6.70045	1.20543e-25	6.47551e-24		1.73598	1.50757e-05	0.000186594		21	RGMB	NM_001012761	0.449255	6.0454e-60	8.66681e-58		0.435564	1.75887e-68	2.79601e-66		0.606428	4.14998e-78	1.53931e-75
22	WNT11	NM_004626	7.25849	6.11127e-61	9.09607e-59		9.18854	9.41218e-89	2.33983e-86		3.12158	4.34684e-59	8.75662e-57		22	FLJ35946	NR_033932	0.449315	7.04289e-76	1.40665e-73		0.429641	3.88233e-52	4.34078e-50		0.570042	2.45218e-19	1.34162e-17
23	ALX4	NM_021926	7.21904	1.42503e-22	7.14593e-21		9.20318	1.4958e-71	2.47899e-69		2.1278	5.54147e-19	2.93635e-17		23	GAS1	NM_002048	0.45095	2.87082e-36	2.36216e-34		0.390974	3.93483e-27	2.21564e-25		0.608761	2.7813e-09	6.435e-08
24	LMO2	NM_005574	7.02911	3.91325e-44	3.87478e-42		5.08149	1.50118e-18	5.76966e-17		2.06769	7.81064e-11	2.17285e-09		24	DDIT4L	NM_145244	0.45191	2.33512e-07	4.00639e-06		0.536532	2.30333e-05	0.000257163		0.778192	0.00062837	0.0050425
25	SSTR5	NM_001172560	6.71714	0.000544694	0.00448499		8.33718	2.48562e-08	4.53074e-07		2.15404	0.000661378	0.00526579		25	KRTAP1-5	NM_198697	0.453915	4.12656e-08	7.85896e-07		0.422495	3.30278e-13	9.73524e-12		0.524603	8.01935e-06	0.000105279
26	OXCT2	NM_022120	6.68822	1.36263e-53	1.67589e-51		6.02416	1.6239e-66	2.44822e-64		1.89612	5.43394e-17	2.51446e-15		26	IL1B	NM_153758	0.466973	1.56615e-54	1.97826e-52		0.490191	1.59976e-26	8.77538e-25		0.607502	1.47531e-35	1.55293e-33
27	CYP26B1	NM_057157	6.26896	4.75524e-134	2.52546e-131		5.32744	9.99375e-134	4.96881e-131		1.6172	1.93543e-34	1.95789e-32		27	HIST1H3D	NM_003529	0.469752	5.40567e-08	1.01543e-06		0.491432	7.24552e-12	1.90026e-10		0.676159	1.11247e-05	0.000142264
28	KCNK3	NM_001017424	5.78133	8.55453e-39	7.3592e-37		5.13574	7.37136e-36	5.52096e-34		4.84064	7.07939e-23	4.6732e-21		28	PIK3CG	NM_002649	0.471684	0.00441744	0.0266323		0.607149	0.000227739	0.00198279		0.732222	0.00595898	0.0330053
29	PRIMA1	NM_178013	5.75874	3.41271e-05	0.000394208		2.55405	0.000137198	0.00126471		2.23446	0.00108869	0.00810984		29	PLCXD2	NM_153268#NM_001185106	0.481598	1.26729e-28	8.2261e-27		0.527556	7.4251e-14	2.28002e-12		0.727276	1.18988e-06	1.83291e-05
30	EVPL	NM_001988	5.61487	4.61697e-14	1.51743e-12		7.8545	1.59894e-15	5.36069e-14		3.16583	1.3537e-14	5.36159e-13		30	EGR1	NM_001964	0.485589	2.11106e-06	3.12421e-05		0.501875	1.26163e-05	0.000148523		0.5243	4.17221e-14	1.59307e-12
31	ARHGAP40	NM_001164431	5.59745	8.81067e-10	2.03648e-08		4.80542	1.04092e-12	2.95914e-11		2.40355	5.80526e-07	9.47327e-06		31	TSLP	NR_033425#NM_033035	0.486296	2.74483e-08	5.35849e-07		0.513871	1.81539e-06	2.53873e-05		0.533098	1.12678e-06	1.7426e-05
32	HRH3	NM_007232	5.46558	1.34648e-05	0.000171937		11.2252	1.30293e-10	3.09735e-09		3.15816	0.000203562	0.00188017		32	PTGS2	NM_000962#NM_080591	0.489101	6.13996e-52	7.13823e-50		0.506904	5.28088e-60	7.05164e-58		0.680553	5.9535e-13	2.05801e-11
33	CHRM4	NM_000741	5.4606	5.35562e-30	3.65936e-28		5.69864	8.93827e-29	5.42518e-27		1.65108	2.18848e-07	3.8365e-06		33	PCDH18	NM_019035	0.492068	3.29192e-87	8.36148e-85		0.510276	1.82076e-142	1.01304e-139		0.522873	1.75517e-114	1.28171e-111
34	IGDCC3	NM_004884	5.35593	4.31401e-12	1.23089e-10		2.10039	0.00325111	0.0198102		3.60766	2.14259e-17	1.02598e-15		34	KLF5	NM_001730	0.502722	2.4844e-60	3.62847e-58		0.543342	7.60155e-82	1.58601e-79		0.596793	7.18215e-67	1.84431e-64
35	ALPP	NM_001632	5.34093	2.71552e-33	2.03385e-31		4.68956	6.42467e-26	3.49143e-24		1.95112	7.36943e-08	1.39215e-06		35	CTAGE1	NM_020994#NM_172377	0.503923	1.27625e-05	0.000163774		0.582043	6.38984e-06	7.99774e-05		0.662587	7.70872e-05	0.000805983
36	CDX1	NM_001804	5.32046	0.00175783	0.0122985		5.59252	0.0013419	0.00924998		5.95845	0.00133946	0.0096696		36	NAP1L3	NM_021963	0.504733	0.000123861	0.00122591		0.58566	0.000725845	0.0054609		0.676322	0.00597106	0.0330487
37	CREB3L3	NM_032607	5.30825	0.000364756	0.00316041		5.72856	0.000189551	0.00168869		2.03364	0.00330944	0.0203835		37	PDE4B	NM_001037340#NM_001037339#NM_002600#NM_001037341	0.505058	1.8442e-34	1.41296e-32		0.516874	2.23826e-24	1.12724e-22		0.536136	9.73674e-18	4.7205e-16
38	COMP	NM_000095	5.18875	1.17823e-33	8.9684e-32		4.95869	1.663e-41	1.43399e-39		2.76021	1.00326e-26	7.68665e-25		38	BMP4	NM_001202#NM_130851#NM_130850	0.507961	2.99549e-110	1.09373e-107		0.514904	7.91945e-99	2.28471e-96		0.579799	1.76182e-59	3.70904e-57
39	FGF18	NM_003862	5.17912	2.20013e-166	1.77285e-163		4.87161	3.85347e-165	3.216e-162		1.47222	1.52299e-12	4.97753e-11		39	SOX4	NM_003107	0.517826	1.80623e-90	4.79637e-88		0.514367	2.46837e-88	5.94649e-86		0.675139	1.34632e-47	1.95409e-45
40	ASB2	NM_016150	5.17841	2.04005e-12	5.95155e-11		6.88921	9.54256e-31	6.07604e-29		1.52026	0.00825654	0.0431052		40	C11orf87	NM_207645	0.518771	2.26946e-32	1.65727e-30		0.566288	4.09302e-20	1.75497e-18		0.72937	9.54425e-09	2.07277e-07
41	CXCL14	NM_004887	5.158	3.67292e-15	1.30044e-13		6.59542	4.96636e-17	1.79928e-15		2.92553	1.00348e-09	2.42746e-08		41	KBTBD7	NM_032138	0.521649	2.12133e-21	1.01998e-19		0.598476	3.5104e-15	1.15537e-13		0.640568	6.56095e-13	2.25797e-11
42	EDN2	NM_001956	5.06271	7.64416e-122	3.2478e-119		4.84985	7.85864e-53	9.04634e-51		4.28018	3.08807e-49	4.68584e-47		42	SPRED3	NM_001042522	0.526419	9.43761e-13	2.82741e-11		0.650602	2.09554e-05	0.000235539		0.646343	1.19872e-06	1.84288e-05
43	MAFA	NM_201589	4.97601	5.44562e-51	6.23791e-49		4.54635	1.49955e-42	1.32733e-40		1.74686	1.59336e-32	1.46589e-30		43	PITX2	NM_153427#NM_153426	0.528342	3.88469e-20	1.74908e-18		0.609067	3.2323e-09	6.55094e-08		0.749115	1.14187e-07	2.09279e-06
44	SEMA3G	NM_020163	4.95594	7.30526e-162	5.50675e-159		5.19873	1.37154e-134	6.96743e-132		3.12276	0	0		44	AREG	NM_001655#NM_001142281	0.529582	0.00102425	0.00776827		0.426059	5.38802e-05	0.000550294		0.62272	0.00609142	0.033548
45	CRB2	NM_173689	4.91962	3.62179e-06	5.16375e-05		5.26863	1.32653e-09	2.83608e-08		3.60182	3.58327e-12	1.13154e-10		45	MSC	NM_005098	0.531529	3.02719e-08	5.87537e-07		0.395955	3.58444e-19	1.43181e-17		0.708503	0.00710528	0.038222
46	SOX8	NM_014587	4.90916	2.79495e-26	1.66613e-24		3.77111	1.24214e-32	8.34091e-31		3.01566	1.13392e-119	8.83247e-117		46	RND3	NM_005440	0.533622	5.59681e-39	4.86194e-37		0.510674	5.36565e-32	3.53196e-30		0.571292	3.63014e-74	1.24749e-71
47	GPR132	NM_013345	4.64325	3.31889e-13	1.04102e-11		4.74036	1.07131e-16	3.82206e-15		2.27638	0.00192572	0.01307		47	PTPRC	NM_080921#NM_080923#NM_002838	0.5353	0.00498793	0.0294562		0.647622	0.00147763	0.0100698		0.389695	6.69674e-05	0.000713911
48	PCK1	NM_002591	4.60876	6.20253e-11	1.61224e-09		5.82891	3.85627e-19	1.53777e-17		2.11268	0.00934799	0.0474981		48	BACH1	NM_206866#NM_001186	0.536947	2.96428e-36	2.43051e-34		0.502984	3.03994e-50	3.25859e-48		0.668422	5.95895e-33	5.6376e-31
49	FUT7	NM_004479	4.60737	0.00457818	0.0274456		7.57731	8.85746e-05	0.00085671		3.63024	8.82752e-18	4.2886e-16		49	LOC100506071	NR_037605	0.540279	5.58332e-07	9.06049e-06		0.565475	0.000319215	0.00267267		0.479935	2.62614e-07	4.52898e-06
50	PDE2A	NM_001146209#NM_002599	4.60733	3.66241e-35	2.89132e-33		3.40521	1.16362e-30	7.38897e-29		1.7984	5.57943e-09	1.24171e-07		50	SLC38A2	NM_018976	0.541059	6.52829e-183	6.63274e-180		0.513384	2.22191e-88	5.40851e-86		0.682564	0	0
51	TGM2	NM_004613	4.60268	2.50101e-67	4.36145e-65		4.03679	2.34731e-45	2.22975e-43		1.65932	1.32035e-41	1.66778e-39		51	RGS4	NM_001113381#NM_001102445#NM_005613#NM_001113380	0.543596	1.12844e-10	2.86936e-09		0.49914	5.86595e-11	1.44437e-09		0.596448	8.63572e-34	8.44349e-32
52	CDKN1C	NM_001122631#NM_001122630#NM_000076	4.60207	2.24512e-275	7.49484e-272		3.75174	1.60448e-150	1.04149e-147		2.19467	7.24216e-245	2.11544e-241		52	MIR155HG	NR_001458	0.543619	1.98099e-18	8.23696e-17		0.531386	1.79893e-10	4.21215e-09		0.680487	2.96636e-05	0.000346071
53	GPR114	NM_153837	4.56638	0.00110147	0.00827895		3.35673	0.000215655	0.00189097		2.42116	6.23796e-05	0.000670818		53	DYRK2	NM_006482#NM_003583	0.544128	1.09717e-64	1.75607e-62		0.562324	3.79242e-59	5.0353e-57		0.653318	4.31678e-73	1.38184e-70
54	SERPINB9	NM_004155	4.51484	6.47124e-191	7.20095e-188		4.55953	5.30992e-117	2.17688e-114		1.18529	7.31965e-13	2.49702e-11		54	TNFRSF11B	NM_002546	0.544234	1.00322e-35	8.11184e-34		0.55957	1.4886e-34	1.05731e-32		0.65999	2.51587e-15	1.0461e-13
55	OVOL1	NM_004561	4.43191	8.56599e-39	7.3592e-37		3.70741	5.51306e-54	6.50652e-52		1.97218	4.22834e-14	1.61187e-12		55	EDN1	NM_001955#NM_001168319	0.547096	2.88871e-77	5.86986e-75		0.524953	5.9967e-138	3.18479e-135		0.677487	3.14197e-37	3.54694e-35
56	KRT13	NM_002274#NM_153490	4.40269	3.1809e-05	0.0003711		3.66388	7.26535e-07	1.08207e-05		3.60583	9.86303e-08	1.8263e-06		56	RGS2	NM_002923	0.547185	1.90081e-55	2.46767e-53		0.574166	1.62236e-57	2.04926e-55		0.736214	2.81967e-33	2.68939e-31
57	SOCS1	NM_003745	4.30863	1.48688e-59	2.0931e-57		4.16081	1.19038e-73	2.12343e-71		2.4862	1.09238e-91	5.20952e-89		57	C5orf27	NR_026936	0.549181	3.85203e-22	1.89504e-20		0.512015	2.79406e-29	1.72273e-27		0.826066	8.86242e-07	1.3993e-05
58	PITX3	NM_005029	4.23541	3.44961e-11	9.088e-10		3.33154	8.43391e-09	1.61016e-07		1.6563	2.06689e-06	3.03005e-05		58	ZNF217	NM_006526	0.5508	2.35104e-80	5.08696e-78		0.516404	8.77333e-115	3.47483e-112		0.642569	8.95018e-64	2.15616e-61
59	DLX3	NM_005220	4.23502	9.32558e-82	2.11573e-79		3.57445	1.54241e-51	1.68426e-49		1.69035	5.58046e-53	9.31458e-51		59	PDE4D	NM_001165899#NM_006203#NM_001104631#NM_001197218	0.551646	2.68726e-14	8.95805e-13		0.533585	3.14343e-19	1.2643e-17		0.817763	9.62101e-07	1.50585e-05
60	SLC34A2	NM_001177998#NM_006424#NM_001177999	4.12127	2.17709e-20	9.93637e-19		4.57367	1.59001e-24	8.13029e-23		1.76224	0.000162562	0.0015417		60	ADRA2A	NM_000681	0.552678	1.69129e-90	4.54276e-88		0.571615	9.73392e-64	1.41281e-61		0.898756	1.06553e-05	0.00013703
61	PAK6	NM_001128628#NM_001128629	4.10446	1.61583e-15	5.80011e-14		3.78508	7.52485e-32	4.91175e-30		2.22909	2.16315e-16	9.57356e-15		61	CTGF	NM_001901	0.55422	0	0		0.573191	1.97712e-24	1.00437e-22		0.725769	2.59728e-44	3.52867e-42
62	IQSEC3	NM_015232#NM_001170738	3.98975	4.41738e-13	1.36722e-11		5.72126	6.78376e-12	1.78316e-10		1.81886	0.00171074	0.0118239		62	IFNE	NM_207585#NM_207584#NM_000874	0.555022	0.000443427	0.003768		0.458064	0.000306169	0.00257822		0.296227	2.5883e-06	3.72665e-05
63	DHRS3	NM_004753	3.96423	6.60608e-61	9.7703e-59		3.44976	3.89987e-47	3.89453e-45		1.71758	6.73795e-12	2.06902e-10		63	HIST1H3E	NM_003529	0.555562	0.000303763	0.0026908		0.689661	0.000887724	0.00651892		0.577519	1.23431e-09	2.95984e-08
64	NXPH3	NM_007225	3.77514	1.0609e-34	8.20896e-33		4.05939	6.32321e-46	6.1567e-44		1.61951	2.10766e-08	4.34319e-07		64	JUN	NM_002228	0.564067	7.23986e-28	4.59731e-26		0.532963	2.81601e-24	1.40909e-22		0.86676	1.12709e-05	0.000143844
65	TNFAIP2	NM_006291	3.75456	1.11441e-181	1.04166e-178		4.10718	0	0		2.58145	2.99144e-92	1.45633e-89		65	FILIP1L	NM_182909#NM_001042459#NM_014890	0.566278	9.07306e-82	2.07862e-79		0.541417	1.20402e-125	5.30858e-123		0.639595	4.16768e-73	1.35264e-70
66	EGR3	NM_001199881#NM_001199880#NM_004430	3.68896	3.84534e-15	1.35737e-13		2.64645	3.9162e-15	1.28224e-13		1.45047	8.38103e-10	2.04221e-08		66	PRDM8	NM_001099403#NM_020226	0.57171	7.74112e-17	2.97035e-15		0.518895	2.91237e-29	1.79096e-27		0.747215	2.21095e-24	1.53767e-22
67	PLK5	NM_014264#NM_001190801#NM_001190799	3.68791	6.74597e-21	3.15911e-19		2.55711	2.78121e-17	1.02027e-15		1.73338	1.49958e-11	4.43572e-10		67	LOC285696	NR_027253	0.571866	6.66231e-06	8.97837e-05		0.591064	4.37379e-06	5.65928e-05		0.788797	0.00103049	0.00773051
68	CXCR7	NM_020311	3.6856	5.1366e-42	4.74435e-40		3.39324	4.93432e-40	4.10339e-38		1.75468	6.12566e-10	1.53096e-08		68	ATF3	NM_001040619#NM_001030287#NM_001674	0.571893	4.64946e-41	4.19492e-39		0.5674	1.43642e-56	1.76665e-54		0.69671	3.04129e-52	5.00485e-50
69	RIPK4	NM_020639	3.68512	1.6167e-56	2.13441e-54		4.03744	5.49743e-44	5.07762e-42		1.74341	3.63706e-25	2.6151e-23		69	TXNIP	NM_178130	0.577174	1.24336e-95	3.77336e-93		0.568571	9.98359e-133	4.86035e-130		0.799794	5.93134e-24	4.05273e-22
70	SHISA2	NM_001007538	3.59303	1.44508e-133	7.50415e-131		3.41675	4.04963e-95	1.12657e-92		1.69968	1.27122e-70	3.90868e-68		70	TWIST1	NM_000474	0.577596	3.64583e-58	5.01152e-56		0.56255	1.02335e-87	2.39137e-85		0.633648	6.76762e-70	1.95242e-67
71	SPSB1	NM_025106	3.57406	1.32843e-228	2.5869e-225		3.67904	7.91643e-262	1.68174e-258		2.54044	3.91684e-287	1.52548e-283		71	MAMSTR	NM_182574#NM_001130915	0.579872	3.48592e-09	7.53394e-08		0.758625	0.000327126	0.00272295		0.705099	2.85208e-07	4.86833e-06
72	EFNA3	NM_004952	3.56388	3.91949e-98	1.23771e-95		2.94082	6.73233e-56	8.19381e-54		1.45283	1.60271e-29	1.34237e-27		72	PNRC1	NM_006813	0.579874	4.17069e-56	5.44474e-54		0.679299	5.71417e-43	5.11604e-41		0.82274	5.54842e-13	1.92653e-11
73	LHX1	NM_005568	3.55164	2.03912e-08	4.03814e-07		2.04057	0.00107429	0.00762341		1.82247	5.87665e-07	9.58307e-06		73	DUSP4	NM_001394#NM_057158	0.580758	3.39611e-19	1.46692e-17		0.572239	1.83065e-18	6.98999e-17		0.783575	2.66021e-05	0.000312538
74	CLDN4	NM_001305	3.48328	7.93483e-63	1.23614e-60		3.49748	2.83246e-48	2.94173e-46		2.35312	1.62728e-29	1.35808e-27		74	ANKRD34A	NM_001039888	0.581287	5.36807e-10	1.27351e-08		0.593425	2.58083e-10	5.96526e-09		0.648073	1.23967e-10	3.37473e-09
75	RASSF5	NM_182664#NM_182663	3.47441	1.76474e-110	6.54577e-108		3.03616	5.44661e-48	5.60689e-46		1.86602	3.00113e-40	3.65263e-38		75	ZNF540	NM_001172225#NM_001172226#NM_152606	0.581568	0.000507614	0.00423187		0.434446	1.33806e-12	3.75814e-11		0.703304	0.00959418	0.0484643
76	C10orf10	NM_007021	3.45473	8.51186e-73	1.63037e-70		3.10653	8.65086e-125	3.74358e-122		2.12071	4.7553e-72	1.50165e-69		76	NLRP10	NM_176821	0.582915	3.58023e-07	5.99304e-06		0.450994	3.73201e-16	1.29199e-14		0.487616	3.44373e-09	7.87408e-08
77	SPON2	NM_012445#NM_001199021#NM_001128325	3.44156	5.28412e-09	1.12152e-07		2.28277	4.50441e-06	5.7994e-05		2.20186	9.44589e-07	1.48043e-05		77	CCL2	NM_176875	0.583897	5.12978e-17	1.98465e-15		0.603216	9.40006e-21	4.13674e-19		0.79995	8.21297e-07	1.30116e-05
78	B3GNT7	NM_145236	3.396	1.64466e-31	1.17891e-29		3.44291	1.32776e-37	1.03424e-35		1.76085	1.52145e-07	2.72439e-06		78	MEX3B	NM_032246	0.58594	6.58283e-97	2.05103e-94		0.584247	1.09043e-69	1.75733e-67		0.810014	3.95756e-14	1.51359e-12
79	NGFR	NM_002507	3.3942	2.30468e-91	6.26231e-89		3.45977	2.6928e-73	4.69592e-71		2.50389	4.12507e-132	3.70748e-129		79	B3GALT2	NM_152490	0.585981	3.04851e-05	0.00035726		0.620921	2.06133e-05	0.00023214		0.738168	0.00863417	0.044628
80	ACSS1	NM_032501	3.3697	5.34976e-74	1.04178e-71		3.91575	3.99655e-49	4.22585e-47		1.7069	8.67058e-11	2.40199e-09		80	HEY1	NM_001040708#NM_012258	0.587188	1.58618e-07	2.79532e-06		0.648007	2.37538e-06	3.23096e-05		0.654233	8.64534e-07	1.36651e-05
81	CHST15	NM_015892	3.35962	3.61335e-159	2.63865e-156		3.82388	1.3467e-75	2.51758e-73		1.29217	7.93617e-07	1.26072e-05		81	GADD45A	NM_001199742#NM_001924#NM_001199741	0.588538	1.20943e-50	1.37194e-48		0.542585	7.62086e-89	1.91488e-86		0.876566	3.41143e-06	4.80008e-05
82	SCNN1A	NM_001159576#NM_001038#NM_001159575	3.34906	2.51558e-12	7.27526e-11		2.91228	2.03789e-09	4.27098e-08		2.40239	4.76883e-17	2.21988e-15		82	SHISA3	NM_001080505	0.59018	1.34235e-23	7.19452e-22		0.616517	3.10975e-12	8.41071e-11		0.744541	1.65323e-08	3.4432e-07
83	LTF	NM_002343#NM_001199149	3.34193	0.000179238	0.00168007		4.15534	2.35814e-06	3.20938e-05		3.32257	9.23812e-12	2.79995e-10		83	ANKRD50	NM_020337#NM_001167882	0.590702	7.88859e-53	9.40513e-51		0.574802	1.57083e-93	4.26827e-91		0.728617	3.22114e-48	4.79438e-46
84	RASD2	NM_014310	3.33543	2.62296e-45	2.6883e-43		3.48582	8.71287e-46	8.34436e-44		2.0506	4.95823e-51	7.82864e-49		84	ZNF365	NM_199450#NM_199451#NM_014951	0.593458	5.43659e-14	1.7793e-12		0.520896	1.37915e-28	8.2636e-27		0.624178	1.3873e-20	8.14532e-19
85	CHAC1	NM_001142776#NM_024111	3.33471	5.19274e-155	3.37066e-152		3.37093	2.02455e-188	2.36549e-185		1.08455	0.000267661	0.00237821		85	FAM110B	NM_147189	0.593875	4.95865e-13	1.5307e-11		0.583485	1.922e-12	5.32147e-11		0.728359	7.49653e-05	0.00078626
86	IRX4	NM_016358	3.33032	0.00419332	0.0254915		3.80919	0.0056582	0.0312431		2.27611	5.18953e-06	7.06695e-05		86	ARL4A	NM_001195396#NM_005738#NM_001037164#NM_212460	0.594279	2.91234e-52	3.41988e-50		0.532948	1.92597e-89	4.94573e-87		0.658082	5.63808e-61	1.24293e-58
87	CBFA2T3	NM_005187	3.31835	2.46182e-05	0.000294712		3.72755	3.63906e-07	5.63909e-06		4.03643	4.97449e-18	2.46279e-16		87	JAG1	NM_000214	0.594559	1.99368e-25	1.13908e-23		0.616298	4.05269e-22	1.88652e-20		0.70687	2.33309e-30	2.0044e-28
88	FGF19	NM_005117	3.28566	1.47358e-11	4.03215e-10		2.53848	1.68715e-12	4.72159e-11		2.45138	9.55962e-09	2.07418e-07		88	CCRN4L	NM_012118	0.597431	6.86756e-59	9.49592e-57		0.592228	3.16896e-43	2.84816e-41		0.611497	2.95905e-88	1.32975e-85
89	NR5A1	NM_004959	3.27946	0.000187652	0.00174843		3.60419	0.00064533	0.00492819		2.53695	1.68151e-08	3.49897e-07		89	DACT1	NM_001079520#NM_016651	0.597677	4.43238e-35	3.45253e-33		0.592374	7.26406e-26	3.93843e-24		0.602676	1.29664e-50	2.01999e-48
90	FOXS1	NM_004118	3.25706	2.32745e-10	5.77904e-09		4.74124	3.66674e-13	1.07374e-11		2.2993	1.29474e-06	1.97233e-05		90	LHX9	NM_020204#NM_001014434	0.598404	7.75253e-27	4.77997e-25		0.659828	1.42523e-21	6.49217e-20		0.664691	4.68052e-27	3.6337e-25
91	TOB1	NM_005749	3.21168	1.39285e-286	5.42469e-283		3.30589	0	0		1.40435	2.95052e-50	4.56607e-48		91	LPAR6	NM_020400#NM_001142961	0.598826	0.00137181	0.00999266		0.38645	4.68444e-07	7.16401e-06		0.738926	0.00259984	0.016741
92	HBA1	NM_000558	3.21081	0.00174004	0.0121996		7.72371	5.54453e-07	8.39693e-06		3.28829	2.65082e-09	6.1741e-08		92	LRIG3	NM_001136051#NM_153377	0.600707	3.89733e-54	4.89639e-52		0.622784	1.2411e-33	8.58046e-32		0.625349	1.8157e-59	3.78834e-57
93	MYOZ3	NM_001122853#NM_133371	3.19828	2.25101e-17	8.8555e-16		2.70201	3.60055e-20	1.54665e-18		1.78895	1.38772e-11	4.13099e-10		93	TRIB2	NM_025195	0.601866	1.42089e-25	8.13806e-24		0.581685	1.24249e-21	5.6819e-20		0.747864	1.30222e-23	8.74433e-22
94	CHST8	NM_001127895#NM_001127896	3.19307	1.62112e-05	0.000202363		3.31462	0.000432291	0.0034714		1.54463	0.0064445	0.0352105		94	HTR1B	NM_000863	0.602026	0.000930631	0.00715597		0.512843	7.99099e-05	0.000779355		0.716316	0.00325486	0.0201056
95	KCNH2	NM_172057#NM_000238	3.18154	6.45516e-09	1.35408e-07		2.33781	1.00007e-05	0.00012036		2.15369	2.55356e-08	5.19334e-07		95	LOC100499489	NR_036533	0.602327	1.69665e-11	4.61016e-10		0.693417	1.36522e-06	1.95242e-05		0.659566	8.49572e-12	2.58164e-10
96	NRARP	NM_001004354	3.1553	1.2077e-72	2.27593e-70		2.90001	1.61692e-110	5.55651e-108		1.7513	3.58022e-56	6.48547e-54		96	TSC22D2	NM_014779	0.605179	9.91729e-60	1.41309e-57		0.605851	1.41315e-82	2.975e-80		0.786104	1.12404e-29	9.51688e-28
97	USP2	NM_004205	3.15262	3.81176e-47	4.08593e-45		2.67867	7.40545e-34	5.16059e-32		1.81319	5.55113e-24	3.80407e-22		97	ADAMTS5	NM_007038	0.606187	6.6629e-47	7.10952e-45		0.699819	7.17736e-30	4.49653e-28		0.778852	2.32768e-20	1.34971e-18
98	CMKLR1	NM_001142345#NM_004072#NM_001142343#NM_001142344	3.14984	2.51684e-06	3.67584e-05		2.56944	1.34511e-08	2.5006e-07		3.06197	4.03043e-09	9.09104e-08		98	SERPINB2	NM_012397	0.608069	7.43451e-08	1.36687e-06		0.485179	1.01706e-12	2.89836e-11		0.761952	4.31033e-13	1.5101e-11
99	ECEL1P2	NR_028501	3.10636	0.000523821	0.00434374		4.0873	9.66852e-07	1.41563e-05		3.3548	0.00300551	0.0188669		99	LOC646576	NM_001080528	0.610477	3.90793e-23	2.02934e-21		0.57903	1.30512e-27	7.51181e-26		0.82411	3.50001e-05	0.00040053
100	P2RY2	NM_176071#NM_002564#NM_176072	3.08671	1.60087e-13	5.11054e-12		4.04949	3.51623e-19	1.40697e-17		2.89461	2.485e-13	8.98049e-12		100	ENAM	NM_018212#NM_001008493	0.611137	0.000135804	0.00133227		0.664151	0.000115886	0.00108712		0.596366	1.43636e-06	2.16547e-05
101	BCL3	NM_005178	3.07778	4.09422e-230	8.6976e-227		3.06407	4.32815e-152	2.97471e-149		2.043	1.79383e-93	9.11268e-91		101	S1PR1	NM_001400	0.61231	1.36765e-63	2.14491e-61		0.621482	4.69256e-45	4.40385e-43		0.835196	2.25458e-15	9.40802e-14
102	HCN4	NM_005477	3.07657	3.73131e-15	1.31911e-13		3.71178	4.03908e-18	1.51745e-16		2.31028	8.20622e-14	3.083e-12		102	TSC22D1	NM_183422	0.615537	5.63045e-48	6.11965e-46		0.59356	6.8209e-88	1.61001e-85		0.800871	4.17921e-24	2.88934e-22
103	RET	NM_020975	3.06836	3.03593e-18	1.25564e-16		3.01148	2.70305e-28	1.61135e-26		2.06033	7.5744e-23	4.95795e-21		103	BTG1	NM_001731	0.621377	7.39284e-55	9.44022e-53		0.615966	1.22879e-52	1.4007e-50		0.822899	7.06161e-20	4.01498e-18
104	TGFA	NM_014305	2.98527	3.30896e-19	1.43192e-17		2.43754	9.30981e-09	1.77015e-07		1.49791	0.00431288	0.0253161		104	FZD1	NM_003505	0.622073	1.54033e-26	9.34921e-25		0.635221	3.75634e-33	2.56661e-31		0.930946	0.00588842	0.0326796
105	LFNG	NM_001040168	2.95187	3.27324e-71	5.97571e-69		3.05129	7.94001e-145	4.63855e-142		1.87615	3.2508e-101	1.89912e-98		105	BBC3	NM_001127240#NM_001127241#NM_001127242	0.622194	2.51828e-28	1.62114e-26		0.628302	2.65651e-30	1.67776e-28		0.86083	1.80543e-09	4.27883e-08
106	METTL7B	NM_152637	2.94769	4.49818e-12	1.28031e-10		2.41555	5.56114e-09	1.09388e-07		1.5493	0.000173289	0.00162954		106	KCNJ8	NM_002240	0.622232	1.31276e-06	2.01026e-05		0.685649	2.39971e-05	0.00026627		0.710407	2.47265e-06	3.57547e-05
107	HSD11B2	NM_000196	2.94172	3.76789e-14	1.24714e-12		2.81669	1.182e-12	3.33588e-11		1.74813	0.00016495	0.00155866		107	ZIC1	NM_003412	0.623891	6.59572e-08	1.22227e-06		0.653231	6.52913e-09	1.2725e-07		0.719021	2.08709e-08	4.30459e-07
108	SLCO4A1	NM_016354	2.8981	4.86988e-19	2.08043e-17		3.33166	2.64723e-47	2.6664e-45		2.72377	2.36697e-59	4.85188e-57		108	GDF15	NM_004864	0.626092	8.72091e-13	2.61605e-11		0.688954	5.16105e-12	1.36429e-10		0.730867	7.34337e-12	2.24607e-10
109	ANXA9	NM_003568	2.87807	9.67051e-37	8.04201e-35		3.48206	8.46815e-58	1.08727e-55		1.26118	0.000325333	0.00281361		109	KBTBD8	NM_032505	0.629399	1.13199e-20	5.22774e-19		0.684808	1.3256e-23	6.53514e-22		0.868175	8.08238e-11	2.24577e-09
110	STAB1	NM_015136	2.86979	4.91896e-10	1.17053e-08		2.6698	3.91716e-07	6.03801e-06		2.02312	2.91996e-09	6.73579e-08		110	HIST1H2BG	NM_003522	0.629465	0.00221008	0.0149091		0.648561	0.00028573	0.00242621		0.694174	5.29633e-05	0.000577261
111	MN1	NM_002430	2.86914	1.49449e-132	7.59202e-130		3.00592	5.57473e-153	4.07094e-150		1.66869	5.90674e-51	9.26367e-49		111	VCAM1	NM_003372	0.633405	3.5365e-09	7.63075e-08		0.562769	2.86517e-16	9.96329e-15		0.668486	1.26518e-07	2.29896e-06
112	DLX5	NM_005221	2.85463	6.85478e-82	1.58597e-79		2.864	4.97312e-89	1.26317e-86		2.4894	7.57477e-127	6.1037e-124		112	GBP5	NM_001134486#NM_052942	0.633541	0.000175414	0.00165153		0.637365	9.4544e-07	1.38721e-05		0.793647	6.72626e-07	1.08474e-05
113	PPP1R3G	NM_001145115	2.83894	1.82768e-09	4.08702e-08		2.22874	3.70664e-11	9.26382e-10		2.66545	1.9096e-14	7.48717e-13		113	PVRL4	NM_030916	0.637803	1.25449e-16	4.73587e-15		0.722255	8.76273e-06	0.000106262		0.781407	0.00140704	0.0100796
114	DLL1	NM_005618	2.83832	4.7788e-26	2.81997e-24		2.0578	1.22378e-13	3.7043e-12		1.58438	9.2578e-10	2.24882e-08		114	SIM1	NM_005068	0.638201	2.18797e-16	8.10278e-15		0.627968	5.52113e-14	1.70658e-12		0.766924	3.33988e-07	5.63919e-06
115	VASN	NM_138440	2.83033	6.26553e-125	2.87084e-122		3.15284	7.08342e-100	2.06907e-97		1.83317	1.71039e-104	1.0518e-101		115	GRPR	NM_005314	0.640733	5.08814e-05	0.000562705		0.548353	4.69354e-09	9.28693e-08		0.755716	0.00575983	0.0321307
116	YPEL2	NM_001005404	2.82725	2.74993e-181	2.47155e-178		2.97324	0	0		1.97989	6.87691e-146	7.30453e-143		116	TNFSF4	NM_005118	0.646127	3.40566e-11	8.99249e-10		0.636433	5.44725e-08	9.51356e-07		0.680997	6.90174e-07	1.10998e-05
117	TLR9	NM_017442	2.80945	3.25017e-05	0.000378237		3.27335	3.08544e-05	0.000333072		2.08882	0.000108213	0.00108436		117	FAM84B	NM_174911	0.647153	6.77799e-13	2.06503e-11		0.649845	1.10452e-10	2.64722e-09		0.795198	2.0708e-06	3.03389e-05
118	RUNX3	NM_001031680	2.79036	3.57959e-132	1.77974e-129		2.64939	1.19916e-165	1.03785e-162		1.52415	2.4658e-56	4.53707e-54		118	SOCS2	NM_003877	0.647734	2.08813e-25	1.19013e-23		0.594262	8.95717e-23	4.28916e-21		0.582226	1.18065e-57	2.31844e-55
119	ADRA2B	NM_000681	2.76615	2.16199e-09	4.8024e-08		2.87416	9.28064e-12	2.41503e-10		2.32022	2.71752e-09	6.30616e-08		119	GPR85	NM_020370	0.648453	1.52701e-10	3.85764e-09		0.735054	2.40851e-05	0.000267119		0.741183	1.72793e-08	3.59238e-07
120	WNT7B	NM_058238	2.75453	1.94035e-62	2.94429e-60		2.45996	1.21006e-37	9.45705e-36		2.77579	1.08164e-59	2.29779e-57		120	PPP1R15A	NM_014330	0.648773	5.45778e-41	4.90529e-39		0.642508	3.34092e-36	2.51031e-34		0.742288	1.19385e-33	1.16241e-31
121	FAM43B	NM_207334	2.73391	1.14327e-20	5.26941e-19		2.04699	6.8965e-10	1.53191e-08		1.41025	3.75182e-05	0.000424564		121	MKX	NM_173576	0.649713	7.08564e-05	0.00074998		0.706362	2.50629e-05	0.000276389		0.665462	6.89855e-07	1.10998e-05
122	CEBPB	NM_005194	2.73076	1.04094e-169	8.68741e-167		2.93329	4.47496e-193	5.80949e-190		1.51412	2.72195e-56	4.96926e-54		122	MIR100HG	NM_001195297#NM_138731#NM_001195296	0.649759	6.81622e-44	6.72074e-42		0.638196	3.42746e-50	3.65721e-48		0.804108	3.67125e-18	1.84892e-16
123	FAM43A	NM_153690	2.71029	1.20115e-208	2.00489e-205		2.71919	6.96822e-149	4.28509e-146		2.62383	9.57656e-218	2.23785e-214		123	ARRDC4	NM_183376	0.651115	5.02677e-25	2.83049e-23		0.565769	9.64444e-43	8.56925e-41		0.800263	1.54845e-15	6.51967e-14
124	FAM179A	NM_001136123#NR_024245#NM_018121	2.69275	0.00195369	0.0134434		2.69478	0.00540673	0.0300605		2.0051	0.00863932	0.0446448		124	ZNF80	NM_021089	0.652335	0.000487621	0.00408853		0.683764	0.000476877	0.0037865		0.847529	0.00734897	0.0392596
125	EFNA2	NM_001405	2.68134	3.25338e-09	7.07209e-08		1.79178	0.000152726	0.00138976		1.51204	1.68791e-05	0.000206664		125	CDKN2B	NM_078487#NM_004936	0.654388	2.44147e-37	2.05965e-35		0.642744	6.77519e-48	6.91366e-46		0.769296	1.02831e-32	9.53551e-31
126	TBX2	NM_005994	2.6766	2.07838e-155	1.38765e-152		2.91534	1.28835e-158	1.00354e-155		1.4187	2.74527e-15	1.13542e-13		126	PCDH9	NM_020403#NM_203487	0.654485	4.08313e-45	4.16658e-43		0.652399	7.48057e-33	5.03763e-31		0.829158	3.84191e-08	7.55705e-07
127	INHBB	NM_002192	2.65677	3.41038e-85	8.38882e-83		2.93494	1.1562e-104	3.60242e-102		1.66455	9.64471e-43	1.27332e-40		127	ZNF582	NM_144690	0.654603	2.1363e-05	0.000259465		0.672661	1.01029e-05	0.000121506		0.656841	2.24369e-07	3.92059e-06
128	IHH	NM_002181	2.64725	0.0025042	0.0165534		3.95636	1.17674e-05	0.000139301		1.6316	0.000833922	0.0064229		128	LOC91948	NR_024172#NR_024173	0.655761	1.34924e-09	3.04923e-08		0.691643	2.13371e-09	4.44785e-08		0.818923	3.24084e-12	1.03177e-10
129	TBX21	NM_013351	2.64418	1.31209e-05	0.000167991		8.215	2.48135e-19	1.00319e-17		2.05213	3.72601e-14	1.42737e-12		129	CCDC71L	NM_022903	0.658302	1.83369e-35	1.46244e-33		0.571303	2.11066e-40	1.77417e-38		0.630027	2.5183e-61	5.65843e-59
130	SNAI1	NM_005985	2.643	9.87181e-48	1.06306e-45		2.43049	7.74286e-62	1.08344e-59		1.26936	2.57879e-21	1.59001e-19		130	DLC1	NM_024767#NM_182643	0.664722	5.85701e-25	3.29006e-23		0.647909	1.20087e-17	4.44019e-16		0.847978	3.93783e-10	1.00898e-08
131	CACNA1G	NM_018896#NM_198376#NM_198387#NM_198388#NM_198378#NM_198380#NM_198385#NM_198397#NM_198386#NM_198383#NM_198377#NM_198379#NM_198396#NM_198382#NM_198384	2.63598	5.51738e-23	2.83363e-21		2.89468	2.37118e-15	7.8707e-14		1.46515	1.55187e-10	4.16829e-09		131	MAP3K1	NM_005921	0.66484	4.75868e-57	6.42779e-55		0.655524	2.4167e-52	2.72819e-50		0.906376	2.7884e-05	0.000326286
132	SH2D3C	NM_170600	2.61562	3.50188e-43	3.35377e-41		3.21046	9.95558e-53	1.1404e-50		3.3555	5.60932e-222	1.45643e-218		132	FGF5	NM_004464#NM_033143	0.665574	3.12599e-09	6.81418e-08		0.64079	5.36224e-09	1.05742e-07		0.823564	9.48093e-06	0.000123084
133	CA12	NM_001218#NM_206925	2.61528	1.7409e-134	9.46079e-132		2.39306	4.89961e-98	1.39627e-95		1.32777	3.05284e-11	8.76398e-10		133	ZNF607	NM_001172677#NM_032689	0.667383	1.4604e-08	2.94703e-07		0.766631	0.000165121	0.00149209		0.846749	0.00177083	0.0121995
134	P2RY6	NM_176797#NM_176796#NM_004154#NM_176798	2.60924	0.000313333	0.00276509		2.864	1.00193e-06	1.46241e-05		2.33591	7.99116e-05	0.000831053		134	TFAP2A	NM_001042425	0.668873	1.50052e-53	1.83582e-51		0.647896	2.37819e-62	3.36809e-60		0.710427	8.82224e-61	1.92671e-58
135	NPPC	NM_024409	2.5995	5.99402e-18	2.45303e-16		2.0453	1.19434e-08	2.23454e-07		1.68629	7.86279e-13	2.66286e-11		135	MYLIP	NM_013262	0.668906	5.53264e-39	4.82413e-37		0.700457	8.24505e-35	5.92832e-33		0.7019	6.35494e-54	1.0761e-51
136	AATK-AS1	NM_001080395	2.59458	0.000118615	0.0011805		5.87674	6.69106e-11	1.63154e-09		2.66525	0.000448205	0.00375131		136	ID1	NM_002165#NM_181353	0.668926	4.4502e-57	6.04606e-55		0.61128	7.61014e-66	1.13472e-63		0.622887	8.48416e-96	4.50586e-93
137	RTN4R	NM_023004	2.59361	2.83806e-237	6.63197e-234		2.84381	1.86072e-131	8.87372e-129		1.5295	1.15214e-22	7.49948e-21		137	TRAM1L1	NM_152402	0.670655	1.61549e-07	2.84267e-06		0.769745	0.00110293	0.00779355		0.828722	0.00485427	0.0279533
138	HAP1	NM_001079871#NM_177977#NM_001079870	2.59088	3.00291e-42	2.81815e-40		2.45972	2.4759e-19	1.00272e-17		1.19117	0.00083352	0.00642193		138	SYDE2	NM_032184	0.672014	6.32729e-22	3.08034e-20		0.706725	5.16513e-25	2.68817e-23		0.790309	1.75076e-27	1.39155e-25
139	CACNA1I	NM_021096#NM_001003406	2.5845	1.82603e-05	0.000225385		2.49611	2.68659e-05	0.000294604		4.24563	1.00496e-25	7.3849e-24		139	C8orf48	NM_001007090	0.672018	2.83783e-05	0.00033543		0.630942	4.33811e-09	8.64956e-08		0.671965	3.4926e-07	5.87581e-06
140	TFAP2C	NM_003222	2.56996	0.0036565	0.0227793		3.40762	0.000160689	0.00145429		2.30243	5.01388e-05	0.000549036		140	THSD1	NM_199263#NM_018676	0.672927	4.42441e-42	4.10277e-40		0.662292	3.00035e-49	3.18691e-47		0.717301	1.38412e-44	1.89147e-42
141	SYT7	NM_004200	2.56929	5.82333e-14	1.90055e-12		1.91332	2.85844e-08	5.18603e-07		1.58181	1.73435e-05	0.000211305		141	NR2F1	NM_005654	0.67294	3.67326e-20	1.65708e-18		0.699017	1.99886e-18	7.61981e-17		0.793346	3.06653e-26	2.28941e-24
142	ANKRD63	NM_014942	2.56249	0.00163922	0.0116218		3.7269	2.2069e-06	3.02823e-05		2.84222	3.93227e-06	5.45986e-05		142	SESN2	NM_031459	0.677187	2.95789e-46	3.11351e-44		0.700634	2.05462e-18	7.80688e-17		0.810312	2.88605e-12	9.25121e-11
143	SLC6A10P	NM_003042	2.54552	2.00996e-23	1.06747e-21		2.58175	2.11721e-13	6.31863e-12		1.42744	7.27747e-08	1.377e-06		143	PTX3	NM_006607	0.680219	1.33352e-16	5.02609e-15		0.620488	2.57212e-06	3.47229e-05		0.781386	2.73261e-15	1.13219e-13
144	DUSP7	NM_001947	2.54322	7.32883e-174	6.34296e-171		2.71507	7.62439e-173	7.12667e-170		2.14907	4.28131e-194	7.14612e-191		144	LOC100506409	NR_037605	0.682168	0.00182106	0.0126839		0.726987	0.00277862	0.0173937		0.661401	0.000587026	0.00475811
145	BCL2L11	NM_020396	2.54275	1.09735e-199	1.50841e-196		2.53192	6.03631e-146	3.61683e-143		1.81712	2.54383e-112	1.74836e-109		145	CPEB2	NM_001177383#NM_001177381#NM_182485#NM_182646#NM_001177382#NM_001177384	0.684081	8.7302e-16	3.15801e-14		0.743046	3.34399e-26	1.82575e-24		0.792371	4.95929e-15	2.01298e-13
146	BMP8B	NM_001720	2.52085	1.91232e-35	1.51997e-33		2.9568	7.75785e-28	4.50959e-26		1.47435	1.20026e-08	2.5779e-07		146	STK17B	NM_004226	0.685474	1.44517e-48	1.57807e-46		0.694633	2.03007e-35	1.49649e-33		0.833602	7.63456e-14	2.87749e-12
147	TFCP2L1	NM_001173452#NM_001173453#NM_005653	2.52018	2.66979e-15	9.51033e-14		2.36181	2.30128e-19	9.38506e-18		1.38721	0.000157742	0.00150269		147	FOXG1	NM_005249	0.685749	2.03525e-40	1.82221e-38		0.714952	2.49585e-31	1.61114e-29		0.860635	1.57157e-08	3.2819e-07
148	ZBTB42	NM_001137601	2.50494	4.2539e-126	2.07094e-123		2.51278	1.59633e-71	2.62697e-69		1.70139	1.33499e-55	2.34557e-53		148	SERTAD3	NM_013368#NM_203344	0.687417	8.89091e-26	5.15541e-24		0.626099	1.0738e-45	1.02418e-43		0.720035	8.54042e-32	7.70551e-30
149	FOXJ1	NM_001454	2.49697	1.09402e-06	1.68969e-05		2.64715	4.66315e-10	1.04878e-08		1.98982	8.34819e-12	2.54011e-10		149	SERTAD1	NM_013376	0.687445	7.58127e-15	2.6207e-13		0.675212	3.44114e-27	1.94233e-25		0.789019	2.19248e-19	1.20835e-17
150	MGC16121	NR_024607	2.487	3.98199e-120	1.66163e-117		2.43286	1.36719e-75	2.5356e-73		1.55938	1.17468e-39	1.41495e-37		150	LYPD1	NM_023946#NM_177457	0.68825	2.5922e-10	6.38972e-09		0.705859	2.84496e-10	6.52414e-09		0.830085	0.00162235	0.0113133
151	ANGPTL4	NM_001039667#NM_139314	2.48684	4.82345e-29	3.16613e-27		1.79483	6.05736e-13	1.75401e-11		1.84291	4.95841e-14	1.87793e-12		151	OTUD1	NM_001145373	0.688778	5.61279e-13	1.73034e-11		0.680467	1.32015e-16	4.70263e-15		0.674628	1.12239e-22	7.32626e-21
152	MT1A	NM_005946	2.4772	0.000590483	0.00481116		3.00217	4.15902e-06	5.40534e-05		3.33172	4.81178e-16	2.08999e-14		152	ZXDB	NM_007157	0.689206	5.06452e-16	1.85498e-14		0.641412	4.68006e-22	2.17423e-20		0.791988	1.12262e-10	3.06822e-09
153	KBTBD11	NM_014867	2.47346	2.60011e-266	7.59493e-263		2.37325	6.76459e-114	2.59139e-111		1.49677	3.79512e-56	6.82187e-54		153	KLF6	NM_001300#NM_001160124#NR_027653#NM_001160125	0.689263	3.48115e-10	8.42106e-09		0.689353	1.22458e-09	2.62532e-08		0.868758	0.000103307	0.00104388
154	CABP7	NM_182527	2.47104	5.31708e-10	1.2627e-08		2.27831	3.15009e-16	1.09215e-14		2.15193	1.681e-29	1.39792e-27		154	BDNF	NM_170731#NM_001143809#NM_170733#NM_001143814#NM_001143805#NM_170732#NM_001709#NM_001143811#NM_001143807#NM_001143806#NM_170734#NM_001143810#NM_001143812#NM_001143813#NM_001143808	0.689414	1.66384e-18	6.94297e-17		0.68913	4.34843e-25	2.28861e-23		0.773001	8.33666e-14	3.12197e-12
155	SIK1	NM_173354	2.47082	7.2212e-74	1.39459e-71		2.60301	7.50049e-155	5.65392e-152		1.60278	4.47709e-81	1.90219e-78		155	TMEM217	NM_145316#NM_001162900	0.691526	2.19512e-12	6.38004e-11		0.77311	7.59461e-10	1.67425e-08		0.850515	2.65295e-08	5.36369e-07
156	H19	NR_002196	2.46805	2.31346e-40	2.05555e-38		3.10839	7.67963e-46	7.41561e-44		2.17362	1.1102e-39	1.3442e-37		156	GCET2	NM_000159#NM_013976	0.69262	0.000139149	0.00135881		0.675498	1.40252e-05	0.000163543		0.679698	2.86666e-06	4.08962e-05
157	LOC100287036	NR_028472	2.46117	2.2886e-06	3.36776e-05		1.79169	0.00258929	0.0163443		2.34448	3.42614e-06	4.81721e-05		157	FAM46A	NM_017633	0.693011	2.85349e-25	1.61845e-23		0.648991	1.23312e-46	1.21585e-44		0.706245	8.96175e-37	9.92503e-35
158	CCDC88C	NM_001080414	2.45374	3.78158e-06	5.36539e-05		3.66695	3.75824e-10	8.55137e-09		1.78781	3.5685e-06	5.00233e-05		158	CLDN1	NM_021101	0.695471	5.83611e-31	4.12019e-29		0.679581	5.01566e-37	3.86818e-35		0.809543	2.26277e-17	1.07911e-15
159	IRF4	NM_001195286#NR_036585#NM_002460	2.41282	1.0828e-06	1.67458e-05		4.19127	1.10772e-27	6.4072e-26		2.19751	1.27039e-21	7.93755e-20		159	AMIGO2	NM_001143668#NM_181847	0.698353	4.56679e-18	1.87882e-16		0.684202	2.06709e-24	1.0478e-22		0.857191	2.85912e-07	4.87678e-06
160	TNFRSF1B	NM_001066	2.40561	1.99621e-24	1.10017e-22		2.3285	7.52269e-52	8.29199e-50		1.3485	1.25632e-07	2.28465e-06		160	MBIP	NM_052897	0.703307	5.15063e-43	4.89268e-41		0.75022	3.05372e-23	1.48356e-21		0.826745	7.17913e-17	3.28301e-15
161	GPR56	NM_001145770#NM_005682	2.40544	5.39947e-184	5.73522e-181		2.53435	2.42728e-114	9.45343e-112		1.99563	4.52605e-87	1.95861e-84		161	DIO2	NM_001039715#NM_000792#NM_213593#NM_001039716	0.703453	2.52328e-08	4.9508e-07		0.659294	1.25339e-11	3.22923e-10		0.629007	9.96622e-17	4.53095e-15
162	EFCAB4A	NM_173584	2.37446	1.76666e-08	3.53151e-07		2.09993	4.17012e-10	9.4609e-09		1.57781	0.00026819	0.00238201		162	ERF	NM_006494	0.703465	1.87211e-42	1.76401e-40		0.730234	1.3487e-40	1.14605e-38		0.822518	4.33621e-16	1.88694e-14
163	ICOSLG	NM_015259	2.37155	5.96063e-22	2.91398e-20		2.0248	1.00113e-18	3.91213e-17		1.5268	0.000132893	0.00129718		163	FZD8	NM_031866	0.703522	8.99334e-11	2.31195e-09		0.797074	0.000616044	0.00473699		0.68372	6.08453e-09	1.35155e-07
164	JAG2	NM_145159#NM_002226	2.34818	5.57633e-116	2.2086e-113		2.37303	2.25177e-43	2.05544e-41		1.90572	3.99749e-73	1.31568e-70		164	FGF2	NM_002006	0.703711	1.79995e-16	6.71903e-15		0.683117	2.94009e-11	7.43551e-10		0.799843	1.89513e-12	6.14222e-11
165	RARA	NM_000964	2.34454	1.66107e-122	7.18812e-120		2.47011	6.01744e-205	9.37437e-202		1.26488	6.63408e-12	2.0398e-10		165	RNF122	NM_024787	0.704455	9.99513e-06	0.000130557		0.658471	1.20321e-07	2.00403e-06		0.821179	1.25797e-06	1.92132e-05
166	ERRFI1	NM_018948	2.33789	1.09017e-20	5.04459e-19		2.25201	1.74138e-19	7.15161e-18		1.58221	6.09696e-31	5.33609e-29		166	ARID5B	NM_032199	0.705263	5.0326e-12	1.43068e-10		0.726164	2.83265e-09	5.81664e-08		0.643422	1.3175e-46	1.85466e-44
167	NKD1	NM_033119	2.33506	2.86266e-07	4.85095e-06		2.20718	7.2431e-09	1.40113e-07		1.743	1.65689e-14	6.54023e-13		167	USP43	NM_153210	0.709027	0.000726141	0.00575397		0.707428	0.00109014	0.00772182		0.709093	6.65548e-05	0.000710485
168	STC1	NM_003943	2.33176	3.38272e-32	2.45489e-30		1.79176	3.05875e-19	1.23236e-17		1.16183	2.59095e-05	0.000305322		168	ZFHX4	NM_024721	0.709748	8.14708e-13	2.45653e-11		0.762251	1.4196e-10	3.35761e-09		0.908409	0.003875	0.0232063
169	PIM3	NM_001001852	2.3282	1.09557e-181	1.04166e-178		2.61186	1.8325e-149	1.15735e-146		1.26781	4.9024e-26	3.64838e-24		169	RNF144B	NM_182757	0.710528	1.85827e-27	1.16731e-25		0.77289	2.21131e-13	6.59105e-12		0.784489	2.68939e-14	1.04395e-12
170	NPTX1	NM_002522	2.31585	1.27653e-149	8.06217e-147		2.22178	2.32719e-75	4.28203e-73		2.81861	4.23669e-195	7.61562e-192		170	PRR15	NM_175887	0.712206	0.000356758	0.00310146		0.758569	0.0038264	0.0227		0.719216	0.00432282	0.0253426
171	GPRC5C	NM_022036#NM_018653	2.31469	2.812e-05	0.000332714		2.64745	1.82097e-06	2.545e-05		2.41408	0.000103325	0.00104388		171	ZNF699	NM_198535	0.714205	5.31154e-06	7.29689e-05		0.708527	1.82032e-05	0.000207601		0.662231	1.82096e-10	4.84649e-09
172	EPHB3	NM_004443	2.27898	1.78327e-49	1.96563e-47		2.3999	5.15042e-61	7.0383e-59		2.05282	1.16423e-100	6.47754e-98		172	ANKRD37	NM_181726	0.714975	4.88394e-06	6.77317e-05		0.656905	6.73005e-07	1.00426e-05		0.830761	0.00755153	0.0401329
173	TSHZ1	NM_005786	2.27234	1.03462e-192	1.20884e-189		2.36651	8.27674e-181	8.79141e-178		1.61212	2.59814e-69	7.22779e-67		173	DPY19L2P2	NR_027768#NR_003561	0.715604	2.47519e-23	1.30565e-21		0.705864	2.31041e-19	9.40587e-18		0.899639	5.5355e-06	7.49883e-05
174	SUSD2	NM_019601	2.25693	1.94605e-09	4.33924e-08		2.40892	7.70611e-16	2.6327e-14		2.62332	7.62393e-43	1.01225e-40		174	PURG	NM_013357#NM_001015508	0.717535	2.46419e-05	0.000294844		0.679345	6.77525e-07	1.01036e-05		0.763385	1.21736e-05	0.000154269
175	FGFR3	NM_000142#NM_001163213#NM_022965	2.23571	3.90144e-103	1.26623e-100		2.27927	1.41793e-174	1.38059e-171		1.38406	4.89182e-33	4.64683e-31		175	LMO4	NM_006769	0.717649	7.62296e-35	5.91805e-33		0.716827	3.44854e-47	3.45861e-45		0.816188	2.0416e-16	9.05277e-15
176	C1QTNF1	NM_030968#NM_198594	2.22518	1.2701e-34	9.76303e-33		2.24294	4.7807e-25	2.50483e-23		1.44384	3.96354e-06	5.49674e-05		176	TRIM45	NM_017583	0.719378	2.3589e-10	5.83928e-09		0.720503	3.1343e-09	6.37494e-08		0.850521	0.0079614	0.0418731
177	HOXA9	NM_152739	2.21945	1.27481e-39	1.12414e-37		2.30902	2.83649e-58	3.68239e-56		1.61229	1.66753e-36	1.82088e-34		177	KIAA0664L3	NR_024034	0.720969	0.000117454	0.00117444		0.785648	0.00612021	0.033384		0.69909	1.3568e-08	2.86671e-07
178	PTGES	NM_004878	2.2164	8.79777e-37	7.34237e-35		2.11163	8.18581e-46	7.87185e-44		3.25098	1.66304e-204	3.2385e-201		178	PANK1	NM_138316#NM_148978#NM_148977	0.721601	8.39991e-16	3.04324e-14		0.69764	2.44196e-12	6.71339e-11		0.775904	1.11341e-16	5.04229e-15
179	KIF26A	NM_015656	2.21153	4.35717e-06	6.10788e-05		3.01285	2.43301e-10	5.63475e-09		2.57815	9.70629e-13	3.26825e-11		179	FAM210A	NM_020223	0.721982	2.3512e-36	1.94145e-34		0.677632	7.26667e-42	6.31255e-40		0.835343	1.95831e-16	8.71655e-15
180	VEGFA	NM_001171627#NM_001171630#NM_001025370#NM_001025367#NM_001171625#NM_001033756#NM_001025369#NM_001171624#NM_001171629#NM_001171622#NM_001171628#NM_001025366#NM_003376#NM_001171626#NM_001171623#NM_001025368	2.20839	1.78492e-66	3.00071e-64		2.30553	2.61392e-129	1.19769e-126		1.88912	5.48392e-75	1.94164e-72		180	DCLK1	NM_004734	0.72246	0.00169487	0.0119355		0.622676	1.228e-07	2.04028e-06		0.756024	0.00212071	0.0141822
181	KLF4	NM_004235	2.20056	2.51161e-162	1.95638e-159		1.98169	1.49001e-84	3.25407e-82		1.15479	1.56939e-10	4.20568e-09		181	WNK4	NM_032387	0.722552	2.73119e-26	1.63229e-24		0.70138	7.42952e-28	4.3512e-26		0.809641	3.09686e-13	1.10823e-11
182	KCNK13	NM_022054	2.18982	0.000458208	0.00387949		1.63323	0.00920587	0.0469671		1.41424	0.00942757	0.0478264		182	HMGCS1	NM_002130#NM_001098272	0.723785	2.40124e-13	7.5623e-12		0.739925	1.92742e-11	4.90097e-10		0.914509	0.00165742	0.0115098
183	KIF1A	NM_004321	2.18653	0.00207188	0.0141193		3.58338	5.00617e-08	8.80242e-07		3.03969	2.21233e-12	7.13072e-11		183	SLITRK5	NM_015567	0.724018	4.42656e-22	2.1731e-20		0.677869	1.56192e-25	8.29523e-24		0.789294	8.5859e-22	5.42258e-20
184	GPRIN2	NM_014696	2.17796	5.78966e-07	9.36931e-06		1.5868	0.000150853	0.00137378		1.82565	3.84038e-06	5.34497e-05		184	ZNF579	NM_152600	0.72437	4.03399e-20	1.81281e-18		0.738227	7.00018e-13	2.01453e-11		0.818276	8.21269e-17	3.74832e-15
185	C15orf59	NM_001039614	2.16711	1.35034e-20	6.19937e-19		1.93031	4.61152e-14	1.42921e-12		1.45153	5.00929e-07	8.24346e-06		185	SOCS6	NM_004232	0.724923	8.51448e-20	3.7683e-18		0.676117	6.42868e-34	4.49777e-32		0.743689	5.87581e-37	6.56966e-35
186	HAPLN4	NM_023002	2.16646	2.75454e-05	0.000326244		1.45437	0.00169249	0.0113422		1.77241	1.6888e-13	6.19267e-12		186	ID4	NM_001546	0.72691	4.35283e-15	1.52958e-13		0.618236	2.21018e-39	1.79957e-37		0.729853	1.73379e-12	5.63493e-11
187	TBX1	NM_005992#NM_080646	2.16579	2.91354e-05	0.000343683		3.76393	8.46066e-15	2.71951e-13		1.76252	2.25104e-10	5.94376e-09		187	HIST1H2AC	NM_003512	0.727915	8.89526e-07	1.39407e-05		0.743889	7.19198e-06	8.90518e-05		0.878445	0.00713082	0.0383241
188	KLF10	NM_001032282#NM_005655	2.16237	1.06204e-27	6.70753e-26		2.11368	2.60976e-43	2.37295e-41		1.51045	4.6249e-27	3.60249e-25		188	KDM6B	NM_001080424	0.728456	2.37678e-05	0.000284677		0.768773	4.14719e-05	0.000436735		0.787915	4.85761e-09	1.08833e-07
189	C7orf61	NM_001004323	2.15937	2.62998e-10	6.476e-09		1.92868	2.99877e-05	0.000325025		1.35118	0.00566454	0.0316824		189	IL8	NM_000584	0.72877	0.000626101	0.0050658		0.636196	9.0159e-10	1.96717e-08		0.561248	4.46408e-19	2.37623e-17
190	KIAA1644	NM_001099294	2.15859	3.0325e-62	4.57183e-60		2.24068	1.04635e-57	1.33613e-55		2.26941	3.61273e-79	1.43089e-76		190	RAP2B	NM_002886	0.729483	7.33494e-20	3.25242e-18		0.717214	1.92539e-22	9.07108e-21		0.828661	2.12917e-11	6.19606e-10
191	IL12A	NM_000882	2.1488	6.60034e-22	3.19993e-20		1.99479	6.00314e-13	1.74046e-11		1.30516	0.0042328	0.0249321		191	NOG	NM_005450	0.729626	8.19542e-15	2.82464e-13		0.695958	5.99365e-16	2.0597e-14		0.860513	4.74226e-05	0.000524214
192	FOXO1	NM_002015	2.14817	7.36016e-112	2.81955e-109		2.41145	3.64803e-172	3.27874e-169		1.22415	1.84426e-18	9.44291e-17		192	BBS12	NM_152618#NM_001178007	0.729751	9.46042e-05	0.000971741		0.728524	1.30617e-05	0.000153611		0.773943	0.00011173	0.0011153
193	C13orf33	NM_032849	2.14205	7.46645e-93	2.15402e-90		2.02111	1.09862e-66	1.68899e-64		1.2761	9.57445e-25	6.75939e-23		193	CYR61	NM_001554	0.731113	1.02197e-20	4.73839e-19		0.684048	1.7613e-46	1.72933e-44		0.771893	1.08228e-36	1.18736e-34
194	TMEM92	NM_001168215	2.12954	1.62882e-07	2.86397e-06		1.76383	0.000611025	0.00470304		2.16767	2.26152e-11	6.56487e-10		194	C17orf53	NM_024032#NM_001171251	0.731397	3.0716e-24	1.68096e-22		0.704726	6.13654e-30	3.8548e-28		0.83608	2.64555e-15	1.09807e-13
195	LRRC15	NM_001135057#NM_130830	2.12806	1.15259e-34	8.88901e-33		2.11018	7.65636e-28	4.46343e-26		1.6213	1.25123e-12	4.15322e-11		195	CD274	NM_014143	0.732227	6.75022e-07	1.08041e-05		0.74725	8.67657e-07	1.27759e-05		0.721577	3.41522e-19	1.83464e-17
196	MMRN2	NM_024756	2.12658	6.06591e-05	0.000655635		2.06803	0.00216122	0.0140022		1.76034	0.00212114	0.0141822		196	ZNF821	NM_017530	0.733547	6.9335e-11	1.79625e-09		0.736763	1.99098e-09	4.18017e-08		0.703725	1.45221e-22	9.42647e-21
197	ST3GAL1	NM_003033#NM_173344	2.12536	1.37819e-88	3.61859e-86		2.23524	1.76852e-106	5.6612e-104		1.83673	6.28989e-117	4.74136e-114		197	CXCL1	NM_001511	0.734471	0.0024968	0.0165159		0.66333	1.3248e-06	1.90042e-05		0.70737	0.00114268	0.00844735
198	ZBTB46	NM_025224	2.12406	1.1004e-45	1.13779e-43		2.29404	2.62715e-58	3.42967e-56		1.23938	5.85907e-05	0.000632108		198	PRR22	NM_001134316	0.734985	0.00238835	0.0159187		0.731713	0.00010915	0.00103132		0.682597	2.82686e-07	4.83587e-06
199	C2CD2	NM_015500	2.10876	3.68433e-142	2.15238e-139		2.19279	3.23006e-111	1.14364e-108		1.32173	3.01805e-30	2.58336e-28		199	LOC338817	NR_033890	0.735069	0.00186544	0.012939		0.715089	0.000229982	0.00199934		0.840967	0.000259041	0.00231041
200	CHST1	NM_003654	2.09089	1.2112e-08	2.46116e-07		2.08417	9.62622e-16	3.27432e-14		1.65222	1.35446e-20	7.99269e-19		200	BTN2A3P	NR_027795	0.735486	1.2724e-11	3.50216e-10		0.796682	0.000150366	0.00137042		0.883317	0.00204083	0.013708
201	NAT8L	NM_178557	2.07858	1.39314e-23	7.44964e-22		2.19909	1.79431e-22	8.48776e-21		1.25702	1.10039e-05	0.00014082		201	ETAA1	NM_031913	0.736244	5.2842e-30	3.62115e-28		0.744603	1.4809e-25	7.91889e-24		0.772374	2.77102e-16	1.21488e-14
202	HMOX1	NM_002133	2.07121	6.5673e-157	4.65045e-154		2.10059	1.07938e-126	4.85055e-124		1.42022	2.61343e-52	4.33126e-50		202	PCDHGA9	NM_018921	0.736292	0.00388224	0.0239304		0.730701	0.0017615	0.0117306		0.733047	0.00640278	0.0350152
203	C12orf34	NM_032829	2.06538	5.2637e-23	2.7093e-21		2.20249	6.89102e-31	4.39971e-29		1.45803	1.8136e-16	8.10327e-15		203	LRRC4C	NM_020929	0.740101	0.00728675	0.0402736		0.732834	0.000583914	0.00452417		0.835335	0.00353502	0.021512
204	SRRM3	NM_001110199	2.06131	1.41166e-16	5.28649e-15		2.51104	2.91357e-28	1.72803e-26		1.82211	1.0063e-20	5.95321e-19		204	FLRT2	NM_013231	0.740952	1.09262e-26	6.70139e-25		0.797394	2.27186e-18	8.60435e-17		0.845653	7.73826e-10	1.89945e-08
205	ZFP36	NM_003407	2.06072	8.48357e-32	6.09982e-30		2.01032	2.77237e-43	2.51104e-41		1.14945	0.000193844	0.00179681		205	DHRS2	NM_144683	0.74106	3.43303e-25	1.93775e-23		0.70111	4.6798e-31	2.9961e-29		0.858408	1.76751e-06	2.62743e-05
206	GRHL1	NM_022469	2.05972	1.8759e-77	3.84528e-75		2.33758	2.31951e-65	3.40895e-63		1.25001	8.35873e-15	3.34464e-13		206	DEPDC7	NM_001077242#NM_139160	0.74168	2.2309e-17	8.79117e-16		0.744434	1.54801e-18	5.93988e-17		0.871936	7.82731e-08	1.47033e-06
207	METRNL	NM_001004431	2.0574	2.55057e-92	7.18093e-90		2.2738	2.19921e-152	1.55731e-149		1.24332	6.25843e-17	2.87888e-15		207	DNAJB4	NM_007034	0.741969	7.76613e-19	3.27579e-17		0.715363	6.72728e-42	5.86578e-40		0.850504	3.65269e-15	1.49485e-13
208	MKNK2	NM_199054#NM_017572	2.05719	1.69683e-67	2.98132e-65		2.2071	1.41517e-69	2.26505e-67		1.37407	2.85359e-26	2.13726e-24		208	ZNF132	NM_003433	0.742514	2.55573e-12	7.38223e-11		0.757163	9.59775e-08	1.62169e-06		0.779925	4.08539e-09	9.20612e-08
209	HR	NM_005144#NM_018411	2.04836	1.97151e-07	3.42784e-06		2.51268	2.84353e-09	5.82873e-08		1.8729	5.87995e-09	1.30735e-07		209	DYRK1B	NM_006484#NM_004714#NM_006483	0.742939	3.4683e-17	1.3553e-15		0.86597	0.000647166	0.00493892		0.857269	9.22517e-08	1.71499e-06
210	KCNJ12	NM_021012	2.03543	6.31433e-25	3.53845e-23		1.86239	1.39262e-09	2.96923e-08		2.49919	3.4459e-32	3.15779e-30		210	OBFC2A	NR_024415#NM_001031716	0.742997	9.09359e-21	4.22463e-19		0.702032	6.26625e-35	4.53343e-33		0.817494	1.33331e-18	6.9084e-17
211	SLC5A10	NM_001042450#NM_152351	2.03536	1.76756e-60	2.59776e-58		2.04539	1.3485e-88	3.31702e-86		1.57572	3.24044e-51	5.1512e-49		211	PABPC4L	NM_001114734	0.743459	6.3466e-12	1.79985e-10		0.756929	2.73946e-07	4.35482e-06		0.740426	6.12555e-19	3.23119e-17
212	LOC113230	NR_024282	2.02868	6.37492e-08	1.18417e-06		1.75414	1.30797e-08	2.43544e-07		1.28412	0.00554457	0.0311049		212	RAB30	NM_014488	0.743931	6.22241e-22	3.0356e-20		0.79603	4.58209e-10	1.03254e-08		0.908876	0.00010359	0.0010461
213	FAM83G	NM_001039999	2.02452	5.09119e-136	2.83264e-133		2.02853	2.90964e-106	9.18817e-104		1.4221	3.51915e-49	5.30552e-47		213	RELL2	NM_173828#NM_001130029	0.744131	1.50895e-14	5.09555e-13		0.761781	2.67881e-08	4.87527e-07		0.747263	7.36074e-22	4.6614e-20
214	PLCB2	NM_004573	2.02213	1.00985e-07	1.82365e-06		1.95964	5.94907e-09	1.16528e-07		1.39238	0.00135615	0.00976899		214	PHLDA1	NM_007350	0.744706	9.24483e-05	0.000952947		0.660809	4.70312e-08	8.30079e-07		0.760337	5.47123e-06	7.42892e-05
215	USH1G	NM_173477	2.01996	0.00174933	0.0122537		2.82213	4.54108e-06	5.84194e-05		1.4888	0.00230243	0.0151729		215	C2orf16	NM_001136003	0.746428	4.85363e-05	0.000540797		0.722891	2.15462e-08	3.93968e-07		0.816212	0.000169867	0.0015993
216	HOXA5	NM_019102	2.01739	3.81884e-59	5.31183e-57		2.12076	1.2054e-90	3.12975e-88		1.56855	1.23644e-56	2.31145e-54		216	ZNF45	NM_152695	0.747546	1.133e-19	4.96734e-18		0.737944	1.42661e-24	7.32682e-23		0.802826	9.30293e-20	5.25099e-18
217	CX3CL1	NM_002996	2.00491	5.23053e-08	9.83322e-07		1.72986	4.48155e-06	5.77951e-05		1.76228	2.76129e-68	7.41676e-66		217	BTG2	NM_006763	0.749799	1.65237e-29	1.10955e-27		0.781204	2.58532e-14	8.17506e-13		0.927042	0.00870054	0.0448432
218	ZNF469	NM_001127464	2.00337	1.26097e-123	5.6666e-121		1.96508	4.24282e-68	6.65411e-66		1.51634	9.15338e-19	4.78515e-17		218	PTHLH	NM_002820#NM_198965	0.74984	6.97694e-06	9.37534e-05		0.678293	1.18467e-08	2.21821e-07		0.737301	3.29469e-06	4.66043e-05
219	FOXD2	NM_004474	2.00126	2.78568e-08	5.42916e-07		1.47809	0.00196997	0.0129491		1.32252	0.00102279	0.00768258		219	IFIT2	NM_001010987	0.751946	6.70186e-16	2.4432e-14		0.667945	1.29197e-22	6.16138e-21		0.837388	4.7761e-09	1.07212e-07
220	TRIM47	NM_033452	1.99449	8.26238e-108	2.92538e-105		1.98357	2.03925e-57	2.54831e-55		1.89857	8.20875e-60	1.75984e-57		220	IL18	NM_001562	0.752303	2.93264e-14	9.73436e-13		0.760316	3.0204e-09	6.16426e-08		0.858348	2.09745e-05	0.000251221
221	TUBA4A	NM_006000	1.9906	2.3798e-18	9.87767e-17		1.96522	8.19373e-26	4.4322e-24		1.20977	5.70702e-05	0.000618274		221	E2F7	NM_203394	0.75524	6.54119e-23	3.33744e-21		0.790099	1.32494e-23	6.53514e-22		0.874273	1.10155e-09	2.65099e-08
222	PP14571	NR_024014	1.97831	2.24376e-11	6.04056e-10		3.1067	4.17881e-21	1.86712e-19		1.88099	1.92519e-09	4.55342e-08		222	NAB1	NM_005966	0.755759	1.00008e-12	2.99232e-11		0.752975	3.21666e-23	1.55948e-21		0.834925	1.37005e-15	5.77894e-14
223	DOK7	NM_001164673#NM_173660	1.9611	0.000305015	0.00270087		2.73993	2.39314e-05	0.000266195		2.2758	1.73075e-05	0.000210977		223	EREG	NM_000082	0.756527	0.001133	0.00847769		0.622619	5.76269e-06	7.25553e-05		0.719283	1.84679e-05	0.000224069
224	SEC14L2	NM_033382#NM_012429	1.96073	3.83181e-105	1.29771e-102		2.01506	1.57769e-100	4.66678e-98		1.51169	9.06572e-41	1.12089e-38		224	ZNF670	NM_033213	0.757873	7.062e-07	1.12568e-05		0.771972	6.23858e-05	0.000628918		0.715689	3.80809e-07	6.36989e-06
225	LHX6	NM_014368#NM_199160	1.95309	6.78915e-09	1.41651e-07		1.90533	1.31418e-10	3.12091e-09		1.45318	1.02253e-08	2.20632e-07		225	ZBTB3	NM_024784	0.758083	0.000275625	0.00247016		0.777984	0.000142542	0.00130932		0.689712	9.62518e-12	2.90596e-10
226	MSX1	NM_002448	1.95111	6.60409e-09	1.38408e-07		1.76523	1.84262e-07	2.99433e-06		1.25651	1.4288e-11	4.24786e-10		226	CEBPD	NM_005195	0.758785	1.34655e-16	5.06703e-15		0.774914	2.96834e-06	3.95914e-05		0.917831	0.0086582	0.0447293
227	NTRK1	NM_002529#NM_001012331#NM_001007792	1.94357	0.00125583	0.0092633		2.26025	0.00163505	0.0110156		1.62523	2.23105e-09	5.2292e-08		227	ABL2	NM_001168238#NM_001168237#NM_007314#NM_001136001#NM_001168236	0.759978	6.88063e-07	1.09902e-05		0.78637	5.40021e-06	6.84339e-05		0.820815	9.17608e-16	3.89867e-14
228	CRISPLD2	NM_031476	1.93519	1.17229e-156	8.05707e-154		2.03761	7.01459e-188	7.80556e-185		1.84173	4.80965e-110	3.2112e-107		228	MESDC1	NM_022566	0.761463	3.52797e-15	1.25291e-13		0.749715	2.20016e-16	7.71971e-15		0.864647	1.24054e-10	3.37473e-09
229	MGAT3	NM_002409#NM_001098270	1.92637	3.88521e-37	3.26581e-35		1.79235	2.48049e-27	1.41721e-25		1.30464	3.88741e-11	1.10917e-09		229	ZNF18	NM_003451#NM_001172650	0.761796	0.000241253	0.00219106		0.795064	0.000315575	0.00264693		0.851147	0.000719629	0.00566777
230	ADORA2A	NM_000675	1.91613	1.64704e-10	4.14741e-09		2.51447	1.54777e-25	8.2388e-24		1.89569	2.29735e-35	2.39662e-33		230	RCAN1	NM_004414#NM_203418#NM_203417	0.761969	1.43145e-11	3.92147e-10		0.752741	7.63011e-20	3.19535e-18		0.809567	1.35815e-20	7.99427e-19
231	PFKFB3	NM_001145443	1.9151	3.42448e-59	4.79182e-57		1.8786	6.29934e-32	4.13492e-30		1.31841	5.28694e-34	5.27971e-32		231	ZNF865	NM_001195605	0.763719	1.07578e-14	3.6699e-13		0.873589	2.47465e-05	0.000273287		0.802811	3.70536e-22	2.37876e-20
232	IER5L	NM_203434	1.91021	1.92173e-105	6.60397e-103		2.14461	5.56539e-143	3.172e-140		1.61474	4.52215e-68	1.20084e-65		232	CCNG2	NM_004354	0.764119	4.33158e-18	1.78835e-16		0.757326	4.86393e-20	2.07031e-18		0.87029	4.40399e-07	7.31432e-06
233	SLC17A7	NM_020309	1.90998	2.45346e-07	4.19403e-06		1.86698	7.3606e-10	1.6242e-08		1.16762	0.000434267	0.00365034		233	LINC00085	NM_173083	0.765223	0.000206336	0.00189754		0.827309	0.000204569	0.00180459		0.804996	3.52669e-14	1.35323e-12
234	FAM63A	NM_001163259#NM_001040217#NM_001163258#NM_001163260#NM_018379	1.90848	6.96172e-28	4.43274e-26		1.87335	6.93328e-38	5.52959e-36		1.30109	2.14578e-11	6.23663e-10		234	MAB21L2	NM_006439	0.76571	8.2049e-18	3.32868e-16		0.771026	1.07044e-18	4.15516e-17		0.85432	1.01038e-07	1.86792e-06
235	TLE3	NM_005078#NM_001105192#NM_020908	1.90334	4.72743e-78	9.86344e-76		1.89718	1.78164e-46	1.74198e-44		1.48999	7.78959e-34	7.6482e-32		235	GCNT1	NM_001097634#NM_001490#NM_001097633	0.765716	7.31708e-26	4.27464e-24		0.705988	8.39755e-38	6.652e-36		0.914144	0.000329003	0.00284325
236	BMP8A	NM_181809	1.90028	2.11221e-14	7.07136e-13		2.01155	1.01977e-20	4.47093e-19		1.4806	3.49385e-11	1.00054e-09		236	PIK3R1	NM_001135911#NM_052880	0.766857	9.72389e-17	3.70682e-15		0.731555	1.40477e-26	7.72392e-25		0.864042	1.89682e-07	3.34781e-06
237	SLC9A3R1	NM_004252	1.89659	1.01957e-147	6.26984e-145		2.0203	2.94393e-193	4.04669e-190		1.23222	2.21816e-19	1.21962e-17		237	FST	NM_006350#NM_013409	0.766939	6.87453e-06	9.25369e-05		0.74428	1.56668e-05	0.000180881		0.696703	5.28528e-25	3.78854e-23
238	PLA2G15	NM_012320	1.89246	5.75255e-139	3.27867e-136		1.9839	1.38568e-137	7.1957e-135		1.29008	6.13519e-37	6.82701e-35		238	FRMD6	NM_001042481#NM_152330	0.767042	5.07024e-17	1.96486e-15		0.751353	8.63761e-09	1.64502e-07		0.883748	3.3025e-08	6.58471e-07
239	ARSI	NM_001012301	1.89016	3.93839e-123	1.73646e-120		1.93389	1.06152e-129	4.9611e-127		1.33218	3.20354e-30	2.73213e-28		239	ZFHX2	NM_033400	0.767153	3.98412e-14	1.31685e-12		0.847789	6.29402e-05	0.000633686		0.875331	4.53034e-05	0.0005034
240	LRP5L	NM_182492#NM_001135772	1.88884	4.03744e-51	4.64763e-49		1.8003	1.11437e-36	8.4823e-35		1.37434	5.80353e-21	3.49528e-19		240	IKZF2	NM_016260#NM_001079526	0.767635	6.77855e-09	1.41556e-07		0.840461	1.22518e-05	0.000144596		0.881905	8.65243e-05	0.000891884
241	GATSL3	NM_001037666	1.8803	4.06923e-23	2.10842e-21		1.73436	4.44728e-15	1.44741e-13		1.26145	4.99589e-05	0.00054758		241	DSEL	NM_032160	0.768553	1.26664e-11	3.49043e-10		0.807729	5.56821e-07	8.42187e-06		0.771607	3.67955e-18	1.84911e-16
242	BIK	NM_001197	1.87989	0.000330465	0.00290094		1.73589	0.00020569	0.0018138		1.70679	5.70002e-15	2.30446e-13		242	ZNF221	NM_013359	0.769376	0.000877729	0.00680517		0.725901	4.56951e-05	0.000475848		0.760049	0.000149399	0.00143256
243	ISLR2	NM_001130137#NM_001130136	1.86863	0.000766797	0.00603927		2.529	0.000112475	0.0010581		2.56194	5.77201e-18	2.83959e-16		243	TMEM177	NM_001101312#NM_001101314#NM_001101311#NM_014020	0.769535	1.42425e-10	3.60975e-09		0.747512	8.23573e-08	1.40374e-06		0.877274	0.00142271	0.0101653
244	IRF1	NM_002198	1.86853	5.38926e-57	7.23772e-55		1.78916	5.77131e-91	1.51533e-88		1.72164	1.66124e-74	5.794e-72		244	WWP2	NM_199424#NM_007014	0.770496	5.03837e-27	3.13129e-25		0.790154	2.66474e-18	1.0076e-16		0.880856	9.41722e-08	1.74791e-06
245	NFATC1	NM_172389#NM_172388#NM_006162#NM_172387	1.86451	2.43397e-52	2.87258e-50		1.8326	3.67334e-28	2.16218e-26		1.65514	7.65815e-36	8.20898e-34		245	SGK223	NM_001080826	0.771003	3.2846e-20	1.48461e-18		0.776433	2.14058e-27	1.22601e-25		0.882013	8.1819e-08	1.53078e-06
246	DLX6	NM_005222	1.86386	2.63545e-15	9.4023e-14		1.62229	4.30141e-08	7.62058e-07		1.6236	5.82686e-15	2.35168e-13		246	LOC100131691	NR_027334	0.771291	0.00109645	0.0082535		0.780478	0.00392465	0.0231769		0.768939	0.000184489	0.00172032
247	A4GALT	NM_017436	1.86367	3.30067e-107	1.15119e-104		1.93923	9.5266e-86	2.14055e-83		1.40561	6.43194e-47	9.22095e-45		247	NR2F2	NM_021005#NM_001145155	0.772956	2.67584e-10	6.58201e-09		0.740902	2.30387e-06	3.14284e-05		0.881187	0.000395827	0.00335864
248	KCNF1	NM_080671	1.85855	2.32059e-07	3.98439e-06		1.52444	0.000224806	0.0019609		1.4497	0.00102939	0.00772723		248	AMACR	NM_001167596#NM_203382#NM_001167598#NM_014324#NM_001167597#NM_001167595	0.773041	7.85894e-05	0.000825754		0.784901	0.000564079	0.0043938		0.730449	4.18081e-05	0.000467583
249	MFNG	NM_002405#NR_029413#NM_001166343	1.85676	1.7369e-05	0.000215434		2.01068	3.06496e-12	8.29918e-11		1.34137	0.00148129	0.0104957		249	TP53INP1	NM_033285#NM_001135733	0.773325	2.75389e-22	1.36052e-20		0.801975	2.30463e-10	5.34801e-09		0.828998	1.34037e-12	4.42396e-11
250	TSC22D3	NM_198057#NM_001015881#NM_004089	1.85498	1.59329e-35	1.27507e-33		1.70572	2.68503e-22	1.26245e-20		3.35416	0	0		250	JRKL	NM_003772	0.773388	8.04976e-21	3.75463e-19		0.754196	1.01047e-18	3.93543e-17		0.843893	6.38056e-13	2.19913e-11
251	LOC388849	NR_015366#NR_027241	1.8536	0.00349947	0.0220004		3.07563	8.74656e-06	0.000106194		2.17323	6.83749e-06	9.08348e-05		251	FICD	NM_007076	0.773801	8.94083e-05	0.000925695		0.735071	1.04367e-09	2.25609e-08		0.809005	0.000646112	0.00515302
252	WNT4	NM_030761	1.85227	4.05752e-08	7.74561e-07		2.16662	5.13241e-15	1.66575e-13		2.01201	1.20722e-08	2.58663e-07		252	PTPN21	NM_007039	0.773911	0.00524597	0.0307007		0.926881	0.00556398	0.0308029		0.943405	0.00376817	0.0226595
253	C14orf43	NM_001043318	1.85189	2.70611e-41	2.46056e-39		1.86449	2.83586e-102	8.49594e-100		1.70755	6.49703e-76	2.37223e-73		253	FBXO5	NM_012177#NM_001142522	0.773912	4.08853e-24	2.22705e-22		0.749032	2.18931e-33	1.5047e-31		0.741831	2.68657e-38	3.13899e-36
254	ANGPTL2	NM_012098	1.84936	5.48846e-92	1.50887e-89		1.95478	2.12312e-79	4.10026e-77		1.55904	3.28553e-44	4.43793e-42		254	ZNF583	NM_001159861#NM_152478#NM_001159860	0.774112	0.000148914	0.00144092		0.765023	0.000814951	0.00605333		0.761909	0.000595743	0.00481874
255	NKX3-1	NM_006167	1.84911	1.17888e-80	2.59886e-78		1.69145	3.70239e-38	2.97311e-36		1.57246	1.24975e-44	1.72805e-42		255	PLAUR	NM_001005376#NM_001005377#NM_002659	0.774352	2.47252e-07	4.22352e-06		0.760966	9.65618e-16	3.27973e-14		0.912259	0.000939003	0.0071173
256	HSPB8	NM_014365	1.84891	1.44203e-54	1.83138e-52		1.85445	1.21113e-61	1.68147e-59		1.16409	4.74159e-08	9.18753e-07		256	RBMXL1	NM_001162536#NM_019610	0.774607	5.87036e-21	2.76013e-19		0.726584	3.63421e-28	2.14455e-26		0.808263	2.75589e-14	1.06799e-12
257	KLF9	NM_001206	1.84397	6.77187e-31	4.7521e-29		1.89607	1.04666e-51	1.14828e-49		2.18105	1.81889e-113	1.288e-110		257	ZNF281	NM_012482	0.77567	3.76762e-19	1.62438e-17		0.752238	1.04789e-27	6.07618e-26		0.805331	5.29256e-27	4.09525e-25
258	PADI2	NM_007365	1.84256	2.62297e-06	3.8213e-05		3.02203	3.35422e-19	1.34676e-17		1.90247	4.32402e-11	1.22477e-09		258	C7orf43	NM_018275	0.776324	3.9728e-19	1.70655e-17		0.800893	4.58576e-11	1.13879e-09		0.796923	4.84406e-24	3.32929e-22
259	SOX7	NM_031439	1.84072	8.18368e-05	0.000856026		2.2866	1.71608e-12	4.78536e-11		1.76884	7.62522e-06	0.000100556		259	PPP1R35	NR_002191	0.776932	8.48927e-09	1.754e-07		0.824699	4.55889e-05	0.000474953		0.832894	3.58141e-07	6.01224e-06
260	LOC100288181	NR_034114	1.83789	1.99928e-33	1.51195e-31		1.70031	1.3598e-13	4.10539e-12		1.20328	0.00132444	0.00957597		260	ZNF695	NM_020394	0.777343	5.47855e-05	0.000600763		0.783675	1.67776e-05	0.000192737		0.804894	9.13437e-07	1.43642e-05
261	FAM78A	NM_033387	1.83415	1.8421e-08	3.67602e-07		2.48549	1.42953e-19	5.92291e-18		1.90442	1.14386e-16	5.16018e-15		261	ZNF347	NM_032584#NM_001172674#NM_001172675	0.777733	4.95568e-08	9.33154e-07		0.807835	0.000579105	0.00449436		0.864134	0.0026985	0.0172668
262	FAM109A	NM_001177997#NM_001177996#NM_144671	1.83349	6.82437e-84	1.61083e-81		1.79232	2.66762e-62	3.75524e-60		1.29291	1.19061e-24	8.38015e-23		262	FBXL14	NM_152441	0.778423	1.85295e-05	0.000228133		0.787152	5.60857e-06	7.08055e-05		0.888473	0.000805028	0.00624358
263	SDC4	NM_002999	1.83317	4.01871e-46	4.21118e-44		1.81994	1.61924e-21	7.34725e-20		1.28832	4.22277e-18	2.1085e-16		263	SLC2A3	NM_006931	0.778753	4.52998e-08	8.57138e-07		0.798791	6.65351e-08	1.14999e-06		0.933986	0.00850616	0.0441225
264	KIF21A	NM_001173465#NM_017641#NM_001173464#NM_001173463	1.83137	6.17745e-72	1.13665e-69		2.0009	3.30405e-103	1.00272e-100		1.11567	0.00056452	0.00459962		264	CCDC112	NM_152549#NM_001040440	0.779486	2.16375e-10	5.39622e-09		0.806328	7.69375e-08	1.31809e-06		0.934141	0.00646571	0.0352933
265	HSPB7	NM_014424	1.82238	2.96418e-25	1.67717e-23		1.86175	3.12929e-20	1.34669e-18		1.32842	7.43112e-06	9.81075e-05		265	IL15	NM_172174#NM_000585	0.779745	4.3086e-08	8.18563e-07		0.765507	3.10413e-10	7.09758e-09		0.890513	0.000893403	0.00680477
266	NOTUM	NM_178493	1.82111	2.69871e-07	4.57978e-06		2.4742	1.10648e-13	3.37547e-12		1.60565	1.32703e-06	2.01625e-05		266	RUNX1	NM_001754#NM_001001890	0.780305	9.79013e-12	2.73655e-10		0.781156	1.74639e-16	6.15528e-15		0.876428	2.67827e-05	0.000314344
267	ARC	NM_015193	1.81771	4.29057e-12	1.2257e-10		1.5591	6.17968e-10	1.37793e-08		1.43066	1.54942e-17	7.44998e-16		267	TSPYL2	NM_022117	0.781617	1.64806e-20	7.55134e-19		0.777559	3.37258e-28	1.9952e-26		0.875489	5.34666e-10	1.34345e-08
268	AQP1	NM_198098	1.81555	0.00163989	0.011623		2.29467	3.02856e-05	0.000328101		5.47072	1.61841e-19	9.0045e-18		268	AP5B1	NM_007077#NM_001128126	0.781648	2.72247e-10	6.68967e-09		0.813484	1.80506e-09	3.81035e-08		0.883262	7.35159e-07	1.17424e-05
269	TIGD3	NM_145719	1.81136	1.01328e-07	1.82845e-06		1.41876	0.00756349	0.039897		1.44838	0.000244383	0.00219898		269	ADAMTS6	NM_197941	0.782176	3.57808e-09	7.71333e-08		0.720597	1.36947e-09	2.92521e-08		0.812027	1.28529e-14	5.10794e-13
270	FOXK1	NM_001037165	1.81134	2.29441e-84	5.47099e-82		2.03031	1.0205e-84	2.24972e-82		1.31146	3.27274e-21	1.98643e-19		270	ZBTB12	NM_181842	0.782234	4.22735e-05	0.0004763		0.734702	1.71813e-09	3.63671e-08		0.849942	0.000567392	0.00461749
271	PDGFA	NM_033023#NM_002607	1.80879	4.14129e-21	1.95898e-19		1.87373	9.03535e-49	9.46807e-47		2.2354	5.26381e-69	1.44712e-66		271	FAM108B1	NM_016014#NM_001025780	0.783204	4.98775e-20	2.23283e-18		0.761357	7.30373e-24	3.63135e-22		0.898598	0.000277952	0.00245844
272	CCDC85C	NM_001144995	1.80534	9.27276e-43	8.7727e-41		2.00588	3.82218e-54	4.53751e-52		1.53086	6.45108e-57	1.23565e-54		272	GPANK1	NM_001199238#NM_001199240#NM_033177#NM_001199239#NM_001199237	0.783426	1.12281e-10	2.85815e-09		0.826787	3.62413e-07	5.62715e-06		0.912505	0.000150739	0.00144245
273	MIDN	NM_177401	1.80251	3.07125e-17	1.2062e-15		1.98241	8.42817e-34	5.8442e-32		1.16004	0.00192688	0.0130741		273	RTKN	NM_015138	0.783638	2.14424e-07	3.70064e-06		0.824837	0.000424092	0.00341377		0.869387	0.000582259	0.00472767
274	PHLDA2	NM_003311	1.79869	1.35602e-65	2.24734e-63		1.87326	7.07097e-75	1.28089e-72		2.12357	4.00274e-59	8.13358e-57		274	ZNF324B	NM_207395	0.78374	3.09013e-06	4.45192e-05		0.787223	0.000156511	0.00142033		0.802074	0.000724945	0.00570772
275	PNPLA3	NM_025225	1.79242	3.53102e-17	1.37521e-15		1.84543	1.09372e-15	3.69869e-14		1.60051	1.82381e-29	1.51131e-27		275	GHDC	NR_024573#NM_032484#NM_001142623#NM_001142622	0.784404	7.16867e-06	9.61639e-05		0.813452	0.00268447	0.0168903		0.856381	0.000557518	0.00454415
276	HOXA6	NM_024014	1.79119	2.97705e-31	2.11452e-29		1.97736	4.99939e-29	3.04234e-27		1.6677	7.79172e-24	5.27759e-22		276	ZNF167	NM_018651#NM_025169	0.784486	2.17218e-05	0.000263081		0.744587	1.27238e-06	1.82971e-05		0.849973	0.00494213	0.0283266
277	TSKU	NM_015516	1.79102	4.86235e-120	1.99339e-117		1.79753	8.09875e-79	1.53863e-76		1.07899	0.0018893	0.0128565		277	ZNF542	NR_024056#NR_033418#NR_024055#NR_003127#NR_024057	0.785992	1.35405e-17	5.40881e-16		0.784573	4.68089e-12	1.24724e-10		0.844019	7.18908e-13	2.45966e-11
278	PPARA	NM_005036#NM_001001928	1.79059	5.18603e-109	1.86442e-106		1.90802	1.37076e-116	5.52273e-114		1.31818	2.74389e-19	1.49114e-17		278	TMEM55B	NM_001100814#NM_144568	0.786755	2.13227e-14	7.12832e-13		0.77884	1.16297e-15	3.91588e-14		0.791893	2.00135e-11	5.85327e-10
279	FAM167A	NM_053279	1.78769	1.0974e-72	2.08489e-70		1.89301	4.50888e-59	5.95275e-57		1.94372	5.40006e-141	5.48646e-138		279	ZNF668	NM_001172668#NM_024706	0.787308	8.27688e-15	2.84852e-13		0.748971	2.3643e-24	1.1856e-22		0.9297	0.00312868	0.0195119
280	LINC00341	NM_173083	1.78657	1.93385e-07	3.36738e-06		2.26452	8.4757e-17	3.03308e-15		1.4687	0.000126266	0.0012434		280	GLCCI1	NM_138426	0.787768	3.48842e-09	7.53394e-08		0.833503	6.24577e-08	1.08433e-06		0.833685	1.23308e-11	3.68474e-10
281	CXXC5	NM_016463	1.78558	1.1672e-103	3.84158e-101		1.85561	1.24492e-110	4.342e-108		1.30518	1.01112e-35	1.06913e-33		281	ZNF654	NM_138783	0.787989	1.55711e-11	4.25075e-10		0.839726	3.12975e-08	5.66067e-07		0.871796	2.80596e-07	4.80364e-06
282	SLC7A5	NM_003486	1.78171	2.8418e-92	7.90561e-90		1.79651	1.32837e-31	8.64659e-30		1.20172	1.13855e-13	4.24334e-12		282	BATF3	NM_018664	0.7888	4.07891e-05	0.000462026		0.746641	6.66335e-05	0.000664856		0.792576	8.87501e-05	0.000910809
283	C3	NM_000064	1.77876	6.50232e-25	3.63507e-23		1.78115	1.57505e-48	1.64311e-46		1.0692	0.00763743	0.0405433		283	ZNF772	NM_001142305#NM_016643	0.789051	1.51363e-08	3.04919e-07		0.739809	1.25866e-12	3.54794e-11		0.775895	1.80911e-14	7.11706e-13
284	PLEKHO2	NM_001195059#NM_025201	1.77564	5.24293e-95	1.57073e-92		1.77763	2.84515e-85	6.33195e-83		1.48501	1.26349e-71	3.9367e-69		284	ZFP161	NM_003409#NM_001143823#NR_026569	0.790558	1.62325e-11	4.42099e-10		0.795815	1.56369e-11	3.99784e-10		0.784574	1.18328e-15	5.00921e-14
285	IRS2	NM_003749	1.77436	1.74474e-85	4.33734e-83		1.91548	6.65505e-93	1.78753e-90		1.55769	3.41991e-39	4.07736e-37		285	ZNF784	NM_203374	0.790874	3.64849e-05	0.000418341		0.772157	1.33125e-05	0.00015609		0.802299	1.54008e-08	3.21901e-07
286	RGS10	NM_002925#NM_001005339	1.7664	4.58971e-85	1.11721e-82		1.71163	1.05869e-53	1.23081e-51		1.32441	7.98304e-25	5.67014e-23		286	C7orf60	NM_152556	0.790884	1.35106e-16	5.07583e-15		0.793515	3.35306e-15	1.1067e-13		0.90777	0.00392807	0.023452
287	WNT9A	NM_003395	1.7638	2.00578e-05	0.000244757		1.79023	1.01406e-05	0.000121773		2.23476	9.2622e-12	2.80362e-10		287	SALL2	NM_005407	0.791079	9.74698e-15	3.3397e-13		0.763489	1.31203e-17	4.84354e-16		0.796151	2.65348e-13	9.56891e-12
288	FOXL2	NM_023067	1.76333	5.82475e-07	9.41305e-06		2.05803	4.20039e-14	1.30873e-12		1.90432	2.10784e-10	5.59092e-09		288	SP4	NM_003112	0.793154	2.1161e-11	5.71664e-10		0.795895	8.24731e-07	1.21816e-05		0.827376	1.53223e-08	3.20547e-07
289	HOXD13	NM_000523	1.76295	0.000136079	0.00133385		1.8315	4.64479e-05	0.000482183		1.56068	0.000679557	0.00539399		289	ZNF691	NM_021915	0.793504	1.0025e-06	1.55761e-05		0.725436	2.12681e-07	3.43228e-06		0.762866	7.32694e-05	0.000771243
290	SOCS3	NM_003955	1.75788	2.98107e-53	3.60941e-51		1.8526	5.25178e-77	9.89707e-75		1.41557	6.94391e-47	9.89422e-45		290	MIR3064	NR_029857	0.793973	1.42308e-05	0.000180731		0.788747	0.000119823	0.0011182		0.767439	1.46422e-11	4.34211e-10
291	ZCCHC24	NM_153367	1.75748	4.12794e-80	8.84969e-78		1.82748	2.10751e-113	7.69504e-111		1.37823	5.81349e-35	6.01105e-33		291	DTX2	NM_020892#NM_001102595#NM_001102596#NM_001102594	0.794087	1.01335e-12	3.02426e-11		0.826553	1.04498e-08	1.97405e-07		0.923119	0.0016471	0.0114552
292	SNAI2	NM_003068	1.75747	8.3372e-68	1.47594e-65		1.68757	3.82569e-51	4.15808e-49		1.3694	6.62602e-22	4.20752e-20		292	NFATC4	NM_001136022#NM_001198966#NM_004554#NM_001198965#NM_001198967	0.794784	5.85758e-19	2.49326e-17		0.814308	1.27759e-10	3.0433e-09		0.9269	0.000567773	0.00461749
293	NGF	NM_002506	1.757	1.52135e-32	1.12148e-30		1.83211	4.00085e-45	3.7851e-43		1.12045	0.0050471	0.0287941		293	FIZ1	NM_032836	0.795521	3.75728e-13	1.17223e-11		0.816857	1.08631e-05	0.000129824		0.794975	4.36621e-18	2.17547e-16
294	ACTA1	NM_001100	1.75231	1.43748e-05	0.000182263		1.66066	9.70283e-07	1.41897e-05		1.44992	0.000428558	0.00360501		294	MUTYH	NM_001048172#NM_001128425#NM_012222#NM_001048173#NM_001048171	0.79672	2.16142e-06	3.19267e-05		0.812393	0.000320445	0.00268009		0.810801	8.77914e-05	0.000902556
295	F12	NM_000505	1.74372	3.22401e-07	5.42395e-06		2.03401	1.36993e-16	4.86514e-15		1.47802	1.46926e-08	3.09034e-07		295	ZNF773	NM_198542	0.797668	0.000429327	0.00365883		0.74736	0.00109594	0.00775588		0.774338	2.85863e-06	4.08067e-05
296	IP6K3	NM_054111#NM_001142883	1.7436	1.53924e-07	2.71875e-06		2.01253	5.28433e-10	1.18621e-08		1.43132	0.00982105	0.0493651		296	ZNF238	NM_205768	0.797881	1.42586e-16	5.33111e-15		0.849145	6.00218e-10	1.34091e-08		0.939041	0.00738794	0.0394362
297	HES6	NM_001142853#NM_018645	1.73298	1.25041e-26	7.6491e-25		2.05391	8.57806e-35	6.14883e-33		1.17277	0.00793505	0.0417815		297	C3orf52	NM_001171747#NM_024616	0.798283	3.3678e-09	7.30721e-08		0.839743	6.13725e-07	9.20509e-06		0.799761	1.29376e-12	4.27617e-11
298	CPZ	NM_001014447#NM_003652#NM_001014448	1.72976	7.14405e-10	1.66443e-08		2.02614	1.16868e-13	3.56059e-12		1.34384	0.000573148	0.00465693		298	ING1	NM_198218#NM_198219#NM_198217	0.798443	1.81183e-16	6.75261e-15		0.76468	1.8847e-13	5.63913e-12		0.925235	0.00100351	0.00754507
299	APLN	NM_017413	1.7135	2.02676e-14	6.79504e-13		1.78356	1.61027e-12	4.51184e-11		1.48967	2.48424e-07	4.3065e-06		299	PELI3	NM_001098510#NM_145065	0.799295	0.00012618	0.00124517		0.744286	6.6302e-10	1.47667e-08		0.798595	1.80858e-08	3.75337e-07
300	THBD	NM_000361	1.7127	5.64921e-06	7.70191e-05		1.44968	6.04368e-05	0.000611644		1.75531	2.41444e-10	6.34652e-09		300	INTS6	NM_012141#NM_001039937#NM_001039938	0.80005	2.19867e-17	8.6935e-16		0.802847	1.15556e-18	4.47072e-17		0.841865	6.19667e-16	2.66805e-14
301	CSF1	NM_000757#NM_172212#NM_172210#NM_172211	1.71097	9.00142e-93	2.56518e-90		1.73782	8.35421e-119	3.54948e-116		1.60458	3.05117e-70	8.91247e-68		301	CCDC9	NM_015603	0.800598	3.68547e-12	1.05671e-10		0.793605	8.47106e-12	2.21175e-10		0.902942	1.9703e-05	0.000237821
302	OSR2	NM_001142462#NM_053001	1.70993	1.18577e-20	5.45453e-19		1.73805	1.42315e-23	6.9866e-22		1.47754	8.72339e-19	4.57059e-17		302	MOK	NM_178176	0.800684	2.74769e-14	9.14643e-13		0.765227	4.13663e-17	1.50568e-15		0.916801	0.000221689	0.00202202
303	IL4R	NM_000418	1.70746	2.20756e-43	2.14051e-41		1.74543	5.2846e-52	5.85264e-50		1.35949	1.6541e-26	1.25906e-24		303	CTTNBP2NL	NM_018704	0.800939	9.54499e-17	3.64457e-15		0.763372	2.33351e-23	1.13603e-21		0.809687	2.8103e-21	1.71914e-19
304	HOXA-AS3	NM_152739	1.69888	3.49298e-13	1.09415e-11		1.82547	2.99007e-14	9.42941e-13		1.40259	1.51989e-05	0.000188018		304	MRM1	NM_024864	0.801932	7.19843e-05	0.000761145		0.673754	3.09457e-06	4.10641e-05		0.755087	1.85307e-05	0.000224598
305	LINC00260	NM_173083	1.69662	2.94695e-07	4.97216e-06		1.68915	3.90177e-07	6.01825e-06		1.41231	0.00250868	0.0162615		305	ZNF71	NM_021216	0.802634	2.65691e-05	0.000315802		0.769991	5.61236e-07	8.47768e-06		0.772767	6.42221e-11	1.79515e-09
306	BHLHE40	NM_003670	1.69423	3.38967e-09	7.34786e-08		1.7296	8.98482e-10	1.96222e-08		1.4041	4.96182e-15	2.01298e-13		306	PRR12	NM_020719	0.803101	2.62932e-14	8.77742e-13		0.820909	6.31375e-15	2.04349e-13		0.870848	4.48933e-09	1.01066e-07
307	RNF19B	NM_001127361#NM_153341	1.69284	8.92115e-44	8.72257e-42		1.76206	2.38742e-68	3.76955e-66		1.18006	3.2278e-09	7.42395e-08		307	ZFP112	NM_013380#NM_001083335	0.803357	7.58025e-11	1.95514e-09		0.854838	0.000594055	0.00459513		0.812723	1.77059e-10	4.7232e-09
308	CABLES2	NM_031215	1.688	2.85557e-78	6.01161e-76		1.78456	1.10385e-106	3.58261e-104		1.28975	2.00402e-34	2.01853e-32		308	DAB2	NM_001343	0.80408	1.40138e-13	4.49827e-12		0.820012	3.37643e-05	0.000361928		0.86553	3.78733e-17	1.77716e-15
309	HPCAL1	NM_002143	1.68501	6.04481e-60	8.66681e-58		1.66565	2.29705e-63	3.2931e-61		1.34413	2.5158e-21	1.55527e-19		309	ZC3H10	NM_032786	0.804185	0.000291903	0.00259954		0.823728	0.00464039	0.0265712		0.725225	2.97225e-07	5.0513e-06
310	BMP6	NM_001718	1.68139	4.45819e-08	8.45609e-07		1.32547	0.0077925	0.0409019		1.57269	4.32299e-10	1.10283e-08		310	C6orf136	NM_001109938#NM_001161376#NM_145029	0.804522	7.16764e-06	9.61639e-05		0.864388	0.00129878	0.00898721		0.838099	1.32609e-08	2.80688e-07
311	PKDCC	NM_014386	1.67702	3.65293e-29	2.41818e-27		1.65592	5.34265e-34	3.74916e-32		1.89857	7.82446e-70	2.22978e-67		311	ZNF687	NM_020832	0.804539	6.74651e-16	2.45565e-14		0.811569	7.94504e-11	1.92394e-09		0.863478	1.16375e-12	3.86834e-11
312	WISP1	NM_080838#NM_003882	1.67171	5.19358e-05	0.00057274		2.09252	6.67992e-09	1.29864e-07		1.83431	2.1039e-05	0.000251864		312	FAM160A2	NM_001098794#NM_032127	0.805054	4.4227e-12	1.26036e-10		0.82735	3.34866e-11	8.43227e-10		0.88624	2.55397e-07	4.4143e-06
313	IL16	NM_001172128#NM_172217	1.66461	1.17259e-12	3.4685e-11		1.6941	2.65275e-10	6.12252e-09		1.72247	3.35795e-19	1.80803e-17		313	ZNF431	NM_133473	0.80533	9.95294e-11	2.54186e-09		0.832144	3.92218e-06	5.1289e-05		0.832841	5.67384e-11	1.59167e-09
314	CDR2L	NM_014603	1.6646	8.12817e-88	2.08724e-85		1.81714	1.13071e-72	1.91467e-70		1.14276	3.2904e-10	8.55284e-09		314	C21orf91	NM_017447#NM_001100421#NM_001100420	0.805375	7.01965e-07	1.11969e-05		0.785813	5.63897e-16	1.94067e-14		0.794406	1.61302e-27	1.28645e-25
315	ITPKB	NM_002221	1.66254	3.25205e-36	2.65713e-34		1.80915	1.45662e-35	1.07716e-33		1.56615	3.69111e-27	2.89442e-25		315	TMEM41A	NM_080652	0.805417	2.83228e-11	7.51245e-10		0.858462	1.7395e-07	2.83859e-06		0.809729	4.61793e-17	2.15824e-15
316	LHX2	NM_004789	1.66169	0.00362247	0.0226095		1.54006	0.00961081	0.0486326		1.30726	0.00358873	0.0217709		316	MED12L	NM_053002	0.805614	4.73927e-06	6.58426e-05		0.803451	6.47485e-06	8.0998e-05		0.919112	0.00335091	0.0205847
317	GATA2	NM_032638#NM_001145661	1.66042	5.7378e-77	1.15587e-74		1.64558	5.09429e-73	8.81802e-71		1.50557	5.49764e-68	1.44347e-65		317	CDKN1A	NR_037152#NM_078467#NR_037150#NR_037151#NM_000389	0.806554	8.38923e-31	5.86944e-29		0.834594	1.79208e-113	6.64719e-111		0.947772	0.00519368	0.0294292
318	NKPD1	NM_198478	1.65785	0.000461728	0.00390505		1.55689	0.00110568	0.00780824		1.38466	0.00336604	0.0206613		318	ZBTB41	NM_194314	0.806641	1.85679e-11	5.02192e-10		0.77504	1.01421e-14	3.25551e-13		0.802637	2.50074e-11	7.22339e-10
319	EFNB1	NM_004429	1.65712	2.2761e-81	5.06551e-79		1.8112	1.72814e-65	2.5559e-63		1.93157	1.33171e-95	6.91542e-93		319	TAF1A	NM_139352#NM_005681	0.806663	8.06903e-06	0.00010744		0.838031	3.82828e-05	0.00040608		0.791288	3.52891e-09	8.05309e-08
320	IRF2BPL	NM_182972#NM_001077397	1.65327	6.86283e-54	8.53035e-52		1.74122	1.99749e-57	2.50954e-55		1.53741	1.30044e-56	2.41179e-54		320	C15orf42	NM_152259	0.80698	2.37227e-12	6.8693e-11		0.823309	1.17384e-13	3.57165e-12		0.866816	1.62968e-08	3.39719e-07
321	PIM1	NM_002648	1.65276	4.13594e-20	1.85506e-18		1.67525	1.0479e-35	7.7985e-34		1.33692	2.7804e-38	3.23246e-36		321	OSGIN2	NM_001126111#NM_004337	0.807169	9.29833e-16	3.35832e-14		0.770955	7.96022e-16	2.71554e-14		0.788636	1.41523e-20	8.2885e-19
322	CCND1	NM_053056	1.65215	8.69226e-26	5.06536e-24		1.8173	5.14308e-17	1.85755e-15		1.48002	2.92738e-18	1.48711e-16		322	TMCO6	NM_018502	0.807595	3.14402e-06	4.51841e-05		0.846593	0.000117442	0.00109836		0.864929	0.000286581	0.0025252
323	ELFN2	NM_052906	1.6516	6.2405e-50	7.01096e-48		1.64668	7.73433e-40	6.34161e-38		1.10694	0.000831077	0.00640733		323	SESN1	NM_014454	0.807791	6.95263e-09	1.44545e-07		0.78416	2.21534e-16	7.76133e-15		0.892425	0.000242942	0.00218793
324	ARL4C	NM_005737	1.65056	6.53718e-67	1.12324e-64		1.77483	7.0693e-86	1.60384e-83		1.26147	4.6668e-17	2.17672e-15		324	INHBA	NM_002192	0.808325	8.79168e-06	0.000116005		0.803516	7.14776e-05	0.000709252		0.728618	3.87217e-34	3.88347e-32
325	MIR143HG	NR_029684	1.65027	9.50669e-82	2.13608e-79		1.83669	2.14277e-80	4.24342e-78		1.14789	5.10576e-07	8.39629e-06		325	ZNF641	NM_001172682#NM_001172681#NM_152320	0.808968	3.4385e-06	4.92951e-05		0.798121	9.45979e-06	0.000114193		0.845484	8.93673e-11	2.46557e-09
326	BAIAP3	NM_003933#NM_001199099#NM_001199097#NM_001199098	1.63879	2.39629e-06	3.51534e-05		1.82638	1.70062e-12	4.7536e-11		1.24904	4.41435e-14	1.67731e-12		326	SCAND3	NM_052923	0.809507	0.000328771	0.00288824		0.737208	6.90144e-09	1.33725e-07		0.840212	0.000115317	0.00114669
327	LRRC32	NM_005512#NM_001128922	1.63448	2.69023e-72	4.9893e-70		1.61929	3.57374e-84	7.73252e-82		1.46829	1.19754e-69	3.37158e-67		327	ACVR2A	NM_020328#NM_020327#NM_004302	0.809749	6.10106e-09	1.28441e-07		0.870082	0.000225015	0.001962		0.877407	6.70614e-05	0.000714262
328	RASSF3	NM_178169	1.6334	4.81635e-79	1.02317e-76		1.71233	1.12442e-72	1.91467e-70		1.08745	0.00188335	0.012831		328	PPAPDC2	NM_203453	0.809959	6.16953e-05	0.000665296		0.804049	1.88597e-05	0.000214355		0.841209	0.000107029	0.00107572
329	GRASP	NM_181711	1.63216	2.09171e-05	0.000254313		1.67807	1.80708e-09	3.81117e-08		1.19864	3.08683e-08	6.20232e-07		329	TMCC2	NM_014858	0.810248	1.1165e-07	2.00653e-06		0.828173	1.38558e-05	0.000161649		0.914635	0.000978791	0.00737819
330	RAB20	NM_017817	1.63141	5.70062e-09	1.20336e-07		1.5426	4.14764e-10	9.41906e-09		1.94298	1.27538e-30	1.10382e-28		330	TTLL4	NM_014640	0.811545	3.2926e-16	1.21359e-14		0.842598	1.47e-11	3.77069e-10		0.866121	3.42778e-11	9.82826e-10
331	LOC100506394	NR_037605	1.6306	2.22533e-30	1.53851e-28		1.63337	1.20509e-37	9.44983e-36		1.28792	2.73335e-13	9.82659e-12		331	WDR62	NM_173636#NM_001083961	0.811782	3.38457e-17	1.3248e-15		0.835612	7.74239e-12	2.02603e-10		0.877698	4.62631e-08	8.9865e-07
332	PHF15	NM_015288	1.63016	6.68651e-85	1.61083e-82		1.73432	5.4449e-109	1.81766e-106		1.68231	2.54113e-129	2.1993e-126		332	TRIB3	NM_021158	0.811882	7.27948e-13	2.20918e-11		0.80302	9.12366e-13	2.61227e-11		0.910255	3.6403e-05	0.000414151
333	HES1	NM_005524	1.62891	1.91905e-62	2.931e-60		1.55286	2.70555e-15	8.95514e-14		1.32539	3.7708e-19	2.01639e-17		333	JMJD4	NM_023007#NM_001161465	0.811968	3.91808e-05	0.000446841		0.800277	1.56273e-05	0.000180602		0.914917	0.00803071	0.0421996
334	B4GALT1	NM_001497	1.62842	2.60403e-32	1.89567e-30		1.68748	1.58879e-41	1.37507e-39		1.17523	3.69835e-13	1.30548e-11		334	LOC100144602	NR_034138	0.812843	8.77407e-10	2.03204e-08		0.844301	3.5419e-06	4.65245e-05		0.879932	0.00481796	0.0277716
335	KCNK6	NM_004823	1.6255	1.4124e-25	8.10931e-24		1.72923	4.90073e-33	3.32908e-31		1.14612	0.00293445	0.0185048		335	HECA	NM_016217	0.813482	6.01309e-13	1.84401e-11		0.852856	8.02496e-08	1.37081e-06		0.892559	3.30961e-08	6.59326e-07
336	BMF	NM_001003942#NM_001003940#NM_001003943#NM_033503	1.6148	2.06097e-06	3.05977e-05		1.74091	1.91194e-17	7.03595e-16		1.32696	7.5368e-08	1.42032e-06		336	CDR2	NM_001802	0.814606	4.46681e-13	1.38069e-11		0.793191	1.65088e-22	7.84099e-21		0.936916	0.00449869	0.0262158
337	DNMBP	NM_015221	1.61472	7.47764e-54	9.24537e-52		1.61914	2.05335e-39	1.67772e-37		1.19363	2.01259e-12	6.50925e-11		337	FOS	NM_005252	0.81496	7.51219e-05	0.000790387		0.69812	0.000451491	0.00360945		0.74429	5.51662e-07	9.03381e-06
338	CD9	NM_001769	1.61447	5.73821e-45	5.83002e-43		1.5832	5.77559e-61	7.84675e-59		1.16123	2.1964e-07	3.84749e-06		338	MBLAC2	NM_203406	0.815331	2.31345e-09	5.11454e-08		0.813396	7.77485e-06	9.55722e-05		0.826897	3.77569e-07	6.32023e-06
339	GADD45B	NM_015675	1.61403	1.43352e-80	3.13069e-78		1.62266	9.33817e-87	2.16054e-84		1.06548	0.00564536	0.0315978		339	LCA5	NM_181714#NM_001122769	0.815538	1.56347e-05	0.000195689		0.784706	1.59838e-07	2.61745e-06		0.754782	7.67039e-13	2.60905e-11
340	SEMA7A	NM_001146030#NM_003612#NM_001146029	1.61285	2.83692e-11	7.51622e-10		1.63154	3.32601e-13	9.78869e-12		1.77478	4.61934e-61	1.02804e-58		340	FAM109B	NM_001002034	0.815813	0.00562953	0.0325379		0.73856	0.000481091	0.00381607		0.809315	0.00139405	0.0100111
341	DLK2	NM_023932#NM_206539	1.61101	7.22952e-16	2.62736e-14		1.50576	1.18745e-09	2.55274e-08		1.29346	2.80547e-09	6.48449e-08		341	DIEXF	NM_033081#NM_001193369#NM_080797#NM_001193370	0.817222	6.74134e-12	1.90486e-10		0.789103	3.64451e-11	9.12806e-10		0.804012	1.64645e-19	9.13877e-18
342	EEPD1	NM_030636	1.61057	1.23215e-11	3.3994e-10		1.51279	8.87388e-08	1.50592e-06		1.34171	7.05741e-12	2.16427e-10		342	IPMK	NM_152230	0.817348	2.56717e-10	6.3347e-09		0.833173	1.48902e-11	3.81529e-10		0.842581	5.51048e-08	1.05376e-06
343	GPER	NM_001505#NM_001098201#NM_001039966	1.60964	5.49061e-17	2.12074e-15		1.50518	4.0495e-16	1.39983e-14		1.76947	2.28627e-61	5.23779e-59		343	ZC3H4	NM_015168	0.817552	2.23398e-15	7.99445e-14		0.791127	3.0105e-21	1.35287e-19		0.811883	1.45315e-18	7.49607e-17
344	MAT2A	NM_000429	1.60814	3.52643e-202	5.15035e-199		1.63982	4.50776e-42	3.96005e-40		1.42937	0	0		344	F2RL2	NM_004101	0.817715	2.27917e-11	6.12181e-10		0.803445	1.04582e-18	4.06634e-17		0.945753	0.00738743	0.0394362
345	ZNF296	NM_145288	1.60775	8.79616e-10	2.03513e-08		1.46049	3.43348e-07	5.37399e-06		1.90905	1.35606e-44	1.86402e-42		345	ZBTB17	NM_003443	0.818013	2.73516e-11	7.27136e-10		0.856485	8.87366e-08	1.50592e-06		0.870707	8.12148e-10	1.98518e-08
346	TPPP	NM_007030	1.60646	1.52987e-05	0.000192515		1.92378	5.70269e-09	1.12078e-07		1.76944	2.43675e-31	2.16509e-29		346	C3orf58	NM_173552#NM_001134470	0.818214	8.53043e-13	2.5622e-11		0.831884	2.34854e-09	4.86962e-08		0.775267	5.77261e-28	4.63554e-26
347	WHAMMP2	NR_026589	1.6058	3.24434e-08	6.27078e-07		1.59984	9.56578e-08	1.61746e-06		1.20924	0.0095851	0.0484291		347	CTC1	NM_004388	0.818558	2.51187e-11	6.70827e-10		0.840808	5.05879e-07	7.69622e-06		0.885721	0.000142273	0.00137495
348	OPRL1	NM_182647#NM_000913	1.60286	0.000149254	0.00144302		1.70533	1.85654e-05	0.000211318		1.85333	2.08732e-09	4.9071e-08		348	NFE2L2	NM_006164#NM_001145413#NM_001145412	0.818873	1.59079e-13	5.08884e-12		0.802936	9.19966e-19	3.61915e-17		0.857709	4.11489e-12	1.28724e-10
349	MIRLET7BHG	NR_029479	1.60223	8.39093e-08	1.53187e-06		1.62364	5.22814e-07	7.93835e-06		1.44453	7.73256e-07	1.23089e-05		349	C12orf35	NM_018169	0.819421	9.93757e-08	1.79599e-06		0.794644	3.44964e-11	8.67719e-10		0.91362	0.00273179	0.0174321
350	SH3TC1	NM_018986	1.60199	2.78028e-06	4.03789e-05		1.53138	9.65528e-06	0.000116421		1.6389	2.27759e-07	3.96002e-06		350	INSIG1	NM_198336#NM_005542#NM_198337	0.820144	2.27058e-06	3.34546e-05		0.758625	2.38966e-11	6.06316e-10		0.773349	3.31112e-18	1.67477e-16
351	CYP1A1	NM_000499	1.60074	2.25865e-07	3.8866e-06		1.49205	0.000150581	0.00137185		1.26662	0.000229393	0.00207851		351	ZBTB22	NM_001145338	0.820365	3.85829e-07	6.42213e-06		0.859981	3.24503e-06	4.28418e-05		0.852522	2.12212e-09	4.97887e-08
352	ADRA2C	NM_000683	1.59897	2.13674e-11	5.76575e-10		1.76361	3.45712e-15	1.13944e-13		2.06137	1.18719e-31	1.06701e-29		352	APBA3	NM_004886	0.82141	0.000706846	0.00562074		0.866078	0.000346722	0.00286637		0.90947	0.00379813	0.0228161
353	SYNJ2	NM_003898#NM_001178088	1.59891	5.03537e-21	2.3771e-19		1.59658	1.3858e-21	6.32489e-20		1.3065	9.88882e-13	3.32492e-11		353	C7orf49	NR_024185#NM_024033#NR_024186	0.821792	7.00559e-11	1.81292e-09		0.762506	9.8254e-21	4.31579e-19		0.854473	3.10723e-08	6.23795e-07
354	SLC2A1	NM_006516	1.59615	2.02387e-23	1.07242e-21		1.58286	2.9278e-18	1.1035e-16		1.83255	8.98487e-79	3.44194e-76		354	ZNF470	NM_001001668	0.821946	1.23674e-09	2.81677e-08		0.824328	7.69266e-07	1.1399e-05		0.856983	9.69308e-06	0.00012542
355	HOXA10	NM_153715	1.59476	1.13011e-56	1.50905e-54		1.62212	3.11167e-74	5.59335e-72		1.48255	2.09065e-70	6.1841e-68		355	ZFP82	NM_133466	0.821952	0.00222803	0.0150042		0.747718	0.000195185	0.00173096		0.833775	0.0023362	0.0153694
356	DAB2IP	NM_032552#NM_138709	1.59438	3.48439e-67	6.03135e-65		1.70227	1.53032e-86	3.50594e-84		1.40117	1.35489e-49	2.06936e-47		356	TLE4	NM_007005	0.822044	2.54724e-08	4.99361e-07		0.844859	1.28753e-08	2.40311e-07		0.909844	0.000220923	0.00201583
357	KLHL26	NM_018316	1.59424	4.40345e-55	5.65383e-53		1.70758	7.62372e-66	1.13472e-63		1.34153	3.3536e-24	2.32543e-22		357	ARMCX2	NM_014782#NM_177949	0.822462	6.333e-13	1.93703e-11		0.810086	4.46787e-13	1.30507e-11		0.89862	6.85413e-06	9.10041e-05
358	ARMC7	NM_024585	1.58757	1.86034e-39	1.6343e-37		1.65456	3.08711e-43	2.78531e-41		1.14603	3.06253e-05	0.000356046		358	RHOBTB1	NM_014836#NR_024555#NR_024556#NR_024554	0.822637	7.90704e-12	2.22082e-10		0.840615	3.25605e-08	5.8619e-07		0.863681	1.47762e-08	3.10512e-07
359	LOC100126784	NR_015384	1.5862	1.01657e-35	8.16332e-34		1.65872	6.4846e-27	3.60791e-25		1.1149	0.00105043	0.00785736		359	NFYA	NM_021705#NM_002505	0.823004	1.0297e-14	3.51785e-13		0.767447	9.0314e-29	5.46089e-27		0.877044	1.6153e-09	3.83602e-08
360	SDC3	NM_014654	1.58542	9.74973e-78	2.01621e-75		1.61833	1.15392e-66	1.76241e-64		1.18465	2.40277e-16	1.0594e-14		360	CCDC120	NM_001163322#NM_033626#NM_001163321#NM_001163323	0.823086	0.00159798	0.0113569		0.830759	0.000837037	0.00619572		0.791477	9.06566e-12	2.75125e-10
361	TMEM52	NM_178545	1.58522	7.36571e-08	1.35529e-06		1.61541	8.05738e-08	1.37535e-06		1.2221	0.000538591	0.00441143		361	ZNF274	NM_016325#NM_133502#NM_016324	0.823591	9.11248e-09	1.87944e-07		0.823119	1.01359e-09	2.19717e-08		0.871033	2.06321e-09	4.85529e-08
362	LRIG1	NM_015541	1.57313	4.67913e-46	4.88133e-44		1.54979	2.82633e-33	1.93683e-31		1.32957	4.29397e-37	4.82411e-35		362	LRIF1	NM_144648	0.823856	7.89236e-13	2.38588e-11		0.759507	6.93048e-20	2.92331e-18		0.863361	1.366e-08	2.88354e-07
363	TPRN	NM_001128228	1.57081	1.08561e-46	1.1479e-44		1.78894	4.24126e-80	8.32856e-78		1.32105	1.78192e-23	1.18971e-21		363	TAF6L	NM_006473	0.823975	1.95371e-06	2.90977e-05		0.890207	0.000568179	0.00442025		0.853068	5.7467e-05	0.000621708
364	TRIM7	NM_203295#NM_203293#NM_203294#NM_203297#NM_033342#NM_203296	1.57022	7.64101e-12	2.14868e-10		1.63987	1.75167e-16	6.16462e-15		1.17182	0.00206506	0.0138628		364	GRAMD3	NM_001146320#NM_023927#NM_001146321#NM_001146322#NM_001146319	0.824542	1.12538e-14	3.8335e-13		0.7921	6.06227e-20	2.56172e-18		0.80812	1.19937e-18	6.22817e-17
365	AHDC1	NM_001029882	1.57004	5.22878e-69	9.32719e-67		1.80139	1.29302e-118	5.39559e-116		1.70995	1.63908e-106	1.06395e-103		365	ZNF646	NM_014699	0.825083	2.42629e-10	5.9946e-09		0.833576	3.50159e-11	8.79839e-10		0.853538	7.68812e-10	1.89111e-08
366	CDKN2AIP	NM_017632	1.56968	1.53808e-49	1.7034e-47		1.67477	1.21606e-61	1.68147e-59		1.26318	1.91506e-16	8.5403e-15		366	GLYCTK	NR_026702#NR_026699#NM_001144951#NR_026701#NR_026700#NM_145262	0.825123	1.52301e-05	0.000191755		0.724016	1.31063e-08	2.43844e-07		0.824161	5.68426e-06	7.66915e-05
367	TTC7A	NM_138376	1.56927	4.1408e-64	6.58246e-62		1.62722	1.75083e-72	2.94341e-70		1.3809	9.01128e-35	9.23577e-33		367	LYSMD3	NM_198273	0.825611	7.44282e-08	1.36733e-06		0.831354	4.16544e-15	1.35947e-13		0.871779	7.4119e-09	1.6263e-07
368	RHOV	NM_133639	1.56514	0.00339438	0.0214668		1.56382	0.000383441	0.00313076		2.42596	7.81846e-29	6.41059e-27		368	TLR4	NM_003265	0.82584	2.68016e-07	4.5549e-06		0.816994	7.81259e-10	1.71745e-08		0.747257	5.36199e-26	3.97774e-24
369	KLF13	NM_015995	1.5607	9.05387e-39	7.74985e-37		1.58232	1.91337e-47	1.93556e-45		1.13575	1.41996e-07	2.55637e-06		369	CCDC117	NM_173510	0.826054	7.21663e-11	1.86341e-09		0.772456	8.389e-22	3.86655e-20		0.849737	1.78314e-10	4.75126e-09
370	SMAD7	NM_005904#NM_001190821#NM_001190822	1.55943	1.19247e-65	1.9904e-63		1.59375	2.1327e-63	3.07635e-61		1.2701	4.75025e-12	1.48203e-10		370	SSFA2	NM_006751#NM_001130445	0.826547	5.50093e-05	0.000602934		0.800447	2.55089e-06	3.44561e-05		0.914964	0.00293631	0.0185048
371	ARID4A	NM_023000#NM_002892#NM_023001	1.55317	2.4341e-33	1.82894e-31		1.62559	3.10373e-63	4.42244e-61		1.15322	1.61075e-09	3.8291e-08		371	CLK2	NM_003993	0.826714	2.61326e-08	5.11676e-07		0.864356	2.7994e-05	0.000305827		0.80386	6.01678e-15	2.41997e-13
372	ZBTB38	NM_001080412	1.55049	3.73002e-21	1.78247e-19		1.58296	6.03992e-18	2.26512e-16		1.22562	4.9241e-12	1.53217e-10		372	KLHL15	NM_030624	0.826878	4.2064e-13	1.30538e-11		0.828373	5.4408e-12	1.43499e-10		0.928123	0.00112826	0.00835665
373	SH3BP2	NM_001122681#NM_001145855	1.54919	1.388e-72	2.59479e-70		1.62396	1.71773e-73	3.04091e-71		1.66936	8.23171e-90	3.84717e-87		373	KIAA2018	NM_001009899	0.826893	4.008e-07	6.65774e-06		0.880025	7.64666e-06	9.41449e-05		0.883418	2.50922e-08	5.10761e-07
374	SMCR7	NM_139162#NM_001144900#NM_148886	1.54915	9.40982e-34	7.18591e-32		1.6156	1.82708e-40	1.54693e-38		1.38467	2.45678e-35	2.55155e-33		374	REL	NM_138393	0.827284	0.000139837	0.00136455		0.808594	0.00816047	0.0424897		0.858167	0.00675579	0.0366201
375	FOXC2	NM_005251	1.54755	3.78448e-35	2.97763e-33		1.67757	2.02268e-20	8.80187e-19		1.4479	6.5122e-48	9.63146e-46		375	TET2	NM_017628#NM_001127208	0.827397	1.74219e-12	5.10808e-11		0.835384	1.20147e-07	2.00256e-06		0.939639	0.00699153	0.0376968
376	BCL9L	NM_182557	1.54589	2.34234e-26	1.41071e-24		1.67048	3.11196e-35	2.26543e-33		1.65541	1.03503e-47	1.51166e-45		376	PLK2	NM_006622	0.827426	7.83311e-07	1.23846e-05		0.779697	3.78238e-09	7.58034e-08		0.5208	1.1854e-159	1.45792e-156
377	ICAM5	NM_003259	1.54535	1.23338e-05	0.000158535		1.57046	2.95873e-07	4.68425e-06		1.29163	2.65807e-09	6.18048e-08		377	CCDC106	NM_013301	0.82759	1.06762e-08	2.18078e-07		0.915112	0.00717949	0.0381817		0.915523	0.00111974	0.00829877
378	PITX1	NM_002653	1.54219	0.000896777	0.00692757		1.69972	8.51454e-08	1.44915e-06		1.4135	0.00322155	0.0199552		378	SAV1	NM_021818	0.827804	1.00549e-09	2.31262e-08		0.809782	2.80996e-11	7.11411e-10		0.879028	1.16919e-08	2.5158e-07
379	PWWP2B	NM_138499#NM_001098637	1.54093	2.26181e-11	6.08217e-10		1.40637	5.66522e-06	7.14821e-05		1.26738	5.72524e-06	7.71109e-05		379	TNFAIP8	NM_001077654	0.828031	5.97971e-11	1.55779e-09		0.787997	4.33739e-15	1.41362e-13		0.923734	0.00157185	0.0110204
380	SLC6A6	NM_001134367#NM_003043	1.53099	4.60265e-65	7.52132e-63		1.56	1.58493e-81	3.24883e-79		1.29444	1.94338e-30	1.67576e-28		380	DHX34	NM_014681	0.828077	8.24411e-13	2.48258e-11		0.867105	2.22818e-06	3.05027e-05		0.884092	3.87876e-06	5.39518e-05
381	DAGLA	NM_006133	1.52165	8.54075e-47	9.07182e-45		1.54726	3.11468e-54	3.73251e-52		1.54056	1.30986e-57	2.55073e-55		381	CDK10	NM_052988#NM_001098533#NR_027702#NM_001160367#NM_052987#NR_027703	0.828492	4.31298e-10	1.03582e-08		0.850591	4.95804e-09	9.80199e-08		0.885222	5.71332e-05	0.00061852
382	HOTAIR	NR_003716	1.51317	2.65469e-29	1.76235e-27		1.53337	2.81005e-27	1.59769e-25		1.13545	3.49853e-05	0.00040053		382	SMURF1	NM_020429#NM_001199847#NM_181349	0.828695	6.73831e-14	2.19e-12		0.804068	7.154e-19	2.83347e-17		0.866125	1.43047e-10	3.85995e-09
383	CILP2	NM_153221	1.51315	0.00552801	0.0320145		1.51799	0.000398264	0.00323035		1.26244	0.000412996	0.00348533		383	C6orf1	NM_178508#NM_001008703#NM_001008704	0.82924	4.17907e-06	5.89002e-05		0.826951	0.000198439	0.00175449		0.879756	0.00240551	0.0157324
384	SH3PXD2A	NM_014631	1.5129	2.1436e-22	1.06578e-20		1.60426	1.75658e-24	8.96237e-23		1.41605	7.45756e-24	5.06594e-22		384	FAM111B	NM_198947#NM_001142703#NM_001142704	0.829295	5.40995e-10	1.28215e-08		0.896228	0.000305906	0.00257693		0.910331	0.00161677	0.0112778
385	CASKIN2	NM_020753	1.51197	2.84796e-61	4.2661e-59		1.51199	9.43504e-38	7.44858e-36		1.25053	4.22665e-21	2.55215e-19		385	NPAT	NM_002519	0.829521	4.85176e-11	1.26961e-09		0.858044	9.96312e-08	1.681e-06		0.917063	2.74384e-05	0.000321394
386	RTN4RL1	NM_178568	1.51127	0.00197472	0.0135801		1.5068	0.000282174	0.00240301		1.63717	2.28652e-08	4.6952e-07		386	ARL5B	NM_178815	0.829738	1.85095e-13	5.88477e-12		0.841232	6.72659e-13	1.93819e-11		0.858184	2.12725e-11	6.19606e-10
387	PODXL	NM_001018111#NM_005397	1.50917	2.17392e-25	1.23601e-23		1.51962	1.20691e-21	5.53001e-20		1.07388	0.00151745	0.0107129		387	MFSD9	NM_152778	0.829798	0.000446188	0.00378733		0.875721	0.00376031	0.0223647		0.883197	0.000246195	0.0022113
388	HEG1	NM_020733	1.50671	2.12084e-53	2.58124e-51		1.5414	4.44037e-20	1.90041e-18		1.50834	1.87544e-78	7.06861e-76		388	CENPC1	NM_001812	0.830116	8.06753e-09	1.67129e-07		0.857678	5.91463e-09	1.15951e-07		0.901947	0.000179156	0.00167662
389	BCOR	NM_001123383#NM_001123385#NM_001123384#NM_017745	1.50138	3.61405e-44	3.59375e-42		1.46214	1.75125e-55	2.10945e-53		1.642	8.57271e-65	2.13114e-62		389	ZNF619	NM_133374	0.830197	0.000156649	0.00149768		0.793181	7.29256e-05	0.000721782		0.855396	0.000485713	0.00402773
390	NPR2	NM_003995	1.50129	6.34697e-54	7.93134e-52		1.51093	1.93795e-37	1.50452e-35		1.08895	0.00256928	0.0166037		390	FAM76B	NM_144664	0.830283	7.87869e-13	2.38483e-11		0.864144	3.79215e-08	6.76967e-07		0.886168	9.99607e-07	1.56037e-05
391	RHOB	NM_001664	1.50102	3.20136e-17	1.25519e-15		1.47169	5.86559e-11	1.44437e-09		2.84881	7.04632e-168	1.09772e-164		391	CACNB1	NM_000723	0.830757	9.14468e-08	1.66428e-06		0.822902	8.5027e-10	1.86215e-08		0.874513	1.43863e-05	0.000179583
392	TUBB1	NM_030773	1.498	0.000111579	0.00112194		1.4174	5.32401e-05	0.000544709		1.31351	0.00181739	0.0124657		392	VPS37C	NM_017966	0.830912	2.19339e-10	5.4643e-09		0.819033	1.7613e-13	5.27667e-12		0.870348	3.35327e-07	5.6577e-06
393	SMAD3	NM_005902#NM_001145102	1.49629	4.65532e-17	1.81007e-15		1.53573	4.90741e-17	1.78069e-15		1.2399	3.25967e-09	7.48987e-08		393	ZNF678	NM_178549#NR_033184	0.831515	1.1281e-06	1.74003e-05		0.812339	8.1524e-09	1.55896e-07		0.848486	1.89396e-08	3.91319e-07
394	TMEM120B	NM_001080825	1.49567	3.05727e-39	2.67575e-37		1.61572	5.92989e-68	9.23798e-66		1.30539	6.79871e-32	6.15784e-30		394	TGFB2	NM_001135599#NM_003238	0.831528	5.5804e-06	7.62589e-05		0.831454	0.000827222	0.00613473		0.91161	0.00143091	0.0102099
395	FAM102A	NM_001035254#NM_203305	1.4945	4.06818e-52	4.75326e-50		1.55823	1.84825e-60	2.49652e-58		1.48844	4.48749e-74	1.51976e-71		395	SNAPC1	NM_003082	0.83242	1.82496e-11	4.9473e-10		0.909889	0.000660211	0.00503026		0.850154	2.674e-07	4.60133e-06
396	RCOR3	NM_001136223#NM_001136224#NM_001136225	1.49208	2.34388e-45	2.41285e-43		1.47473	1.60368e-44	1.49899e-42		1.12368	1.59389e-05	0.000196549		396	MTMR11	NM_181873#NM_001145862	0.83303	2.98843e-07	5.0385e-06		0.810186	1.13921e-08	2.14168e-07		0.824233	4.73384e-10	1.19979e-08
397	CCDC88B	NM_032251	1.48729	0.00773265	0.0423574		1.36895	0.00148666	0.0101166		1.20004	0.0082319	0.0430277		397	SETD1A	NM_014712	0.833154	2.86122e-14	9.51081e-13		0.86245	8.09973e-10	1.77723e-08		0.871211	2.83715e-11	8.17491e-10
398	GFPT2	NM_005110	1.48692	4.68154e-36	3.79855e-34		1.36204	5.05911e-17	1.83005e-15		1.2707	1.25433e-21	7.85823e-20		398	IGFBP3	NM_001013398#NM_000598	0.833619	9.49778e-07	1.4816e-05		0.854305	0.00202907	0.0132807		0.877653	8.13738e-07	1.29006e-05
399	FAM101B	NM_182705	1.485	3.78088e-53	4.55421e-51		1.48787	1.2968e-66	1.96777e-64		1.14319	3.83456e-10	9.85764e-09		399	CCDC71	NM_022903	0.833858	1.01773e-07	1.83506e-06		0.819786	5.2834e-13	1.53943e-11		0.81916	2.93712e-14	1.13258e-12
400	CPT1A	NM_001876#NM_001031847	1.48198	8.76576e-51	9.99212e-49		1.52364	8.7954e-49	9.25815e-47		1.245	1.67842e-25	1.21428e-23		400	ZNF187	NM_001178107#NM_007150#NM_001178109#NM_001178110#NM_001178106#NM_001178113#NM_001178108#NM_001178115	0.834211	5.99571e-08	1.11907e-06		0.805187	4.90992e-11	1.21799e-09		0.848561	7.01759e-10	1.73715e-08
401	EBF3	NM_001005463	1.48183	4.30607e-55	5.55936e-53		1.65484	6.12491e-94	1.68385e-91		1.18445	9.85391e-12	2.97117e-10		401	TBC1D22B	NM_017772	0.834223	1.1366e-11	3.15441e-10		0.829599	1.07765e-11	2.79186e-10		0.902591	5.12188e-06	6.9789e-05
402	TNK2	NM_005781	1.47883	5.41347e-53	6.48728e-51		1.52788	1.03418e-38	8.39121e-37		1.44879	7.22864e-29	5.94784e-27		402	RNF182	NM_001165034#NM_001165032#NM_001165033#NM_152737	0.834958	2.81631e-11	7.47858e-10		0.854735	3.27151e-08	5.8852e-07		0.861459	2.01395e-12	6.50925e-11
403	HOXD10	NM_002148	1.47679	1.16293e-30	8.11203e-29		1.53122	1.84611e-50	1.98802e-48		1.32723	9.72988e-36	1.03349e-33		403	MCM9	NM_017696#NM_153255	0.834973	3.60535e-06	5.14659e-05		0.753551	4.54942e-11	1.13097e-09		0.807185	4.00948e-08	7.86019e-07
404	ABTB2	NM_145804	1.47524	4.18083e-35	3.27844e-33		1.46121	2.67736e-27	1.52597e-25		1.35021	3.9907e-28	3.21568e-26		404	ZNF689	NM_138447	0.835122	4.69196e-08	8.87068e-07		0.797013	7.20034e-10	1.59335e-08		0.789273	5.35047e-20	3.05696e-18
405	SERPINA1	NM_001010897	1.47461	0.00186099	0.0129197		1.92369	1.69217e-08	3.12589e-07		1.55771	7.08107e-06	9.3751e-05		405	PRX	NM_181882#NM_020956	0.835354	0.00246547	0.0163673		0.803386	1.1622e-06	1.68059e-05		0.86222	1.4053e-05	0.000175798
406	TBX5	NM_181486#NM_000192#NM_080717#NM_080718	1.47066	1.73241e-30	1.20128e-28		1.57539	1.33734e-24	6.88349e-23		1.27955	3.04771e-19	1.65241e-17		406	ADPRHL2	NM_017825	0.835729	3.42525e-11	9.03399e-10		0.813814	1.04015e-15	3.52775e-14		0.878956	3.18491e-08	6.372e-07
407	ADAMTS15	NM_139055	1.47054	3.44547e-42	3.22055e-40		1.48059	2.58451e-40	2.15696e-38		1.45659	1.94447e-70	5.82544e-68		407	FAM117A	NM_030802	0.835837	0.00133997	0.00978596		0.747073	3.27559e-14	1.02882e-12		0.91623	0.00795546	0.0418534
408	ATP2A3	NM_174958#NM_174955#NM_005173#NM_174954#NM_174956#NM_174953#NM_174957	1.4687	0.000656515	0.00526643		1.45748	7.28833e-05	0.000721668		1.45324	9.56484e-15	3.82071e-13		408	CEP152	NM_001194998#NM_014985	0.836201	7.38061e-07	1.17167e-05		0.862328	1.03016e-06	1.5008e-05		0.898162	0.000605968	0.00489227
409	NANOS1	NM_199461	1.46705	3.49913e-17	1.36507e-15		1.53609	5.7397e-21	2.54991e-19		1.24633	5.18302e-08	9.94391e-07		409	KITLG	NM_003994#NM_000899	0.836391	0.000931381	0.00715703		0.774006	0.000437717	0.00351015		0.806128	1.35826e-12	4.47669e-11
410	CASZ1	NM_001079843	1.46349	9.28732e-15	3.18687e-13		1.5982	4.9082e-15	1.5952e-13		1.29775	1.11133e-10	3.04093e-09		410	PEX12	NM_000286	0.836415	7.39676e-07	1.17344e-05		0.85155	0.000192823	0.00171327		0.896972	0.000406435	0.00343856
411	IRF2	NM_002199	1.46288	1.10869e-25	6.41283e-24		1.4707	4.89242e-33	3.32908e-31		1.13136	3.02368e-07	5.13126e-06		411	CDKN2A	NM_000077#NM_001195132#NM_058195#NM_058197	0.836416	0.000194265	0.00180357		0.854031	0.00255888	0.0161873		0.884792	0.00250356	0.0162464
412	KLHDC8B	NM_173546	1.46248	2.68664e-43	2.59427e-41		1.50288	2.12147e-32	1.40837e-30		1.16307	3.91207e-10	1.00348e-08		412	SC5DL	NM_006918#NM_001024956	0.83647	2.01474e-10	5.04074e-09		0.825254	9.1331e-13	2.61227e-11		0.915303	0.000258582	0.00230719
413	CBX4	NM_003655	1.46158	2.17756e-44	2.17458e-42		1.61283	8.08482e-73	1.38916e-70		1.21324	2.03912e-14	7.95494e-13		413	C20orf29	NM_018347	0.836557	2.48542e-05	0.000297081		0.784493	1.01878e-09	2.20637e-08		0.869736	0.00051052	0.00420954
414	ABLIM3	NM_014945	1.45962	2.0764e-44	2.08246e-42		1.53217	5.10374e-27	2.85321e-25		1.39118	5.05631e-20	2.90309e-18		414	TMEM200A	NM_013390#NM_001135820	0.836958	7.59273e-06	0.000101387		0.778811	3.32778e-07	5.22605e-06		0.896756	0.00355	0.0215751
415	CHST2	NM_004267	1.45952	1.87039e-16	6.9487e-15		1.36819	1.47328e-16	5.22422e-15		1.10296	5.13618e-05	0.000560851		415	PAPOLG	NM_020144	0.836966	2.23011e-09	4.94432e-08		0.86046	4.73397e-07	7.23029e-06		0.833565	2.29442e-14	8.936e-13
416	NFKBIE	NM_004556	1.45836	7.48424e-30	5.08406e-28		1.43177	1.15641e-21	5.30904e-20		1.16386	6.77734e-09	1.49268e-07		416	ZNF100	NM_173531	0.837284	2.83043e-05	0.000334724		0.826616	4.17205e-07	6.41397e-06		0.877425	1.49642e-05	0.00018541
417	MGC12982	NR_026878	1.45693	0.000114467	0.001149		1.48691	0.00031519	0.00264465		1.36935	0.000240869	0.00217321		417	TFE3	NM_006521	0.837523	6.98984e-13	2.12404e-11		0.85924	1.2521e-10	2.98867e-09		0.909603	2.57785e-05	0.000303995
418	EHD1	NM_006795	1.45691	1.89274e-26	1.14584e-24		1.57235	5.27414e-19	2.09602e-17		1.41578	5.37801e-16	2.32298e-14		418	POLL	NM_013274#NR_033406#NM_001174084#NM_001174085	0.83765	5.43555e-11	1.41919e-09		0.838809	1.07291e-08	2.02519e-07		0.853777	3.54926e-12	1.12231e-10
419	RELT	NM_032871#NM_152222	1.45643	1.65909e-52	1.96799e-50		1.48352	9.15161e-43	8.1624e-41		1.43357	1.13169e-34	1.15481e-32		419	GORAB	NM_152281#NR_027397#NM_001146039	0.837977	9.13519e-07	1.4279e-05		0.867337	0.000821735	0.00609791		0.861346	3.1533e-05	0.000365326
420	RHBDL3	NM_138328	1.4548	7.02015e-11	1.81468e-09		1.39396	5.8169e-08	1.01289e-06		1.1298	0.00913916	0.0466635		420	ZNF283	NM_181845	0.838164	0.00648645	0.0366478		0.828127	7.9879e-05	0.000779355		0.826578	0.000351883	0.0030242
421	ITPRIP	NM_033397	1.45444	5.08621e-09	1.08246e-07		1.49134	1.48812e-14	4.73766e-13		1.4059	1.3634e-24	9.53888e-23		421	STARD13	NM_178006#NM_052851	0.838278	1.65549e-06	2.50351e-05		0.801186	2.30954e-13	6.86632e-12		0.91589	0.00127612	0.0092696
422	LOC143666	NR_026967	1.45286	2.21991e-05	0.000268226		1.48968	2.8209e-06	3.77748e-05		1.27245	0.000461701	0.00385185		422	PRR24	NM_178511#NR_037675	0.838447	0.000471732	0.0039774		0.838225	3.8344e-05	0.000406544		0.849311	5.05213e-10	1.27355e-08
423	ZNF295	NM_001098403#NM_020727#NM_001098402	1.45217	3.77454e-36	3.07329e-34		1.49292	4.32117e-52	4.80843e-50		1.11778	0.000409694	0.00346247		423	FOXN2	NM_003593	0.838627	1.37167e-06	2.09635e-05		0.809082	5.02159e-12	1.33195e-10		0.916634	0.000951712	0.00720428
424	SDC1	NM_018115	1.45148	3.99534e-21	1.89378e-19		1.52167	3.04027e-27	1.72022e-25		1.29151	1.99766e-31	1.78173e-29		424	REXO1	NM_020695	0.838639	1.13725e-09	2.60031e-08		0.861656	1.64347e-08	3.04316e-07		0.911659	8.31642e-05	0.000861428
425	CKB	NM_001823	1.45092	9.4943e-42	8.7005e-40		1.56778	3.97102e-48	4.10596e-46		1.1228	6.45083e-07	1.04465e-05		425	ACBD4	NM_001135704#NM_001135706#NM_001135707#NM_024722#NM_001135705	0.838909	0.00378594	0.0234295		0.819272	0.0067302	0.0361377		0.870567	0.00517378	0.0293377
426	SNN	NM_003498	1.45014	3.20703e-43	3.08402e-41		1.47839	2.4141e-44	2.2386e-42		1.21922	3.1115e-13	1.11177e-11		426	KIFC3	NM_005550#NM_001130100	0.839062	1.49804e-11	4.09429e-10		0.869594	2.1518e-09	4.47758e-08		0.92077	8.03692e-05	0.000835433
427	NYAP1	NM_018698	1.44998	6.58313e-28	4.20313e-26		1.65585	6.23868e-42	5.46013e-40		1.40625	9.47204e-21	5.63213e-19		427	ADAMTS10	NM_030957	0.839198	1.6853e-07	2.95884e-06		0.875513	0.00105692	0.00751619		0.895605	0.000140472	0.00136092
428	SHB	NM_003028	1.44843	1.38017e-49	1.5358e-47		1.503	2.39933e-73	4.21561e-71		1.4798	9.85406e-65	2.42389e-62		428	MAP3K12	NM_001193511#NM_006301	0.839326	1.36282e-09	3.07695e-08		0.863523	8.43868e-07	1.24413e-05		0.873111	8.18947e-09	1.78852e-07
429	TNFRSF11A	NM_003839	1.44495	1.17608e-06	1.81046e-05		1.45967	1.79578e-06	2.51431e-05		1.13337	0.00281753	0.0178816		429	YPEL4	NM_145008	0.83953	0.00503871	0.0297034		0.803384	0.000779736	0.0058195		0.862628	0.00241614	0.0157931
430	KLHL21	NM_014851	1.4432	6.99085e-48	7.56306e-46		1.4552	3.60963e-58	4.66022e-56		1.44955	2.36958e-61	5.37596e-59		430	DLG4	NM_001365	0.83984	3.32757e-06	4.77632e-05		0.842587	2.6297e-09	5.42374e-08		0.869694	2.88103e-10	7.50545e-09
431	AGAP3	NM_031946#NM_001042535	1.44253	9.33131e-45	9.39888e-43		1.49205	2.0481e-53	2.36931e-51		1.2974	5.55666e-30	4.72175e-28		431	CCDC8	NM_032040	0.839866	3.93045e-05	0.000447814		0.845416	2.44071e-05	0.000270049		0.910303	0.000652715	0.00520036
432	SLC22A5	NM_003060	1.43909	3.38402e-26	2.00705e-24		1.47576	6.26642e-17	2.24936e-15		1.49418	3.57244e-55	6.22991e-53		432	RABGGTA	NM_004581#NM_182836	0.840039	7.95651e-10	1.84819e-08		0.927331	0.00784999	0.0411574		0.92912	0.00345986	0.0211428
433	CDC42EP4	NM_012121	1.43756	3.50487e-35	2.77634e-33		1.48002	6.95419e-51	7.52341e-49		1.4738	4.51111e-65	1.1335e-62		433	ABHD16B	NM_080622	0.840341	0.000550307	0.00452006		0.840069	0.000600267	0.00463244		0.786972	7.59261e-07	1.20944e-05
434	CYGB	NM_134268	1.43447	0.000144351	0.00140316		1.67655	5.10231e-08	8.95125e-07		1.71615	4.3602e-11	1.23352e-09		434	HSPA1A	NM_005345	0.84037	5.89408e-09	1.24308e-07		0.67257	7.38968e-35	5.32969e-33		0.885138	0.00551136	0.0309441
435	LOC439990	NR_024369	1.43286	2.91249e-10	7.10429e-09		1.43026	1.82301e-07	2.96452e-06		1.22492	0.000203746	0.00188038		435	RPAP1	NM_015540	0.840383	1.21167e-09	2.76238e-08		0.881701	3.07008e-05	0.000331881		0.935284	0.00622282	0.034175
436	PGF	NM_002632	1.43208	3.61213e-16	1.32926e-14		1.46203	6.63615e-32	4.3438e-30		2.35088	1.54013e-247	5.14139e-244		436	LOC100505854	NR_036533	0.840501	5.74711e-05	0.000626977		0.888162	0.00596687	0.0326696		0.907807	0.00672021	0.036478
437	TACC1	NM_001122824#NM_001146216#NM_006283	1.42666	2.98981e-30	2.06094e-28		1.47499	1.34876e-13	4.07732e-12		1.44023	7.74649e-69	2.10488e-66		437	FRS2	NM_006654#NM_001042555	0.840805	1.36913e-11	3.75513e-10		0.817818	2.99134e-18	1.12563e-16		0.902837	1.70697e-06	2.54228e-05
438	ACER2	NM_001010887	1.42542	2.98818e-15	1.06283e-13		1.59992	6.98388e-23	3.35112e-21		1.13751	0.000205905	0.00189582		438	KIAA2026	NM_001017969	0.841178	2.38205e-09	5.24636e-08		0.865596	2.30973e-07	3.70444e-06		0.908693	0.000825113	0.00637607
439	FOSL2	NM_005438	1.42427	2.53764e-15	9.06721e-14		1.51564	5.63813e-11	1.39258e-09		1.10433	0.00144074	0.0102626		439	DOPEY1	NM_001199942#NM_015018	0.841203	1.52547e-09	3.42761e-08		0.847359	6.89215e-09	1.33656e-07		0.909294	0.00311248	0.0194316
440	MT1X	NM_005952	1.42313	1.33481e-06	2.04268e-05		1.51924	9.94552e-07	1.45254e-05		1.29284	0.00172257	0.0119021		440	CNOT3	NM_014516	0.841235	1.68148e-12	4.93629e-11		0.853431	5.07571e-12	1.34325e-10		0.878667	1.23495e-09	2.95984e-08
441	DSTNP2	NM_006870#NM_001011546	1.42034	1.50979e-07	2.67077e-06		1.35036	4.93615e-06	6.29629e-05		1.16648	0.000634183	0.00507694		441	FANCM	NM_020937	0.841405	2.59635e-05	0.000309233		0.907561	0.00404091	0.0237435		0.92037	0.00352543	0.0214649
442	BCAR1	NM_001170719#NM_001170720#NM_001170714#NM_001170715#NM_001170717#NM_014567#NM_001170716#NM_001170718	1.4167	3.53849e-15	1.25474e-13		1.52297	2.48178e-20	1.07397e-18		1.12562	0.000423794	0.00357002		442	POLG	NM_001126131#NM_002693	0.841462	1.84535e-11	4.99678e-10		0.840965	7.41294e-13	2.13069e-11		0.865594	1.87792e-11	5.50605e-10
443	MAFB	NM_005461	1.41565	1.0276e-07	1.85142e-06		1.61239	2.31831e-15	7.71713e-14		1.50402	1.15596e-60	2.50116e-58		443	MIER2	NM_017550	0.841474	3.19376e-10	7.74992e-09		0.884159	2.59994e-06	3.50579e-05		0.921193	0.000115085	0.00114487
444	C14orf132	NR_023938	1.41501	2.27691e-23	1.20377e-21		1.35703	1.8896e-22	8.92043e-21		1.66099	3.39488e-97	1.84492e-94		444	KDM3A	NM_001005366#NM_032590	0.842032	4.39347e-10	1.05299e-08		0.845267	9.91227e-10	2.1527e-08		0.862047	3.32676e-10	8.62816e-09
445	ALDH1A3	NM_000693	1.41442	8.2154e-24	4.43366e-22		1.40002	9.55258e-19	3.74538e-17		1.11552	1.81431e-05	0.000220243		445	VEGFC	NM_005429	0.842284	2.46309e-11	6.58551e-10		0.801041	2.32687e-12	6.40452e-11		0.819879	6.23375e-20	3.55293e-18
446	BCL7A	NM_001024808#NM_020993	1.41396	1.56694e-33	1.18884e-31		1.42236	1.88072e-19	7.71031e-18		1.16649	6.62849e-12	2.0398e-10		446	LEMD3	NM_014319#NM_001167614	0.842416	3.51082e-08	6.75789e-07		0.822361	3.48259e-13	1.02366e-11		0.872064	9.77016e-10	2.3659e-08
447	MAP6D1	NM_024871	1.41173	7.77265e-24	4.20443e-22		1.31087	2.52413e-12	6.91487e-11		1.23313	2.57522e-07	4.44772e-06		447	AGTR1	NM_000685#NM_032049#NM_004835#NM_031850#NM_009585	0.84258	9.43814e-09	1.93805e-07		0.834503	1.05445e-10	2.52981e-09		0.895312	4.52045e-05	0.000502539
448	PCDH1	NM_032420#NM_002587	1.41004	2.01305e-05	0.000245517		1.32237	0.000491269	0.00388625		1.5017	1.98793e-17	9.5388e-16		448	ARMCX1	NM_016608	0.842761	0.000523648	0.00434374		0.782023	6.86218e-11	1.67037e-09		0.902941	0.000398613	0.00338105
449	TBXA2R	NM_201636#NM_001060	1.4078	3.8939e-11	1.02354e-09		1.76442	1.67805e-16	5.92335e-15		1.30099	5.64765e-13	1.95807e-11		449	DAPK3	NM_001348	0.843713	0.000132669	0.0013037		0.862745	0.0015817	0.010701		0.851064	1.06418e-06	1.65344e-05
450	FHDC1	NM_033393	1.40686	7.53826e-12	2.12234e-10		1.52208	1.6187e-10	3.80542e-09		1.22672	1.02234e-07	1.88853e-06		450	MIR5047	NR_030228	0.84419	1.94972e-12	5.69512e-11		0.828954	7.2421e-12	1.90026e-10		0.825821	4.90531e-10	1.23921e-08
451	THBS2	NM_003247	1.40681	3.69612e-41	3.34771e-39		1.42044	1.3768e-35	1.02137e-33		1.34859	8.85405e-33	8.24308e-31		451	SNX16	NM_022133#NM_152836#NM_152837	0.844362	1.57302e-08	3.16337e-07		0.861451	2.82584e-06	3.779e-05		0.868975	2.65727e-07	4.57928e-06
452	SPNS2	NM_001124758	1.40622	0.000143145	0.00139227		1.72011	2.10229e-06	2.90174e-05		1.41514	4.72753e-08	9.16789e-07		452	LRCH4	NM_002319	0.844733	1.71619e-08	3.44241e-07		0.892228	3.98205e-05	0.000421052		0.883407	6.04363e-08	1.15006e-06
453	IFFO2	NM_001136265	1.40594	1.35517e-16	5.08309e-15		1.52516	2.29991e-44	2.14121e-42		1.47429	1.94904e-64	4.7443e-62		453	HINFP	NM_015517#NM_198971	0.844862	1.35691e-07	2.41127e-06		0.895108	0.000418572	0.00337632		0.850022	1.40092e-09	3.34388e-08
454	CARD9	NM_052814#NM_052813	1.40532	0.00376929	0.0233587		1.8519	0.00123817	0.008624		1.35866	0.00225365	0.0149272		454	TUBG2	NM_016437	0.845152	7.8834e-08	1.44486e-06		0.826958	0.00181973	0.0120668		0.876311	7.25131e-05	0.00076397
455	TWIST2	NM_057179	1.4026	4.45391e-08	8.45483e-07		1.75086	1.07283e-15	3.6333e-14		1.75422	3.54288e-15	1.45246e-13		455	SRCAP	NM_006662	0.845292	2.17283e-05	0.000263081		0.851539	0.000599505	0.00462809		0.848098	3.95985e-11	1.12846e-09
456	ANKZF1	NM_018089#NM_001042410	1.4001	2.36473e-29	1.57433e-27		1.36701	5.6528e-22	2.61574e-20		1.19573	8.95181e-09	1.94954e-07		456	MON1B	NM_014940	0.8453	1.52902e-10	3.85854e-09		0.8754	1.96505e-05	0.000222262		0.926102	0.000681854	0.00540581
457	C4orf49	NM_032623	1.39948	3.93262e-37	3.29382e-35		1.43195	1.69985e-31	1.10339e-29		1.20417	1.77946e-14	7.0122e-13		457	SERPINB8	NM_001031848#NM_198833#NM_002640	0.845306	5.57757e-10	1.31653e-08		0.804946	2.4497e-12	6.72674e-11		0.867504	6.11357e-07	9.94168e-06
458	MTSS1L	NM_138383	1.39823	1.30765e-32	9.66999e-31		1.48258	6.19579e-57	7.66048e-55		1.26032	2.38242e-27	1.88082e-25		458	SZT2	NM_032431#NM_172230	0.845434	9.13468e-11	2.34173e-09		0.878777	4.05069e-07	6.23972e-06		0.907713	6.39603e-06	8.53097e-05
459	SFRP1	NM_003012	1.3963	4.30959e-29	2.84482e-27		1.41314	1.37601e-28	8.2636e-27		1.16331	7.71616e-10	1.89602e-08		459	ZNF548	NM_152909#NM_001172773	0.845515	1.75218e-10	4.39796e-09		0.856164	1.97819e-07	3.20128e-06		0.905311	0.000455063	0.00380462
460	CARD10	NM_014550	1.3962	6.44062e-29	4.19232e-27		1.47772	1.90499e-40	1.60707e-38		1.2808	1.04585e-25	7.63729e-24		460	ZNF184	NM_007149	0.845664	4.43937e-06	6.20079e-05		0.731737	4.16452e-16	1.43747e-14		0.799754	1.18671e-11	3.55525e-10
461	BAG5	NM_001015048#NM_001015049#NM_004873	1.39539	2.22329e-40	1.98297e-38		1.43968	1.03957e-53	1.21463e-51		1.11299	5.89216e-06	7.90856e-05		461	HCFC1	NM_005334	0.845765	3.99499e-05	0.000453841		0.869789	0.00249783	0.0158311		0.885715	1.03493e-05	0.000133541
462	C20orf112	NM_080616	1.39469	5.0726e-28	3.25649e-26		1.44318	5.42743e-33	3.67618e-31		1.71121	1.56202e-73	5.21448e-71		462	KBTBD6	NM_152393	0.845838	7.38152e-09	1.53053e-07		0.865343	2.41581e-05	0.000267802		0.922591	0.00133492	0.0096428
463	TACC2	NM_006997#NM_206860#NM_206862#NM_206861	1.3942	3.76073e-33	2.79875e-31		1.39304	2.78511e-28	1.65604e-26		1.12621	1.05484e-06	1.64112e-05		463	ZNF526	NM_133444	0.846023	2.64483e-09	5.80869e-08		0.82076	1.45526e-11	3.73698e-10		0.8771	1.21279e-06	1.85961e-05
464	RASSF2	NM_014737	1.39169	9.83543e-06	0.000128759		1.40559	1.01275e-05	0.000121738		1.1433	0.00717004	0.0385082		464	MBOAT7	NM_001146056#NM_001146083#NM_024298	0.846201	8.75295e-06	0.000115559		0.852744	4.79073e-05	0.000495353		0.919786	0.00226843	0.0149996
465	LOC730101	NR_024405#NR_024403	1.39089	4.87857e-26	2.87159e-24		1.39777	3.9404e-24	1.96751e-22		1.62053	9.82205e-101	5.59809e-98		465	NFXL1	NM_152995	0.846299	1.31013e-09	2.96632e-08		0.849986	1.13094e-08	2.12785e-07		0.883972	4.70633e-07	7.77775e-06
466	SBK1	NM_001024401	1.39035	0.000155692	0.00149168		1.34587	0.000394139	0.00320134		1.1955	0.00117753	0.00866115		466	ARHGAP29	NM_004815	0.846669	1.48575e-07	2.63221e-06		0.836649	0.000346666	0.00286637		0.850027	2.21621e-17	1.05907e-15
467	SEMA3F	NM_004186	1.3902	8.05443e-25	4.48133e-23		1.51552	5.92972e-47	5.87143e-45		1.34599	1.58299e-33	1.52857e-31		467	CAD	NM_001007214#NM_014412	0.846755	6.42429e-05	0.000688797		0.860039	0.000159645	0.00144652		0.874312	1.3244e-05	0.000166749
468	RHOBTB3	NM_014899	1.38652	4.63484e-16	1.70027e-14		1.4789	1.21646e-13	3.69171e-12		1.08877	0.00210628	0.014099		468	ZNF566	NM_032838#NM_001145343#NM_001145344#NM_001145345	0.846853	0.00361098	0.0225558		0.865831	0.000771063	0.00576138		0.804235	3.30174e-10	8.57278e-09
469	KIAA1024	NM_015206	1.38463	0.00142289	0.0102878		1.24275	0.00904768	0.0462842		1.45537	3.64226e-06	5.09044e-05		469	LOC344595	NR_028302	0.846889	3.22184e-10	7.80187e-09		0.801114	6.1329e-13	1.77368e-11		0.932957	0.00444105	0.0259381
470	AVPI1	NM_021732	1.38169	1.89268e-29	1.26366e-27		1.4048	4.03225e-29	2.46664e-27		1.11906	3.69055e-06	5.15485e-05		470	CHD1	NM_001270	0.847441	5.00312e-10	1.18935e-08		0.844973	1.29636e-08	2.41574e-07		0.882574	1.06077e-06	1.64923e-05
471	CLCN2	NM_001171088#NM_004366#NM_001171089#NM_001171087	1.3796	5.08205e-09	1.08246e-07		1.53056	7.6976e-14	2.3606e-12		1.24724	4.43075e-08	8.62814e-07		471	IRF2BP1	NM_015649	0.847759	3.3634e-05	0.000389798		0.847678	2.85966e-09	5.85154e-08		0.852075	2.85897e-15	1.1762e-13
472	RHOQ	NM_004310	1.37864	2.19384e-37	1.85745e-35		1.44149	4.26462e-45	4.01838e-43		1.10349	0.000277423	0.00245469		472	MAZ	NM_001042539#NM_002383	0.848183	0.000597473	0.00486133		0.861696	0.00839297	0.0435257		0.838007	4.5513e-10	1.15855e-08
473	TRIM62	NM_018207	1.37857	7.58124e-24	4.1104e-22		1.32671	1.07277e-18	4.15729e-17		1.11387	3.62197e-06	5.06512e-05		473	ACTR1B	NM_005736	0.848295	9.9275e-07	1.54451e-05		0.865795	9.18273e-07	1.34872e-05		0.933413	0.00213007	0.0142251
474	RRM2	NM_001033	1.37758	9.20985e-45	9.3167e-43		1.38842	5.52395e-13	1.60552e-11		1.07022	0.000468948	0.00390534		474	ZSWIM4	NM_023072	0.848364	0.00134008	0.00978596		0.847218	1.37186e-06	1.96072e-05		0.906086	0.00123678	0.00901751
475	NET1	NM_005863#NM_001047160	1.37757	2.60999e-31	1.86515e-29		1.34097	4.17231e-28	2.44971e-26		1.50118	2.00067e-40	2.44773e-38		475	FIGN	NM_004469	0.848812	4.62024e-09	9.87792e-08		0.855075	4.99581e-07	7.61031e-06		0.904306	1.12518e-05	0.000143679
476	SSH1	NM_018984#NM_001161330	1.37684	5.65748e-17	2.18158e-15		1.41197	9.45275e-19	3.71247e-17		1.3674	1.20836e-39	1.44805e-37		476	NRG1	NM_001160004#NM_013964#NM_001159995#NM_013962#NM_001160008#NM_013960#NM_001160002#NM_001159999#NM_013959#NM_001160005#NM_001160001#NM_013957#NM_001160007#NM_013958#NM_013956#NM_004495	0.848877	3.74618e-08	7.19316e-07		0.856822	2.82681e-06	3.779e-05		0.894226	0.000797317	0.00620107
477	SLC25A22	NM_001191061#NM_001191060#NM_024698	1.37526	5.10809e-20	2.27798e-18		1.42912	2.15241e-40	1.80278e-38		1.22817	2.4949e-16	1.09794e-14		477	AHR	NM_001621	0.849001	9.81644e-05	0.00100214		0.856299	0.000307189	0.00258495		0.764968	4.33265e-22	2.77385e-20
478	GLUD1	NM_005271	1.37212	8.15848e-21	3.79776e-19		1.39985	1.04706e-43	9.59517e-42		1.08807	9.37357e-05	0.000955678		478	TRIM39	NM_172016#NM_021253	0.849093	5.98081e-06	8.12083e-05		0.851818	2.51162e-05	0.000276716		0.871505	1.48717e-08	3.12239e-07
479	HOXD9	NM_014213	1.37118	6.73292e-20	2.99685e-18		1.39357	1.59203e-32	1.06293e-30		1.47353	3.21876e-48	4.79438e-46		479	MCL1	NM_001197320#NM_021960#NM_182763	0.849464	3.56325e-05	0.000410582		0.822854	0.000312949	0.00263057		0.947308	0.00636247	0.0348193
480	SLC2A11	NM_030807#NM_001024938#NM_001024939	1.36767	4.81762e-09	1.02811e-07		1.56586	9.43579e-09	1.79119e-07		1.22018	1.2408e-05	0.000156985		480	NFKB1	NM_001165412#NM_003998	0.849798	1.83383e-07	3.20755e-06		0.843954	1.433e-10	3.38587e-09		0.84882	1.45158e-12	4.77081e-11
481	PPARGC1B	NM_001172698#NM_133263	1.36531	8.92043e-06	0.000117571		1.51109	1.74493e-18	6.67357e-17		1.40934	3.00587e-17	1.42189e-15		481	GRIN2D	NM_000836	0.851299	5.95193e-05	0.000645209		0.869915	0.00448163	0.0258393		0.865694	7.94218e-05	0.000826663
482	RAD9A	NM_004584	1.36188	9.26344e-22	4.46326e-20		1.47785	1.60812e-36	1.22008e-34		1.47686	1.86727e-61	4.32023e-59		482	FBXO30	NM_032145	0.851606	3.41881e-09	7.40414e-08		0.891334	0.000107428	0.00101717		0.844461	8.70166e-11	2.4064e-09
483	ANKRD33B	NM_001164440	1.35924	2.0986e-33	1.58193e-31		1.43762	9.2118e-48	9.35919e-46		1.64439	1.43963e-62	3.3981e-60		483	CSRP2BP	NM_020536	0.851845	0.000935253	0.00718206		0.871886	0.00110279	0.00779355		0.841425	3.11118e-05	0.000360805
484	MEGF9	NM_001080497	1.35902	2.78285e-18	1.15301e-16		1.41757	8.89073e-19	3.50944e-17		1.13837	5.0443e-08	9.706e-07		484	SCAF1	NM_021228	0.85191	3.06547e-09	6.70102e-08		0.920056	0.000488008	0.00386249		0.863434	1.84297e-07	3.26015e-06
485	RASSF4	NM_032023	1.35766	0.00164725	0.0116659		1.38664	0.00135796	0.00935517		1.4397	6.3488e-06	8.47765e-05		485	CHIC2	NM_012110	0.851964	0.00120953	0.00897561		0.848062	7.39421e-05	0.000729679		0.835286	4.36461e-08	8.50643e-07
486	CCNE1	NM_057182#NM_001238	1.3568	2.16458e-09	4.8036e-08		1.32366	7.34374e-16	2.51257e-14		1.12166	1.06946e-05	0.00013739		486	ZNF850	NM_001193552	0.852323	0.000702091	0.00558804		0.880606	0.00273625	0.0171745		0.850566	1.26305e-12	4.18653e-11
487	UPF1	NM_002911	1.35524	1.58296e-12	4.65289e-11		1.45393	6.51949e-15	2.10716e-13		1.10915	0.000148611	0.00142676		487	SYNC	NM_001161708#NM_030786	0.852399	7.02407e-05	0.000745959		0.841428	4.09042e-09	8.16966e-08		0.929475	0.00232192	0.0152927
488	ZBTB48	NM_005341	1.35358	6.82024e-22	3.2997e-20		1.29244	1.29022e-12	3.63251e-11		1.11803	0.00429627	0.0252499		488	PGBD1	NM_032507#NM_001184743	0.852458	3.16531e-09	6.89348e-08		0.863813	1.40412e-07	2.31719e-06		0.905476	1.65806e-05	0.000203496
489	AQP3	NM_004925	1.3532	0.000583999	0.0047683		1.53781	1.62733e-06	2.29358e-05		1.09662	0.00240934	0.0157531		489	TGFB1I1	NM_001164719#NM_015927#NM_001042454	0.852571	3.63353e-10	8.77153e-09		0.874361	4.68899e-09	9.28579e-08		0.919263	5.35949e-05	0.000583057
490	SLC10A3	NM_019848#NM_001142391#NM_001142392	1.35196	2.48116e-26	1.49048e-24		1.35704	1.10912e-34	7.92597e-33		1.10632	3.30703e-06	4.67506e-05		490	ZNF182	NM_001145665#NM_001029997	0.852851	0.00110024	0.00827333		0.841343	0.00286123	0.0178297		0.77169	1.02555e-06	1.59874e-05
491	CRKL	NM_005207	1.35181	1.16128e-12	3.4394e-11		1.4708	1.99139e-21	9.01836e-20		1.15239	2.28813e-07	3.97243e-06		491	C19orf48	NM_199249#NM_199250	0.852853	9.13926e-11	2.34173e-09		0.843807	9.58665e-10	2.08586e-08		0.863798	1.01717e-09	2.45805e-08
492	NR2F6	NM_005234	1.34922	1.1325e-12	3.35842e-11		1.4179	9.71252e-37	7.41706e-35		1.14269	2.58362e-10	6.7684e-09		492	TCP11L1	NM_001145541#NM_018393	0.852943	2.61444e-08	5.11676e-07		0.856129	7.27204e-08	1.25043e-06		0.838712	1.34187e-13	4.97848e-12
493	BAIAP2	NM_017450#NM_006340#NM_017451#NM_001144888	1.34792	5.02843e-20	2.24674e-18		1.32083	1.14339e-19	4.76271e-18		1.39853	6.06055e-38	6.97649e-36		493	ATXN7L2	NM_153340	0.852999	1.31142e-05	0.000167991		0.815177	8.59012e-06	0.000104495		0.794826	1.13231e-13	4.22681e-12
494	ZFP36L2	NM_004926	1.34749	7.5293e-25	4.19916e-23		1.39086	2.33736e-24	1.17461e-22		2.18885	8.79184e-157	1.02724e-153		494	PDE4DIP	NM_014644#NM_001198834#NM_001198832	0.853352	1.47898e-09	3.32957e-08		0.844672	3.00826e-12	8.16458e-11		0.871284	3.59434e-08	7.13009e-07
495	NRP2	NM_018534#NM_201266#NM_201267#NM_201279#NM_003872	1.34693	2.58862e-27	1.6174e-25		1.36659	3.10418e-25	1.64486e-23		1.32508	1.28418e-23	8.64805e-22		495	ZNF549	NM_153263#NM_001199295	0.853683	4.42448e-07	7.2965e-06		0.86057	0.000193742	0.00172024		0.803421	1.39463e-13	5.16478e-12
496	KSR1	NM_014238	1.34564	3.55673e-24	1.94191e-22		1.39527	9.73384e-25	5.04347e-23		1.11495	2.47565e-06	3.57547e-05		496	ANKS3	NM_133450	0.85419	5.91085e-07	9.5456e-06		0.87116	6.07607e-05	0.000614391		0.842976	5.93505e-14	2.24055e-12
497	ENDOD1	NM_015036	1.34355	6.25269e-26	3.67118e-24		1.31864	4.79582e-20	2.04879e-18		1.38437	3.2141e-51	5.14433e-49		497	BRPF3	NM_015695	0.85484	2.31269e-08	4.5529e-07		0.850158	6.60139e-11	1.61192e-09		0.874686	4.94573e-10	1.24808e-08
498	MAPKAPK2	NM_032960#NM_004759	1.34353	5.20454e-14	1.70575e-12		1.34276	2.07579e-24	1.04994e-22		1.20512	8.61009e-18	4.20043e-16		498	AFTPH	NR_027083#NM_001010982#NM_001145526	0.854999	2.823e-08	5.49731e-07		0.84685	2.56439e-10	5.93314e-09		0.901436	1.1328e-06	1.74958e-05
499	GIPC3	NM_133261	1.33941	0.00157588	0.0112341		1.30588	0.00274388	0.0172039		1.25727	0.00056523	0.00460219		499	FBXO46	NM_001080469	0.855111	2.47432e-07	4.22352e-06		0.856933	3.99781e-08	7.11507e-07		0.871938	1.31739e-08	2.79557e-07
500	ZADH2	NM_175907	1.33873	1.34933e-28	8.73442e-27		1.46129	1.63513e-34	1.15787e-32		1.19965	2.68874e-16	1.18102e-14		500	TRO	NM_001039705#NM_016157#NM_177556	0.855813	4.38043e-07	7.22894e-06		0.852233	2.45457e-09	5.08047e-08		0.890724	1.196e-06	1.83991e-05
501	ULBP1	NM_025218	1.33735	2.23408e-11	6.02145e-10		1.42683	4.05389e-09	8.10361e-08		2.39365	6.80242e-80	2.74067e-77		501	ELOVL4	NM_022726	0.855837	7.18585e-09	1.49129e-07		0.878382	9.32403e-06	0.000112776		0.941825	0.00804212	0.0422501
502	ATP2B4	NM_001001396#NM_001684	1.33531	1.27244e-17	5.10023e-16		1.38331	1.02271e-10	2.45872e-09		1.21794	5.13098e-16	2.22038e-14		502	RIPK2	NM_003821	0.856045	9.80363e-07	1.52727e-05		0.829067	1.52965e-10	3.60695e-09		0.896245	6.85102e-07	1.10334e-05
503	AMPD3	NM_001172431#NM_001025389#NM_000480	1.3332	3.93013e-05	0.000447814		1.26651	0.000883089	0.00649136		1.23371	0.00131279	0.00949762		503	NT5C	NM_014595	0.856116	2.85274e-07	4.83765e-06		0.842035	2.65285e-08	4.83178e-07		0.836773	4.80436e-11	1.3559e-09
504	CLCF1	NM_001166212#NM_013246	1.33265	3.32598e-08	6.41797e-07		1.35706	3.44382e-07	5.38296e-06		1.30329	2.78611e-15	1.1488e-13		504	MVD	NM_002461	0.856276	2.79193e-10	6.8497e-09		0.884443	8.7196e-06	0.000105959		0.917699	2.20786e-05	0.000263097
505	ALKBH5	NM_017758	1.33255	1.44261e-24	7.98839e-23		1.38302	1.00145e-28	6.03144e-27		1.21785	5.62738e-11	1.58054e-09		505	VMP1	NM_001144939#NM_001144940#NM_182566#NM_001144941	0.856891	8.47396e-09	1.75239e-07		0.855269	2.7118e-10	6.24329e-09		0.929243	0.000683267	0.00541042
506	ARF6	NM_001663	1.3288	2.40364e-11	6.43395e-10		1.33888	9.15661e-08	1.55052e-06		1.14703	1.46846e-05	0.000182526		506	OBSL1	NM_015311#NM_001173431	0.856923	2.22772e-08	4.39302e-07		0.928756	0.00297625	0.0184285		0.933604	0.00995119	0.0499226
507	VEZF1	NM_007146	1.32797	5.07304e-32	3.65885e-30		1.39153	7.05294e-40	5.80328e-38		1.35293	1.27759e-40	1.57131e-38		507	ZNF205	NM_003456#NM_001042428	0.85704	0.000227065	0.00207186		0.856296	0.000716488	0.00540093		0.848861	2.84168e-06	4.06143e-05
508	PVRL1	NM_203285	1.32542	1.22031e-14	4.15084e-13		1.25733	4.42444e-09	8.80666e-08		1.31074	3.0392e-18	1.54057e-16		508	FNIP2	NM_020840	0.857835	8.17619e-07	1.28747e-05		0.889599	1.83127e-05	0.000208645		0.920635	0.000584671	0.00474395
509	ZNF441	NM_152355	1.32529	1.13126e-11	3.14332e-10		1.441	2.57195e-21	1.15802e-19		1.10798	0.00914829	0.0466966		509	DUS3L	NM_001161619#NM_020175	0.857861	1.49488e-07	2.64639e-06		0.820927	3.96987e-12	1.06385e-10		0.875236	2.78783e-07	4.7761e-06
510	SHOX	NM_006883	1.32497	0.0001017	0.00103507		1.39309	0.00025083	0.00216049		1.35888	1.71545e-05	0.00020933		510	FTSJD1	NM_001099642#NM_018348	0.8579	1.70603e-06	2.56707e-05		0.841469	8.40123e-11	2.0302e-09		0.884437	2.238e-09	5.24025e-08
511	LOC100507156	NM_001195138	1.32493	9.14207e-06	0.000120153		1.46217	1.38078e-06	1.97225e-05		1.49579	4.93668e-08	9.52605e-07		511	ERCC2	NM_000400	0.857931	4.40479e-10	1.05462e-08		0.889466	1.3902e-06	1.9845e-05		0.938271	0.00368656	0.0222604
512	SIX1	NM_005982	1.32472	6.04866e-27	3.74921e-25		1.33156	3.94936e-27	2.21848e-25		1.19961	2.75464e-11	7.94696e-10		512	YIF1A	NM_020470	0.858129	1.2419e-09	2.82578e-08		0.896226	7.40925e-05	0.000730445		0.926945	0.000182185	0.0017002
513	ARRDC2	NM_001025604	1.32307	1.06279e-10	2.70831e-09		1.32179	3.55193e-15	1.16739e-13		1.47477	4.90642e-59	9.79942e-57		513	SH3RF1	NM_020870	0.858384	0.00135874	0.00990674		0.840471	4.19014e-05	0.000440464		0.908521	8.7476e-05	0.000899709
514	PPP1R13B	NM_015316	1.31915	6.23058e-23	3.18591e-21		1.39264	1.82863e-24	9.30968e-23		1.07987	0.000401784	0.00340447		514	MAP1S	NM_018174	0.858757	6.86537e-07	1.09733e-05		0.87567	2.71205e-06	3.64015e-05		0.932694	0.00271214	0.0173399
515	PLEKHA2	NM_021623	1.31847	4.80501e-29	3.16291e-27		1.35107	8.48856e-36	6.3374e-34		1.12976	2.65268e-09	6.1741e-08		515	SCYL3	NM_020423#NM_181093	0.858906	0.000160618	0.00152885		0.89857	0.00184283	0.0121958		0.909533	0.000145854	0.00140318
516	EPHA2	NM_004431	1.3177	1.94999e-05	0.000238697		1.42179	3.98148e-06	5.18902e-05		1.1773	0.000389706	0.00331151		516	IKBKE	NM_001193321#NM_001193322#NM_014002	0.858944	8.61382e-05	0.000896206		0.760833	6.36044e-13	1.83722e-11		0.854962	2.32337e-05	0.000275736
517	SNX33	NM_153271	1.31769	1.58178e-29	1.06522e-27		1.38764	7.31928e-38	5.81758e-36		1.29574	2.04119e-35	2.13895e-33		517	RHBDD3	NM_012265	0.858965	6.43104e-07	1.03215e-05		0.862251	5.47615e-06	6.93211e-05		0.897572	4.00514e-06	5.538e-05
518	ADM2	NM_024866	1.31731	0.00626934	0.035602		1.33803	0.00149471	0.0101625		1.46911	1.08833e-10	2.98149e-09		518	TOPORS	NM_005802#NM_001195622	0.858979	2.3727e-07	4.06489e-06		0.851622	1.83527e-08	3.3849e-07		0.856255	2.11421e-13	7.69548e-12
519	NOTCH1	NM_017617	1.31646	3.22103e-20	1.4587e-18		1.47081	4.46489e-57	5.54976e-55		1.4216	2.74312e-27	2.15829e-25		519	ZNF229	NM_182490	0.85899	0.00464954	0.0278234		0.805269	0.000221545	0.00193752		0.787619	6.78294e-05	0.000720799
520	STARD5	NM_181900	1.3164	8.28901e-08	1.51445e-06		1.32022	7.10921e-10	1.57617e-08		1.7252	1.98341e-59	4.10163e-57		520	MAD1L1	NM_003550#NM_001013836#NM_001013837	0.859051	8.98468e-09	1.85472e-07		0.868946	6.77307e-06	8.43674e-05		0.921233	6.92502e-05	0.000733895
521	SLC25A42	NM_178526	1.31469	1.32262e-12	3.89748e-11		1.49884	9.04385e-29	5.46089e-27		1.09395	0.000121556	0.00120056		521	ZNF438	NM_001143767#NM_182755#NM_001143766#NM_001143768#NM_001143771#NM_001143770#NM_001143769#NR_026560	0.859097	0.0094387	0.0499345		0.782313	0.000347006	0.00286734		0.808101	6.91919e-05	0.000733895
522	CAMSAP1	NM_015447	1.31445	5.09165e-28	3.25977e-26		1.35199	1.98019e-27	1.13693e-25		1.14944	2.54272e-10	6.66873e-09		522	C11orf84	NM_138471	0.859106	3.27618e-09	7.11504e-08		0.879319	2.98455e-06	3.97396e-05		0.844398	1.94347e-15	8.1389e-14
523	ZBTB7A	NM_015898	1.31388	2.01175e-22	1.00236e-20		1.38856	4.29653e-38	3.4384e-36		1.16651	1.21943e-06	1.86857e-05		523	FXR2	NM_004860	0.859186	2.14801e-08	4.23942e-07		0.857107	1.99687e-09	4.18876e-08		0.871711	2.49125e-07	4.31545e-06
524	ELL	NM_006532	1.31273	6.96316e-12	1.96516e-10		1.32234	4.85213e-20	2.06906e-18		1.10082	0.00160937	0.011243		524	N6AMT1	NM_182749#NM_013240	0.859215	4.51809e-06	6.30321e-05		0.778928	2.82026e-10	6.48022e-09		0.843979	3.81549e-08	7.52409e-07
525	SKI	NM_003036	1.31152	4.38333e-11	1.1496e-09		1.44004	1.68739e-15	5.64106e-14		1.37692	7.95232e-29	6.49755e-27		525	ZNF500	NM_021646	0.85944	0.000130881	0.0012883		0.818993	3.33434e-07	5.22931e-06		0.870554	3.82749e-08	7.53504e-07
526	ZMIZ1	NM_020338	1.31041	2.88646e-20	1.31483e-18		1.34253	2.96524e-27	1.68184e-25		1.12597	5.60215e-07	9.15461e-06		526	APBB3	NM_133174#NM_133172#NM_006051#NM_133173	0.859536	8.16084e-08	1.4922e-06		0.873966	1.31929e-05	0.000154999		0.868507	3.89074e-08	7.64666e-07
527	DGKE	NM_003647	1.30994	1.14337e-16	4.33739e-15		1.45288	1.2606e-38	1.0193e-36		1.15502	4.27379e-10	1.09147e-08		527	CCDC22	NM_014008	0.859538	6.00338e-07	9.68165e-06		0.882091	2.53807e-05	0.000279499		0.914008	0.000106982	0.00107571
528	PHC2	NM_198040	1.30924	5.86476e-15	2.04549e-13		1.3044	1.99791e-12	5.52511e-11		1.26413	5.03321e-18	2.4866e-16		528	ZDBF2	NM_020923	0.859741	8.57127e-07	1.34696e-05		0.857671	2.69262e-06	3.61615e-05		0.895872	1.82565e-06	2.70526e-05
529	RAI1	NM_030665	1.30813	3.88495e-21	1.84895e-19		1.38919	2.84049e-26	1.55449e-24		1.11981	1.81531e-07	3.21364e-06		529	TBX18	NM_001080508	0.860071	2.17427e-07	3.74969e-06		0.904616	0.00072167	0.00543474		0.935962	0.00368887	0.0222685
530	ALAS1	NM_199166#NM_000688	1.30752	2.38559e-22	1.18358e-20		1.2979	2.1292e-24	1.07462e-22		1.13864	3.78716e-08	7.48083e-07		530	LCMT2	NM_014793	0.860408	3.75742e-06	5.34083e-05		0.828738	1.38256e-09	2.95048e-08		0.789022	6.32574e-13	2.18345e-11
531	ZDHHC8P1	NR_003950	1.30709	0.00626732	0.0355991		1.56312	2.27474e-06	3.10673e-05		1.8126	3.77879e-10	9.72498e-09		531	MFHAS1	NM_004225	0.860515	1.54448e-09	3.46366e-08		0.861573	5.28577e-08	9.25228e-07		0.793006	6.54612e-24	4.45976e-22
532	BAG3	NM_004281	1.30676	5.06378e-23	2.61215e-21		1.29448	4.89649e-25	2.55976e-23		1.36441	1.80188e-38	2.12658e-36		532	CENPBD1	NM_145039	0.860665	0.000524789	0.00434867		0.863344	0.00169052	0.0113355		0.908308	0.0082622	0.0431251
533	ARID5A	NM_031371#NM_016374	1.30633	3.00064e-12	8.62472e-11		1.36104	2.24141e-21	1.0131e-19		1.16931	2.05573e-11	6.00479e-10		533	WDR24	NM_032259	0.860791	1.39753e-05	0.000177872		0.874056	1.67852e-06	2.36288e-05		0.878907	9.54998e-07	1.49574e-05
534	RAB11FIP2	NM_014904	1.30482	2.90975e-10	7.10429e-09		1.32909	7.02427e-20	2.95753e-18		1.06938	0.00423096	0.0249292		534	REST	NM_005612#NM_001193508	0.860806	1.21952e-07	2.17373e-06		0.849676	1.5892e-08	2.94734e-07		0.880946	8.17771e-06	0.000107297
535	PNPLA2	NM_020376	1.3034	2.20471e-24	1.21223e-22		1.38962	1.70558e-41	1.4653e-39		1.16492	2.64895e-08	5.36369e-07		535	ARMCX5	NM_022838#NM_001168478#NM_001168482#NM_001168485#NM_001168480#NM_001168479	0.861414	0.00170883	0.0120096		0.776344	1.08414e-08	2.04473e-07		0.868426	0.000499495	0.00412737
536	GRPEL1	NM_025196	1.30243	2.17816e-26	1.31522e-24		1.3044	5.19395e-20	2.20276e-18		1.17786	1.10081e-12	3.67481e-11		536	ACVR1B	NM_020328#NM_020327#NM_004302	0.861416	4.66334e-06	6.49421e-05		0.923358	0.00520664	0.0291352		0.890887	2.67996e-07	4.60819e-06
537	CAMK2N1	NM_018584	1.30113	1.88501e-08	3.75844e-07		1.29625	3.24187e-08	5.84537e-07		1.28136	3.99299e-12	1.25246e-10		537	HEATR6	NM_022070	0.861425	9.85292e-08	1.78345e-06		0.853681	1.56934e-06	2.22122e-05		0.910995	7.93683e-05	0.000826506
538	AKNA	NM_030767	1.30029	8.97094e-17	3.43098e-15		1.32449	1.5514e-16	5.48457e-15		1.1386	0.000164125	0.00155274		538	APRT	NM_001030018#NM_000485	0.861621	1.42651e-07	2.53303e-06		0.859049	6.02405e-08	1.04818e-06		0.914131	0.00121273	0.00886153
539	CD82	NM_001024844#NM_002231	1.29945	6.71289e-23	3.41758e-21		1.26993	8.5486e-10	1.87045e-08		1.23603	9.10918e-20	5.15408e-18		539	AFG3L1P	NR_003228	0.862036	5.07816e-07	8.28098e-06		0.899177	0.000203327	0.00179567		0.934421	0.00388001	0.0232244
540	SOX11	NM_006941	1.2982	3.53821e-23	1.84968e-21		1.30639	1.33164e-19	5.53698e-18		1.25101	7.16411e-17	3.28301e-15		540	GTPBP6	NM_012227	0.862491	2.06373e-06	3.06192e-05		0.87289	2.03453e-06	2.81987e-05		0.872911	4.46975e-06	6.13324e-05
541	SLC4A11	NM_001174090#NM_032034#NM_001174089	1.2979	6.53778e-08	1.2125e-06		1.45369	2.50043e-15	8.28797e-14		1.3878	6.02938e-36	6.49284e-34		541	TRNP1	NM_001013642	0.86253	5.29039e-05	0.000582042		0.862058	7.68839e-08	1.31809e-06		0.934686	0.00908817	0.0464608
542	B3GNT5	NM_032047	1.29454	1.63493e-17	6.50851e-16		1.27553	1.62385e-06	2.29005e-05		1.6863	3.3347e-87	1.47029e-84		542	CABYR	NM_153769#NM_153770#NM_012189#NM_153768#NM_138643	0.862606	0.000144749	0.00140645		0.865381	6.76275e-05	0.000674197		0.903059	8.70781e-05	0.000896801
543	SEMA6B	NM_032108	1.29437	1.34042e-17	5.36351e-16		1.44265	1.52146e-25	8.11724e-24		1.16002	6.68144e-10	1.66098e-08		543	TBPL1	NM_004865	0.86269	2.04228e-08	4.04099e-07		0.842012	2.86776e-09	5.86297e-08		0.884498	3.22262e-06	4.56402e-05
544	KHK	NM_006558	1.29345	0.000212112	0.00194683		1.39409	3.0646e-06	4.07126e-05		1.31339	1.37867e-07	2.49577e-06		544	ZFP64	NM_199427#NM_022088#NM_199426#NM_018197	0.862755	1.82858e-05	0.00022549		0.809373	7.67193e-07	1.13755e-05		0.871818	8.64885e-07	1.36651e-05
545	LOC100506548	NR_037605	1.29306	8.62269e-24	4.64274e-22		1.37124	8.80558e-26	4.74121e-24		1.23039	2.44188e-12	7.84894e-11		545	KIAA1731	NM_033395	0.863103	1.0643e-07	1.91606e-06		0.916639	0.00240828	0.0153217		0.933643	0.00689184	0.0372367
546	CNNM4	NM_017649#NM_199076	1.29272	5.87999e-22	2.88058e-20		1.37117	1.57682e-28	9.42382e-27		1.24142	5.1076e-22	3.26105e-20		546	EMP3	NM_001425	0.863179	0.000354714	0.00308829		0.866567	0.000614407	0.00472596		0.90621	0.000635839	0.00508671
547	D4S234E	NM_014392#NM_001040101	1.29104	0.00726752	0.0401863		1.3429	0.00137448	0.00945503		1.53425	1.68811e-05	0.000206664		547	CCDC130	NM_030818	0.86352	0.000117746	0.00117585		0.8179	7.28578e-09	1.40706e-07		0.873246	1.8761e-07	3.31374e-06
548	GDPD5	NM_030792	1.29103	1.20463e-12	3.55876e-11		1.38827	2.17834e-20	9.46161e-19		1.16608	4.74612e-09	1.06642e-07		548	FANCF	NM_022725	0.863573	0.00307612	0.0196885		0.828354	0.00126805	0.00881373		0.867491	0.00626312	0.0343479
549	AGPAT2	NM_006412#NM_001012727	1.28995	9.18124e-19	3.86572e-17		1.32464	1.57728e-24	8.08285e-23		1.06476	0.00371318	0.0223752		549	HDAC9	NM_178425#NM_058176#NM_178423	0.86368	1.21419e-07	2.16754e-06		0.857541	1.23152e-07	2.0439e-06		0.919712	0.00116767	0.00861029
550	SPOCD1	NM_144569	1.28812	5.57598e-10	1.31653e-08		1.32779	3.52006e-13	1.03338e-11		1.09472	0.000150969	0.00144406		550	IRS1	NM_005544	0.863741	4.16284e-06	5.87069e-05		0.848289	4.64502e-07	7.10836e-06		0.635183	1.09062e-58	2.1598e-56
551	ZNF395	NM_018660	1.28763	4.52722e-18	1.86582e-16		1.37319	8.48266e-30	5.30007e-28		1.15396	1.13383e-07	2.0797e-06		551	TOR3A	NM_022371	0.863766	0.000302918	0.00268433		0.903207	0.000765586	0.00572854		0.920163	0.00225428	0.0149272
552	TCF7	NM_003202#NM_201634#NM_201632#NM_001134851#NM_213648	1.28646	1.26954e-08	2.57077e-07		1.20124	0.000436461	0.00350128		1.1656	0.00117065	0.0086214		552	MGRN1	NM_001142291#NM_015246#NM_001142289#NM_001142290	0.863787	6.26681e-09	1.31575e-07		0.881158	3.14555e-06	4.16933e-05		0.894774	0.000317866	0.00276027
553	TBX15	NM_152380	1.28611	3.05235e-23	1.60286e-21		1.35278	4.57805e-34	3.22228e-32		1.27078	2.2448e-27	1.77818e-25		553	SLC19A1	NM_194255	0.864171	7.86847e-06	0.000104889		0.882411	7.5677e-05	0.000743346		0.92131	0.000699291	0.00552248
554	SIX2	NM_005982	1.28489	0.00111276	0.00834769		1.39597	1.67845e-05	0.000192737		1.7251	2.31836e-17	1.10337e-15		554	PATZ1	NM_014323#NM_032052#NM_032050#NM_032051	0.864336	6.50603e-08	1.20757e-06		0.805305	3.07075e-14	9.65777e-13		0.91001	1.1432e-05	0.000145582
555	DENND3	NM_014957	1.28477	3.95702e-21	1.87942e-19		1.31031	4.7454e-24	2.3644e-22		1.40492	4.55374e-55	7.88236e-53		555	CDAN1	NM_138477	0.864369	1.24352e-09	2.82672e-08		0.878	3.30698e-06	4.36104e-05		0.889429	1.0931e-05	0.000140041
556	RALGDS	NM_001042368	1.28442	3.83704e-23	1.99697e-21		1.44615	2.67232e-31	1.72029e-29		1.12528	1.33177e-06	2.02083e-05		556	MEPCE	NM_001194992#NM_001194990#NM_001194991#NM_019606	0.864456	1.25083e-07	2.22615e-06		0.832028	3.34453e-12	9.02482e-11		0.791321	2.43685e-22	1.57305e-20
557	PFKFB4	NM_004567	1.28427	1.07774e-09	2.4715e-08		1.39109	7.77507e-13	2.2293e-11		1.37021	2.15802e-26	1.6215e-24		557	NR1H2	NM_007121	0.864512	4.22294e-08	8.02943e-07		0.821495	3.02005e-12	8.18707e-11		0.897995	1.27375e-05	0.000160806
558	PRKAG2	NM_016203#NM_001040633#NM_024429	1.28227	7.18871e-19	3.04875e-17		1.25724	7.75996e-22	3.58369e-20		1.23987	8.78772e-18	4.27815e-16		558	SUOX	NM_001032386#NM_001032387#NM_000456	0.864575	9.15245e-05	0.000945273		0.880015	8.95987e-05	0.000863399		0.862736	1.21316e-09	2.91358e-08
559	CEBPG	NM_001806	1.28193	3.84401e-21	1.8332e-19		1.3028	6.21443e-27	3.46584e-25		1.12959	2.67811e-08	5.409e-07		559	RNF216P1	NR_023384#NR_015449#NR_023385	0.864769	1.0231e-06	1.58855e-05		0.871782	5.048e-06	6.4296e-05		0.887973	6.07815e-08	1.15569e-06
560	DUSP2	NM_080876#NM_001142314	1.28156	0.00149536	0.0107364		1.35776	3.13968e-11	7.91456e-10		1.53786	1.06269e-56	2.00265e-54		560	IQCC	NM_018134#NM_001160042	0.865224	3.34016e-05	0.000387574		0.817977	4.8228e-05	0.000498448		0.785073	1.89104e-11	5.53757e-10
561	MYBL1	NM_001080416#NM_001144755	1.28112	1.20772e-07	2.15764e-06		1.27556	8.089e-10	1.77654e-08		1.25233	5.65867e-13	1.95899e-11		561	POLD1	NM_002691	0.865287	1.11798e-07	2.00653e-06		0.894153	7.58453e-06	9.34786e-05		0.911488	0.000165185	0.00156024
562	NFKBIA	NM_020529	1.28063	5.00435e-15	1.75325e-13		1.32375	7.25098e-19	2.86702e-17		1.34405	1.72719e-31	1.5464e-29		562	POGZ	NM_015100#NM_001194937#NM_001194938#NM_145796	0.865323	2.97315e-08	5.78008e-07		0.862399	1.6099e-09	3.42001e-08		0.890165	1.36094e-05	0.000170705
563	PPP3CC	NM_005605	1.2793	2.08806e-13	6.61161e-12		1.26311	3.93206e-15	1.2851e-13		1.07214	0.00729946	0.0390307		563	ATXN2	NM_002973	0.865625	3.07465e-09	6.7148e-08		0.904266	0.00015002	0.00136833		0.905241	7.89738e-06	0.000104028
564	SLC6A8	NM_001142805#NM_001142806#NM_005629	1.27609	1.95914e-19	8.57327e-18		1.35745	3.42493e-25	1.81072e-23		1.17354	7.38469e-12	2.25576e-10		564	RELB	NM_006509	0.865797	0.000142674	0.00138917		0.840229	3.84041e-10	8.72985e-09		0.85461	4.96265e-11	1.39888e-09
565	APOL6	NM_030641	1.27514	6.66882e-12	1.88893e-10		1.15925	1.32822e-05	0.000155812		1.12375	0.00333807	0.0205328		565	ZNF445	NM_181489	0.865917	7.28931e-08	1.34229e-06		0.840284	6.8659e-14	2.11386e-12		0.890935	3.64397e-08	7.21629e-07
566	PIP5K1C	NM_001195733#NM_012398	1.27499	3.34019e-22	1.6467e-20		1.36727	2.54977e-41	2.18253e-39		1.23288	9.71473e-20	5.45706e-18		566	HERPUD1	NM_001010989#NM_001010990#NM_014685	0.866089	2.5631e-07	4.3623e-06		0.886327	1.55655e-06	2.20578e-05		0.848603	3.35058e-12	1.06464e-10
567	TADA2B	NM_152293	1.27406	3.76508e-23	1.96389e-21		1.32578	1.06491e-24	5.50547e-23		1.38142	8.42383e-27	6.47527e-25		567	MRPL53	NM_181306#NM_180982#NM_181307#NM_178336#NM_181305#NM_181304	0.86631	1.91095e-07	3.32998e-06		0.888421	0.000475373	0.00377584		0.914083	6.02093e-05	0.000648972
568	KIF21B	NM_017596	1.27283	4.60563e-14	1.51584e-12		1.34612	8.65735e-18	3.2061e-16		1.33098	2.75854e-36	2.99821e-34		568	E2F8	NM_024680	0.866463	3.76029e-08	7.21433e-07		0.899011	0.000270339	0.00231064		0.859394	1.6794e-07	2.98662e-06
569	TCF7L2	NM_030756#NM_001198527#NM_001198529#NM_001146285#NM_001146286#NM_001198525#NM_001198526#NM_001198528#NM_001146274#NM_001198531#NM_001146284#NM_001146283#NM_001198530	1.27181	1.5123e-18	6.33323e-17		1.3144	1.79076e-22	8.48776e-21		1.12472	2.03211e-06	2.98282e-05		569	ING3	NM_198267#NM_019071	0.866512	1.46948e-06	2.2356e-05		0.909769	0.00134072	0.0092446		0.884605	1.50301e-07	2.69343e-06
570	PRKCD	NM_212539#NM_006254	1.27073	1.16439e-09	2.65717e-08		1.22971	3.83207e-09	7.66676e-08		1.45053	3.98416e-50	6.12512e-48		570	ZNF232	NM_014519	0.866614	0.00400613	0.0245596		0.844831	0.00105019	0.00747284		0.828393	1.88013e-09	4.45135e-08
571	LOC283624	NR_036487	1.2693	5.02012e-17	1.94868e-15		1.53336	5.72969e-48	5.87243e-46		1.1891	7.30354e-10	1.80411e-08		571	NLK	NM_016231	0.867113	3.09984e-09	6.7635e-08		0.880293	5.67421e-06	7.15569e-05		0.928047	0.00685508	0.0370809
572	MBP	NM_001025092#NM_001025081#NM_002385#NM_001025101#NM_001025090	1.2691	5.69953e-21	2.68521e-19		1.20772	1.17328e-11	3.02618e-10		1.34547	2.79429e-28	2.26726e-26		572	TMEM47	NM_031442	0.867211	9.43023e-08	1.71491e-06		0.895619	1.15717e-05	0.000137263		0.931078	0.00291405	0.0184141
573	C10orf54	NM_022153	1.26855	2.35546e-19	1.025e-17		1.2913	3.06066e-20	1.31959e-18		1.22678	6.83221e-18	3.34707e-16		573	THAP1	NM_018105#NM_199003	0.867214	3.36886e-05	0.000390107		0.85988	7.73945e-06	9.5187e-05		0.882734	0.00304118	0.0190606
574	MLXIP	NM_014938	1.26841	5.44726e-18	2.23319e-16		1.30563	9.02963e-22	4.15363e-20		1.07525	0.00293539	0.0185048		574	ZNF707	NM_001100599#NM_001100598#NM_173831	0.867217	0.000176733	0.00166068		0.830164	2.47644e-06	3.35281e-05		0.921803	0.001503	0.0106238
575	SH2D5	NM_001103160#NM_001103161	1.26753	4.53432e-07	7.46709e-06		1.24109	5.80971e-05	0.000589498		1.09358	0.00153444	0.0108035		575	RNF146	NM_030963	0.867243	3.86658e-06	5.47934e-05		0.859016	1.11335e-08	2.09644e-07		0.803483	1.61202e-20	9.39396e-19
576	C11orf9	NM_001127392	1.26617	8.63378e-18	3.4966e-16		1.34648	4.34211e-35	3.15113e-33		1.05925	0.00847627	0.0440066		576	PTPN23	NM_015466	0.867399	2.10405e-08	4.15617e-07		0.878858	5.44157e-09	1.07126e-07		0.93729	0.00181748	0.0124657
577	ISL2	NM_145805	1.26615	0.00248182	0.0164389		1.48815	4.28078e-06	5.54816e-05		1.39666	2.02484e-09	4.77944e-08		577	KBTBD2	NM_015483	0.867636	1.97169e-08	3.91457e-07		0.879755	8.87429e-07	1.30506e-05		0.868405	1.38291e-10	3.74026e-09
578	VCPIP1	NM_025054	1.26522	1.59502e-18	6.66772e-17		1.27337	8.03281e-17	2.879e-15		1.16066	1.44877e-08	3.04998e-07		578	WDR81	NM_152348#NM_001163673	0.867641	1.8467e-05	0.000227603		0.915285	0.00795602	0.0415827		0.939425	0.0023669	0.0155234
579	CABLES1	NM_001100619#NR_023359	1.26488	5.53417e-09	1.17034e-07		1.31486	5.29973e-10	1.18852e-08		1.14428	9.08722e-06	0.00011846		579	C3orf38	NM_173824	0.867999	9.77775e-08	1.77121e-06		0.867834	1.4065e-05	0.000163926		0.874342	8.46572e-08	1.58262e-06
580	MMP15	NM_002428	1.26359	1.98424e-08	3.9328e-07		1.43122	5.5267e-20	2.33964e-18		1.68451	9.46987e-89	4.33906e-86		580	ZNF430	NM_001172671#NM_025189	0.86831	0.000118558	0.0011805		0.837239	1.11626e-05	0.000132882		0.859929	1.24305e-06	1.90227e-05
581	SNHG7	NR_024542#NR_024543	1.26246	4.76602e-10	1.13529e-08		1.34544	4.26951e-29	2.60496e-27		1.23818	2.10287e-19	1.1617e-17		581	PLEKHM1	NM_014798#NR_027782#NR_027774	0.868546	0.000420917	0.0035924		0.896613	0.00201074	0.0131727		0.908146	3.23044e-05	0.000372601
582	ZNF251	NM_138367	1.26108	1.00706e-13	3.24592e-12		1.3275	6.45209e-18	2.40851e-16		1.10938	0.000706404	0.00557301		582	MOGS	NM_178176	0.868744	5.83874e-08	1.09064e-06		0.883259	8.88403e-07	1.30567e-05		0.892794	3.07716e-07	5.21821e-06
583	RGS19	NM_005873#NM_001039467	1.25967	2.46031e-13	7.73788e-12		1.32017	2.84205e-12	7.74044e-11		1.13007	4.91706e-05	0.000540715		583	EFEMP2	NM_016938	0.868801	0.000107173	0.00108464		0.861774	1.16556e-07	1.94827e-06		0.932041	0.0078464	0.0414642
584	BAHCC1	NM_001080519	1.25967	1.63139e-14	5.48521e-13		1.27163	2.05451e-18	7.80688e-17		1.07794	0.000606091	0.00489227		584	USP42	NM_032172	0.868908	2.94783e-05	0.000347201		0.883745	5.36248e-06	6.80296e-05		0.899684	6.61659e-05	0.000706656
585	PLXNA2	NM_025179	1.25954	6.90108e-09	1.43729e-07		1.27058	8.01015e-06	9.80007e-05		1.22645	5.09505e-10	1.28299e-08		585	ZNF85	NM_003429#NR_034060	0.869065	0.00130742	0.00958033		0.859257	0.00101507	0.00726368		0.892124	0.000248813	0.0022311
586	TGFBR3	NM_001195684#NM_001195683#NM_003243#NR_036634	1.25945	1.5097e-09	3.39544e-08		1.25336	2.02402e-16	7.11236e-15		1.55495	1.53088e-34	1.55537e-32		586	PIAS4	NM_015897	0.869093	3.53367e-08	6.79628e-07		0.93267	0.00982406	0.0495721		0.846788	1.60221e-12	5.22912e-11
587	NCOR2	NM_001077261#NM_006312	1.25819	1.92976e-10	4.83847e-09		1.38764	2.42044e-11	6.13459e-10		1.19715	9.57929e-10	2.32449e-08		587	MZF1	NM_198055#NM_003422	0.869245	0.000269905	0.00242574		0.845256	0.000468437	0.00372581		0.89026	0.000495188	0.00409758
588	HOXA11	NM_005523	1.25791	3.45268e-06	4.94376e-05		1.28535	2.71614e-13	8.0649e-12		1.20094	1.46688e-12	4.81432e-11		588	SLC3A2	NM_001012664#NM_001012661#NM_001012663#NM_001012662#NM_002394#NM_001013251#NR_037193	0.869434	0.000670753	0.00536602		0.826718	4.49401e-06	5.79239e-05		0.828154	3.11836e-12	9.9685e-11
589	VASH1	NM_014909	1.25778	6.49701e-13	1.9846e-11		1.2092	5.8171e-09	1.14134e-07		1.05966	0.00967511	0.0487615		589	PRKCDBP	NM_145040	0.869606	7.21705e-06	9.66465e-05		0.915449	0.0022355	0.0144069		0.916249	0.000296129	0.0025966
590	PPIF	NM_005729	1.25743	1.06396e-08	2.17521e-07		1.28131	3.63228e-07	5.63513e-06		1.1398	2.95069e-06	4.19925e-05		590	ANKRD52	NM_173595	0.869761	1.23348e-06	1.89382e-05		0.857523	0.001161	0.0081619		0.916171	2.09193e-06	3.06292e-05
591	CCDC96	NM_153376	1.25718	9.30042e-05	0.00095741		1.21711	0.0077346	0.0406711		1.54414	1.38471e-32	1.27897e-30		591	TIGD5	NM_032862	0.869875	0.000975502	0.00744466		0.848682	0.00333354	0.020228		0.884311	3.25237e-05	0.000374946
592	CHSY1	NM_014918	1.25597	2.58849e-12	7.46764e-11		1.31424	2.83078e-22	1.32831e-20		1.27686	6.27032e-21	3.73788e-19		592	HMGCR	NM_001130996#NM_000859	0.869892	0.000236477	0.00215187		0.861468	0.00031421	0.00263738		0.894053	6.74541e-05	0.000717464
593	SRSF8	NM_032102	1.25496	2.79717e-12	8.04979e-11		1.22936	1.20973e-09	2.59585e-08		1.24801	1.27839e-15	5.40208e-14		593	PABPC1L	NM_001124756	0.869896	8.76637e-05	0.000909244		0.89596	0.00212898	0.0138233		0.897157	2.91853e-06	4.15602e-05
594	RAB36	NM_004914	1.25421	1.50405e-06	2.28522e-05		1.35426	1.09733e-07	1.8408e-06		1.12752	0.00691053	0.0373118		594	PCDHGB5	NM_018925	0.870128	4.60084e-06	6.41099e-05		0.902006	0.00211035	0.0137214		0.892278	8.04044e-05	0.000835433
595	NINJ1	NM_004148	1.25391	4.0704e-13	1.26654e-11		1.30243	5.09844e-20	2.16619e-18		1.27288	4.08689e-27	3.19406e-25		595	ATP5D	NM_001001975#NM_001687	0.87015	0.000271863	0.00244061		0.917911	0.00699153	0.037301		0.902525	1.11288e-05	0.000142264
596	IL17RB	NM_018725	1.25336	0.00350902	0.0220545		1.33635	0.000147381	0.00134742		1.23404	4.77489e-05	0.000527313		596	LARP6	NM_197958#NM_018357	0.870347	4.06856e-07	6.74764e-06		0.903785	0.000602547	0.00464697		0.914657	0.000237748	0.00214755
597	ELF1	NM_172373#NM_001145353	1.25333	5.21314e-19	2.223e-17		1.19552	3.55136e-12	9.57187e-11		1.1652	7.48293e-11	2.08416e-09		597	LPIN2	NM_014646	0.87103	2.88719e-07	4.88897e-06		0.871484	1.76369e-09	3.72977e-08		0.888872	1.29834e-06	1.97652e-05
598	GSG2	NM_031965	1.25258	7.89793e-14	2.56332e-12		1.22335	1.51134e-09	3.21649e-08		1.07369	0.000753728	0.00589456		598	DMWD	NM_004943	0.871048	1.97431e-09	4.39806e-08		0.917482	0.000175152	0.00157301		0.930424	0.000991426	0.007459
599	ABHD5	NM_016006	1.25217	2.09861e-19	9.16641e-18		1.28619	1.62634e-22	7.74018e-21		1.18955	4.93324e-18	2.44756e-16		599	TBCC	NM_003192	0.871108	2.52758e-07	4.31127e-06		0.903373	0.00034009	0.00282117		0.908496	5.80129e-06	7.80003e-05
600	SNHG1	NR_003098	1.2503	3.89593e-19	1.67661e-17		1.26101	6.40378e-16	2.19419e-14		1.07728	0.0021391	0.0142777		600	GSTZ1	NM_001513#NM_145871#NM_145870	0.871265	0.000117663	0.00117552		0.898756	0.000598577	0.00462398		0.894269	5.4413e-07	8.91671e-06
601	CAPN5	NM_004055	1.24772	1.81502e-16	6.75373e-15		1.23164	4.36647e-12	1.16612e-10		1.40567	9.25261e-42	1.1815e-39		601	DCBLD1	NM_173674	0.871442	3.85855e-07	6.42213e-06		0.872269	3.52931e-06	4.63852e-05		0.935564	0.00730071	0.0390307
602	RCOR1	NM_015156	1.24702	2.01742e-09	4.48982e-08		1.27167	1.16291e-15	3.91588e-14		1.20892	4.00135e-09	9.04289e-08		602	GALK1	NM_000154	0.871492	9.31153e-07	1.45352e-05		0.908103	0.000773992	0.00577848		0.874785	3.32125e-09	7.62386e-08
603	ZC3H12A	NM_025079	1.24694	2.98947e-05	0.000351574		1.26854	3.35872e-10	7.66471e-09		1.27046	5.74005e-12	1.7766e-10		603	C11orf95	NM_001144936	0.871867	0.000547018	0.00449858		0.92128	0.0042031	0.0245399		0.844142	2.252e-12	7.2486e-11
604	C6orf132	NM_001164446	1.24691	7.12796e-18	2.90692e-16		1.27534	1.7835e-23	8.70079e-22		1.18509	3.52393e-14	1.35323e-12		604	LINC00294	NM_173083	0.871993	3.01644e-06	4.35113e-05		0.903938	0.00344575	0.0207902		0.889137	3.61773e-05	0.000411984
605	RAB31	NM_006868	1.24625	6.17362e-18	2.52212e-16		1.23949	4.98565e-21	2.22337e-19		1.08561	7.15464e-05	0.000755148		605	IFRD1	NM_001197080#NM_001550#NM_001007245#NM_001197079	0.871997	6.12704e-08	1.14085e-06		0.859812	9.95296e-12	2.58423e-10		0.913883	2.17721e-05	0.000259842
606	SIRT7	NM_016538	1.24531	9.22272e-14	2.98499e-12		1.3126	5.78712e-17	2.08051e-15		1.09756	0.000156033	0.00148763		606	MOSPD2	NM_152581	0.872062	8.21316e-07	1.29243e-05		0.865324	3.47014e-07	5.41684e-06		0.870578	2.45259e-09	5.72549e-08
607	TRIM8	NM_030912	1.24325	2.66847e-16	9.8666e-15		1.25141	3.96393e-22	1.84888e-20		1.45197	2.10523e-62	4.91949e-60		607	PPRC1	NM_015062	0.872112	9.14943e-07	1.42917e-05		0.840295	6.6011e-12	1.7371e-10		0.905929	1.02834e-05	0.000132837
608	CAMKK1	NM_172206#NM_032294	1.24311	2.25888e-09	5.00335e-08		1.183	2.9375e-05	0.00031942		1.70482	1.9126e-105	1.20794e-102		608	VASP	NM_003370	0.872195	0.00903941	0.0482047		0.85163	0.000972232	0.00704906		0.919113	0.00661544	0.0359845
609	MAP1LC3B	NM_022818	1.24295	6.65756e-16	2.43084e-14		1.26285	1.32639e-18	5.10627e-17		1.06581	0.00504607	0.0287941		609	NRBF2	NM_030759	0.872309	1.08068e-05	0.000140062		0.826136	5.87193e-11	1.44437e-09		0.886366	1.9244e-07	3.39391e-06
610	C1orf96	NM_145257	1.24182	3.84105e-13	1.19677e-11		1.25454	2.36311e-15	7.85508e-14		1.24022	1.38671e-19	7.73379e-18		610	TMEM136	NM_001198670#NM_001198673#NM_174926#NM_001198672#NM_001198675#NM_001198674#NM_001198671	0.872387	1.82691e-06	2.73312e-05		0.799481	2.9235e-12	7.95301e-11		0.816158	8.26522e-18	4.04062e-16
611	TMEM64	NM_001008495#NM_001146273	1.24127	2.67394e-12	7.70465e-11		1.20399	2.07221e-12	5.7238e-11		1.12914	0.00127967	0.00929252		611	ISOC2	NM_024710#NM_001136201#NM_001136202	0.872454	1.50945e-06	2.29193e-05		0.868722	2.82244e-06	3.77748e-05		0.887545	4.00481e-07	6.67031e-06
612	ITPK1	NM_001142594	1.24008	1.67881e-17	6.67183e-16		1.24701	2.34649e-16	8.19622e-15		1.16829	1.28998e-08	2.74038e-07		612	DVL2	NM_004422	0.872475	6.1518e-08	1.14455e-06		0.873366	9.27403e-09	1.76478e-07		0.89796	2.23622e-06	3.25177e-05
613	SLC45A4	NM_001080431	1.23947	0.000172032	0.00162164		1.28086	0.000464477	0.00369834		1.25777	2.22561e-06	3.23836e-05		613	MYO1C	NM_001080950#NM_033375#NM_001080779	0.872529	2.33214e-12	6.76146e-11		0.863764	0.000189501	0.00168869		0.887134	5.44166e-19	2.89001e-17
614	PLD6	NM_178836	1.23943	1.43083e-05	0.000181617		1.28787	2.23164e-06	3.05254e-05		1.21602	5.84056e-10	1.4644e-08		614	BAG2	NM_004282	0.872625	1.63078e-05	0.000203352		0.857583	9.70348e-07	1.41897e-05		0.882952	2.00795e-06	2.95106e-05
615	STARD10	NM_006645	1.23903	2.90328e-07	4.91266e-06		1.3656	2.88362e-15	9.53102e-14		1.25911	6.75338e-13	2.31737e-11		615	RSBN1	NM_018364	0.872743	7.2682e-07	1.15461e-05		0.871474	1.05427e-06	1.53019e-05		0.837394	1.65228e-15	6.93187e-14
616	WBP4	NM_007187	1.23708	1.69231e-10	4.25683e-09		1.19942	4.60955e-09	9.15174e-08		1.12437	2.13664e-06	3.12056e-05		616	TEX264	NM_015926#NM_001129884#NR_024012	0.872772	2.36927e-07	4.06201e-06		0.844242	3.13727e-09	6.37494e-08		0.908478	1.29486e-05	0.000163294
617	DLX1	NM_001038493#NM_178120	1.23405	6.6874e-08	1.23828e-06		1.12843	5.23822e-05	0.000536872		1.19119	1.16228e-07	2.12355e-06		617	ZNF335	NM_022095	0.872824	9.44439e-08	1.71615e-06		0.87738	7.19487e-06	8.90518e-05		0.933653	0.00307155	0.019212
618	POLR2A	NM_000937	1.23387	6.17821e-13	1.89217e-11		1.25769	2.88121e-07	4.56772e-06		1.04009	0.00929592	0.0472952		618	ABCC10	NM_001198934	0.873022	1.06445e-06	1.64838e-05		0.85681	6.61366e-09	1.28683e-07		0.905202	1.12556e-06	1.74186e-05
619	PLAU	NM_001145031#NM_002658	1.2337	0.00459692	0.0275367		1.29003	4.72571e-10	1.06183e-08		1.61937	6.64546e-31	5.79444e-29		619	GALE	NM_000403#NM_001008216#NM_001127621	0.873236	4.93851e-06	6.83262e-05		0.899551	5.47852e-05	0.000559292		0.902251	1.70258e-06	2.53736e-05
620	FJX1	NM_014344	1.2329	4.90542e-14	1.60997e-12		1.19186	1.67221e-09	3.54594e-08		1.153	7.18772e-11	2.00433e-09		620	NUDT22	NM_032344#NM_001128613#NM_001128612	0.873301	0.00354696	0.0222452		0.857455	6.16023e-05	0.000621555		0.878846	0.000382383	0.00325639
621	ELOVL6	NM_024090#NM_001130721	1.23218	4.6149e-11	1.20898e-09		1.22667	3.79312e-11	9.46982e-10		1.05899	0.00841891	0.0437477		621	ARSJ	NM_024590	0.873495	5.4923e-07	8.92517e-06		0.884911	4.44871e-07	6.82135e-06		0.859295	1.11865e-11	3.35565e-10
622	IQSEC1	NM_001134382	1.2321	3.51895e-14	1.16639e-12		1.26796	2.02926e-19	8.29015e-18		1.16905	8.25768e-14	3.09736e-12		622	LRP1	NM_002332	0.873499	2.63647e-31	1.87833e-29		0.90934	3.07101e-11	7.74983e-10		0.949276	8.79305e-06	0.000114984
623	PMP22	NM_153322#NM_153321#NM_000304	1.23177	1.21493e-16	4.59393e-15		1.1951	6.71132e-10	1.4922e-08		1.13393	1.24621e-08	2.65464e-07		623	ACSF3	NM_001127214#NR_023316#NM_174917	0.873535	3.10554e-06	4.47136e-05		0.884036	0.000117156	0.00109639		0.883493	2.04254e-05	0.000245273
624	ARNTL	NM_001178#NM_001030272#NM_001030273	1.22586	3.33763e-05	0.000387574		1.261	1.18574e-06	1.71356e-05		1.13902	6.27068e-06	8.37812e-05		624	NPRL3	NM_001077350#NM_001039476	0.873549	4.06196e-06	5.73534e-05		0.884066	1.17599e-05	0.000139284		0.903963	2.77728e-06	3.97912e-05
625	TFEB	NM_001167827	1.22577	2.11132e-05	0.000256565		1.16187	0.00143201	0.00980329		1.46805	7.81679e-28	6.25557e-26		625	RSBN1L	NM_198467	0.873745	3.59502e-06	5.13499e-05		0.858914	2.42423e-06	3.28975e-05		0.903458	0.000598483	0.00483922
626	STK24	NM_001032296#NM_003576	1.22475	6.91844e-15	2.40581e-13		1.24642	1.48232e-16	5.24831e-15		1.11329	3.65545e-07	6.12773e-06		626	CCS	NM_005125	0.873817	0.000447307	0.00379545		0.916346	0.00433064	0.0251237		0.915216	0.000187318	0.00174392
627	OSBPL3	NM_015550#NM_145320#NM_145322#NM_145321	1.22403	1.45007e-10	3.67121e-09		1.2351	2.8618e-17	1.04819e-15		1.13018	7.31849e-06	9.66752e-05		627	ZNF219	NM_001101672#NM_001102454	0.873854	7.31818e-06	9.79446e-05		0.877121	1.20851e-05	0.000142845		0.840208	2.11328e-09	4.96312e-08
628	IGFBP4	NM_001552	1.22366	4.74529e-10	1.13151e-08		1.26491	3.52658e-05	0.00037647		1.07704	0.00166625	0.0115677		628	FAM83H	NM_198488	0.873999	7.18911e-06	9.63698e-05		0.907109	0.00203236	0.0132957		0.846141	2.87047e-14	1.10871e-12
629	LZTS1	NM_021020	1.22333	5.45182e-15	1.90431e-13		1.24964	6.0486e-18	2.26512e-16		1.23171	5.67089e-17	2.61892e-15		629	ZNF48	NM_152652	0.874041	0.000117958	0.00117696		0.912479	0.00903843	0.0462703		0.863758	6.28203e-09	1.39145e-07
630	RASA2	NM_006506	1.22318	1.71135e-13	5.45577e-12		1.27679	6.5184e-11	1.59499e-09		1.15521	2.95059e-07	5.021e-06		630	ZNF384	NM_001039917#NM_133476#NM_001135734#NM_001039918#NM_001039916#NM_001039919#NM_001039920	0.874097	1.25502e-08	2.54356e-07		0.867833	1.09688e-09	2.36457e-08		0.883202	9.891e-08	1.83003e-06
631	DOK4	NM_018110	1.22287	8.71846e-15	2.99607e-13		1.25218	1.4529e-19	6.00909e-18		1.20647	1.42777e-16	6.41616e-15		631	ZNF701	NM_001172655#NM_018260	0.874419	0.00391842	0.0241216		0.77481	7.21904e-05	0.000715717		0.833428	1.97943e-05	0.000238676
632	BIN1	NM_001197	1.22259	1.22389e-13	3.93395e-12		1.25713	2.40997e-19	9.7941e-18		1.29001	2.20376e-22	1.42652e-20		632	TNFSF9	NM_003811	0.874421	0.000284337	0.00253893		0.881346	0.000483787	0.00383225		0.930742	0.00515705	0.0292721
633	MT2A	NM_005953	1.22256	4.20129e-05	0.000474269		1.11115	0.0031888	0.0195221		1.9019	1.24689e-30	1.08317e-28		633	TOMM40	NM_001128916#NM_006114#NM_001128917	0.874519	1.89502e-07	3.30469e-06		0.900152	4.43358e-06	5.72397e-05		0.929302	0.00145095	0.0103151
634	C5orf62	NM_032947	1.22181	1.08476e-12	3.22502e-11		1.18391	8.6443e-08	1.47016e-06		2.57824	0	0		634	CREBZF	NR_028024#NR_028025#NR_028026#NM_001039618#NR_028027	0.874531	6.41243e-07	1.02987e-05		0.865524	6.03432e-09	1.18099e-07		0.861229	1.53855e-11	4.54524e-10
635	ETS2	NM_005239	1.22121	6.16282e-09	1.29624e-07		1.16534	7.12058e-06	8.83663e-05		1.39376	1.88444e-38	2.21284e-36		635	RCL1	NM_005772	0.87456	1.00049e-05	0.000130612		0.854786	2.17557e-06	2.98876e-05		0.917161	0.00311768	0.0194589
636	LOC255480	NR_029449#NR_029448	1.21868	2.34404e-11	6.28881e-10		1.15415	3.59837e-07	5.59832e-06		1.12798	5.70545e-08	1.08748e-06		636	FARSA	NM_004461	0.875651	4.31589e-07	7.13251e-06		0.877976	1.74102e-06	2.44203e-05		0.868607	1.33816e-10	3.62762e-09
637	SAPCD2	NR_024084#NM_001131063#NM_024632#NM_001131062	1.21679	2.75708e-08	5.37792e-07		1.25244	1.08349e-12	3.07556e-11		1.15787	6.04126e-06	8.08547e-05		637	CLIP3	NM_015526	0.875713	6.34194e-06	8.5763e-05		0.872702	6.07318e-08	1.05515e-06		0.897235	1.87782e-06	2.77727e-05
638	KIAA0922	NM_001131007#NM_015196	1.21577	1.67776e-11	4.56413e-10		1.16482	5.67697e-07	8.55315e-06		1.07931	0.0071597	0.0384616		638	RBM10	NM_005676#NM_152856	0.875719	1.71154e-07	3.00265e-06		0.867287	5.25141e-08	9.19903e-07		0.921595	0.000300142	0.00262883
639	FAM196B	NM_001039762	1.21474	3.56765e-10	8.6214e-09		1.22554	6.88931e-08	1.18724e-06		1.30847	8.07424e-14	3.03831e-12		639	ZNF829	NM_001171979#NM_001037232	0.875764	0.00482966	0.0287028		0.851977	0.000839992	0.00621365		0.859653	1.57086e-05	0.000193812
640	ZNF354B	NM_058230	1.21413	0.00642253	0.0363658		1.26244	2.11947e-05	0.000237772		1.18837	0.00464511	0.0269347		640	NRM	NM_007243	0.87578	2.13769e-05	0.000259499		0.868929	4.1964e-07	6.44716e-06		0.911907	0.00148343	0.0105077
641	MDGA1	NM_153487	1.21384	1.04133e-12	3.1038e-11		1.40515	2.98961e-36	2.25358e-34		1.09248	4.58154e-05	0.000508364		641	C19orf47	NM_178830	0.87591	1.56275e-05	0.000195689		0.893138	2.97726e-05	0.000323143		0.883181	2.7284e-09	6.32512e-08
642	BRP44L	NM_016098	1.21358	6.91401e-09	1.4387e-07		1.20959	2.03376e-08	3.73918e-07		1.11554	0.00108973	0.00810984		642	AKR1A1	NM_153326#NM_006066	0.875917	1.97513e-07	3.43159e-06		0.88177	1.30432e-07	2.16012e-06		0.94178	0.00588882	0.0326796
643	SPATA13	NM_153023#NM_001166271	1.21323	1.02849e-11	2.86456e-10		1.22436	1.32668e-10	3.1442e-09		1.16523	5.99818e-12	1.85404e-10		643	SLC12A4	NM_005072#NM_001145962#NM_001145963#NM_001145964#NM_001145961	0.875937	6.54411e-06	8.83436e-05		0.91975	0.00060976	0.00469485		0.935373	0.00516685	0.0293056
644	AMOTL2	NM_016201	1.21232	7.04109e-09	1.46254e-07		1.21993	0.000389088	0.00317133		1.20899	1.73417e-18	8.90642e-17		644	DCAF15	NM_138353	0.875993	6.51195e-07	1.04441e-05		0.915314	0.000215496	0.00189031		0.910644	3.43193e-05	0.000393897
645	KIAA0895L	NM_001040715	1.21142	3.6648e-06	5.22189e-05		1.35065	1.74325e-14	5.5273e-13		1.14509	3.63351e-09	8.25951e-08		645	AKIRIN1	NM_001136275#NM_024595	0.876307	1.23408e-07	2.19801e-06		0.874927	7.68763e-08	1.31809e-06		0.892093	1.22138e-07	2.22534e-06
646	LBH	NM_178834	1.21114	0.000167578	0.00158413		1.18031	0.00126896	0.00881746		1.18442	4.45662e-10	1.13568e-08		646	N4BP1	NM_153029	0.876356	1.12335e-07	2.01461e-06		0.834345	1.42718e-13	4.29772e-12		0.815815	8.19925e-19	4.30562e-17
647	DGKD	NM_152879	1.21068	4.80307e-08	9.05147e-07		1.16129	9.45389e-06	0.000114193		1.14632	7.58145e-07	1.20848e-05		647	TTI2	NM_014657	0.876356	3.3542e-05	0.000388988		0.8673	7.40361e-05	0.000730298		0.902266	4.70966e-05	0.000521342
648	ZNF174	NM_003450#NM_001032292	1.21006	0.000217417	0.00199239		1.20999	9.51484e-06	0.000114787		1.15392	4.99915e-08	9.63068e-07		648	SIRT6	NM_016539#NM_001193285	0.876524	6.7831e-06	9.13588e-05		0.897159	0.000947737	0.0068907		0.888513	3.21225e-06	4.55208e-05
649	CDC34	NM_004359	1.20888	8.05405e-14	2.61036e-12		1.19659	1.21604e-14	3.88202e-13		1.10603	2.15321e-06	3.14084e-05		649	NRSN2	NM_024958	0.876561	5.3361e-06	7.32632e-05		0.846819	4.12711e-12	1.10472e-10		0.88162	3.91741e-08	7.69261e-07
650	SLC22A4	NM_003059	1.20847	1.45536e-05	0.00018423		1.22687	4.87746e-05	0.000503875		1.38453	3.53504e-12	1.11933e-10		650	APEX2	NM_014481	0.876843	7.84222e-08	1.43844e-06		0.867254	5.1768e-08	9.07513e-07		0.910012	7.64211e-05	0.000800452
651	TSEN54	NM_207346	1.20815	4.13002e-13	1.28338e-11		1.19664	3.09456e-08	5.60137e-07		1.20608	5.10546e-13	1.77801e-11		651	DEM1	NM_022774	0.876933	8.34765e-06	0.000110834		0.842484	3.75691e-10	8.55137e-09		0.854331	8.77523e-13	2.95901e-11
652	RAB11FIP1	NM_001002814#NM_025151	1.20732	2.08567e-10	5.21263e-09		1.22996	8.66356e-20	3.62165e-18		1.11762	1.6476e-06	2.45856e-05		652	TMEM70	NR_033334#NM_017866#NM_001040613	0.876938	2.22824e-06	3.28514e-05		0.90651	0.000603643	0.00465388		0.910085	5.24544e-05	0.000571981
653	DCUN1D2	NM_001014283	1.2066	2.16059e-12	6.29527e-11		1.20904	1.23967e-10	2.96203e-09		1.17109	2.33126e-08	4.77867e-07		653	CIC	NM_015125	0.877312	8.76543e-07	1.37655e-05		0.928845	0.00234252	0.0149812		0.891161	4.06834e-06	5.62205e-05
654	NEK6	NM_001145001#NM_001166167#NM_014397#NM_001166168	1.20619	1.42511e-13	4.56816e-12		1.19686	5.74976e-13	1.66907e-11		1.22591	3.42384e-18	1.72804e-16		654	NCDN	NM_001014839#NM_014284#NM_001014841	0.877541	1.2307e-06	1.89079e-05		0.832651	3.00726e-14	9.47083e-13		0.886115	1.44135e-09	3.43688e-08
655	SLC9A3R2	NM_001130012#NM_004785	1.20487	5.8966e-13	1.81067e-11		1.2423	3.47971e-17	1.27252e-15		1.26542	6.01796e-21	3.59662e-19		655	C11orf2	NM_013265	0.877703	3.24387e-07	5.45344e-06		0.906465	0.000206453	0.00181984		0.910654	3.75146e-06	5.2368e-05
656	PWWP2A	NM_052927	1.20409	6.91626e-11	1.79378e-09		1.19462	3.14845e-13	9.30128e-12		1.07527	0.000682435	0.00540581		656	MPP3	NR_003562#NM_001932	0.877761	0.000132283	0.00130046		0.875913	0.000268115	0.00229499		0.855519	9.16317e-06	0.000119223
657	CDK5R1	NM_003885	1.2038	2.0394e-07	3.5338e-06		1.2633	8.25211e-07	1.21816e-05		1.36379	8.50799e-41	1.05753e-38		657	DDRGK1	NM_023935	0.877932	2.28781e-07	3.93389e-06		0.914237	0.00364146	0.0217987		0.913199	0.000104383	0.00105229
658	ACSL1	NM_001995	1.20309	2.35849e-11	6.32032e-10		1.19462	8.31077e-12	2.17233e-10		1.07291	0.00107678	0.00803644		658	USP19	NM_001199162#NM_001199160#NM_006677#NM_001199161	0.877947	1.21651e-07	2.17004e-06		0.892178	2.54324e-06	3.43927e-05		0.874529	6.36916e-09	1.40808e-07
659	PPP1R3C	NM_005398	1.20238	5.03815e-05	0.000557705		1.18611	8.30629e-05	0.000807074		1.14254	0.000129317	0.00126704		659	LIG4	NM_001098268#NM_002312#NM_206937	0.878	0.00275036	0.0178976		0.899311	0.000355822	0.00293086		0.900983	2.0025e-06	2.94861e-05
660	PDXK	NM_003681	1.19969	4.75254e-06	6.59877e-05		1.1866	8.03168e-06	9.82126e-05		1.33962	3.24219e-23	2.15851e-21		660	LRRC8C	NM_032270	0.878033	0.000266715	0.00239992		0.860232	3.03979e-05	0.000329165		0.850809	7.58122e-10	1.86678e-08
661	TMC6	NM_001127198#NM_007267	1.19908	0.000501698	0.00418853		1.27281	0.000119159	0.00111291		1.17427	0.000928832	0.00704706		661	TAF10	NM_006284	0.87826	4.35813e-05	0.000489384		0.881324	0.000120551	0.00112322		0.923907	0.0024769	0.0161181
662	AIF1L	NM_001185096#NM_031426#NM_001185095#NR_033701	1.19856	1.84037e-07	3.21418e-06		1.12122	0.000465335	0.00370366		1.21155	6.82922e-16	2.93355e-14		662	DCLRE1B	NM_022836	0.878302	3.40317e-05	0.00039369		0.87123	3.25566e-07	5.12656e-06		0.895809	7.34609e-07	1.17417e-05
663	SYNM	NM_015286#NM_145728	1.1979	5.00681e-11	1.30871e-09		1.28051	2.74189e-13	8.13103e-12		1.17627	4.19204e-11	1.19027e-09		663	UCP2	NM_003355	0.878401	1.36083e-05	0.000173581		0.875279	1.87576e-05	0.000213299		0.933158	0.00184274	0.0126031
664	CALM1	NM_006888#NM_001166106	1.19777	4.12272e-11	1.08247e-09		1.2159	1.24819e-06	1.79826e-05		1.06034	0.000142901	0.00137917		664	ZFPL1	NM_006782	0.878486	0.000150007	0.0014473		0.902122	0.000168872	0.00152245		0.850962	1.32407e-10	3.59361e-09
665	TEX2	NM_018469	1.19719	6.71822e-12	1.90062e-10		1.25016	1.10659e-19	4.61764e-18		1.13361	1.14635e-07	2.09937e-06		665	RRP8	NM_015324	0.878489	6.13352e-06	8.31852e-05		0.894126	0.000219408	0.00192123		0.883896	3.59957e-06	5.03983e-05
666	PDXP	NM_020315	1.19716	3.1212e-08	6.0528e-07		1.21676	1.7437e-12	4.8566e-11		1.09385	0.00116765	0.00861029		666	GPR176	NM_007223	0.87859	0.0014032	0.0101706		0.869748	0.000360613	0.00296631		0.86785	1.12385e-07	2.06462e-06
667	CLK4	NM_020666	1.19641	1.03273e-10	2.63459e-09		1.18147	1.36104e-10	3.22237e-09		1.17324	8.14649e-13	2.75097e-11		667	C2CD2L	NM_014807	0.878763	3.13988e-06	4.51656e-05		0.902414	0.00102888	0.00734136		0.827582	7.17499e-17	3.28301e-15
668	PCYOX1	NM_174936	1.19613	1.58021e-06	2.39782e-05		1.22369	1.09009e-11	2.82095e-10		1.07641	0.0021306	0.0142251		668	CC2D1A	NM_017721	0.879282	5.04285e-06	6.96874e-05		0.9238	0.00309826	0.0190828		0.919243	4.88234e-05	0.000537656
669	CASP3	NM_032991#NM_004346	1.19574	1.5205e-12	4.47494e-11		1.16122	1.67713e-10	3.93881e-09		1.16985	8.27391e-11	2.29625e-09		669	ATP13A1	NM_020410	0.879435	3.01094e-06	4.34586e-05		0.892123	1.96983e-06	2.73831e-05		0.919008	0.000223154	0.00203142
670	PXK	NM_017771	1.19566	1.20088e-07	2.14706e-06		1.157	1.79095e-05	0.00020475		1.20812	3.37227e-10	8.72682e-09		670	USP21	NM_001014443#NM_012475	0.879557	1.21155e-05	0.000156071		0.861881	2.9074e-06	3.88452e-05		0.860551	2.04093e-09	4.81257e-08
671	PRR5L	NM_001160167#NM_001160168#NM_024841	1.19564	6.11132e-10	1.43095e-08		1.25502	4.52951e-14	1.40565e-12		1.14594	3.28406e-08	6.55355e-07		671	VARS	NM_006295	0.879649	4.33546e-06	6.0811e-05		0.919746	0.00113654	0.00800686		0.918588	0.00118255	0.00867933
672	RGS3	NM_144488#NM_130795	1.19526	4.20179e-06	5.91491e-05		1.17628	5.75933e-06	7.2552e-05		1.82998	6.6092e-102	3.9601e-99		672	INTS5	NM_030628	0.879911	4.57296e-07	7.52542e-06		0.866798	3.15857e-07	4.98712e-06		0.863974	7.39056e-10	1.82368e-08
673	LOC100506730	NR_036592	1.19526	0.00022429	0.00204895		1.28388	1.00025e-05	0.00012036		1.15877	6.51194e-05	0.000697073		673	MEN1	NM_130803#NM_130799#NM_130802#NM_130804#NM_130800#NM_000244#NM_130801	0.880097	1.05213e-06	1.63039e-05		0.905677	0.00210003	0.0136695		0.92673	0.000317434	0.00276027
674	HIC1	NM_006497	1.19493	2.35705e-09	5.20109e-08		1.26483	5.57709e-07	8.42985e-06		1.81091	1.92114e-63	4.58094e-61		674	ZBTB45	NM_032792	0.880126	0.000286427	0.00255466		0.869218	0.00294091	0.0182435		0.852346	4.85995e-07	8.02029e-06
675	CRAMP1L	NM_020825	1.19442	1.36173e-11	3.73924e-10		1.29189	4.29663e-25	2.26645e-23		1.19032	2.69726e-13	9.71179e-12		675	TAOK2	NM_004783	0.880176	0.00102968	0.00780461		0.887306	0.00281888	0.0176222		0.884798	9.4641e-06	0.000122933
676	BRD1	NM_014577	1.19325	1.01085e-11	2.8188e-10		1.23708	7.37132e-18	2.74726e-16		1.09871	6.75943e-06	8.99e-05		676	GGT7	NM_178026	0.880586	0.00097284	0.00742919		0.926479	0.00608031	0.0332129		0.929936	0.000738792	0.00580306
677	LHFPL2	NM_005779	1.19177	2.26836e-09	5.01961e-08		1.26213	4.88675e-23	2.35937e-21		1.50974	2.38764e-80	9.78849e-78		677	KIFC1	NM_002263	0.880625	0.00127099	0.00935411		0.868057	0.000319826	0.00267587		0.866904	2.00611e-07	3.53269e-06
678	LRRFIP1	NM_001137553#NM_001137552#NM_001137551#NM_004735#NM_001137550	1.19149	3.34036e-05	0.000387574		1.18827	7.04013e-05	0.000699761		1.15943	1.2958e-07	2.35096e-06		678	ASXL1	NM_015338#NM_001164603	0.88078	0.00123791	0.00915427		0.884558	0.00368779	0.0220053		0.917715	0.0032465	0.0200625
679	SPRED2	NM_152594	1.19101	2.62263e-05	0.000312045		1.14131	9.76359e-05	0.000932389		1.14011	1.03171e-05	0.000133198		679	GPN2	NM_018066	0.8808	0.000137652	0.00134757		0.850729	1.14218e-08	2.14553e-07		0.896095	7.38878e-05	0.000776353
680	C22orf29	NM_024627	1.19023	9.26349e-09	1.90554e-07		1.24296	1.20544e-13	3.66302e-12		1.28148	4.05252e-20	2.34404e-18		680	TRAPPC5	NM_001042462#NM_001042461#NM_174894	0.881142	0.000378702	0.00326671		0.910632	0.00492926	0.0279057		0.8406	4.55701e-13	1.59413e-11
681	SLC25A12	NM_003705	1.18983	4.57497e-10	1.09313e-08		1.16514	3.97383e-06	5.18195e-05		1.12487	9.28188e-08	1.72416e-06		681	RECQL4	NM_004260	0.881145	1.72147e-06	2.58697e-05		0.924602	0.00274739	0.0172213		0.881251	1.01761e-08	2.19774e-07
682	SPATA2L	NM_152339	1.18981	7.81543e-05	0.000821552		1.15037	0.000127572	0.00118204		1.15287	2.82532e-10	7.36854e-09		682	STARD4	NM_139164	0.881219	2.27866e-05	0.000274332		0.862835	3.16584e-06	4.19147e-05		0.937645	0.00203678	0.0136887
683	RAB40C	NM_001172666#NM_001172665#NM_001172663#NM_001172664#NM_021168	1.18828	1.18683e-08	2.41374e-07		1.25434	1.03904e-10	2.4954e-09		1.16318	4.59104e-07	7.59798e-06		683	MED12	NM_005120	0.881223	7.9287e-07	1.25233e-05		0.918086	0.000624321	0.00479275		0.927393	0.00129919	0.00941088
684	SLC26A6	NM_134426#NM_022911#NM_134263	1.18725	1.17606e-07	2.10592e-06		1.19146	3.63409e-07	5.63513e-06		1.16369	2.09333e-06	3.06305e-05		684	FAM53C	NM_001135647#NM_016605	0.881356	3.37136e-05	0.000390202		0.873288	6.31131e-07	9.46009e-06		0.838932	9.51693e-11	2.61637e-09
685	IFFO1	NM_080730#NM_001039670#NM_001193457#NR_036467	1.18626	6.72082e-08	1.24348e-06		1.20096	1.76269e-07	2.87242e-06		1.34198	2.12764e-43	2.8574e-41		685	RNH1	NM_203388#NM_203385#NM_203384#NM_203383#NM_002939#NM_203387#NM_203389#NM_203386	0.881379	0.000862873	0.0067011		0.883482	0.00319886	0.0195683		0.924033	0.00579064	0.0322564
686	LOC100507246	NR_037601#NR_037600#NR_037602	1.1861	4.56277e-10	1.09133e-08		1.24407	2.23712e-15	7.45749e-14		1.14209	1.91215e-05	0.000231399		686	DNAJB9	NM_012328	0.88145	0.00033304	0.00292135		0.884017	0.000623582	0.00479023		0.898044	2.49444e-07	4.31778e-06
687	MCFD2	NM_015078	1.18606	1.78056e-06	2.67232e-05		1.18735	0.00140323	0.00962167		1.06505	0.00818731	0.0428299		687	FADD	NM_003824	0.881728	2.66001e-06	3.87284e-05		0.842642	7.64176e-10	1.68306e-08		0.83789	9.11734e-17	4.1531e-15
688	ICAM1	NM_000201	1.18569	0.00149661	0.010741		1.15947	0.000144714	0.00132719		1.06783	0.00112731	0.00835225		688	LIX1L	NM_153713	0.88189	4.70032e-05	0.000525034		0.899831	0.000254171	0.00218846		0.911578	0.00423466	0.0249321
689	EPAS1	NR_003290	1.18549	2.04866e-05	0.000249599		1.19115	0.000666387	0.00507401		1.23249	7.28308e-13	2.48817e-11		689	DENND4B	NM_014856	0.881993	3.75384e-06	5.33899e-05		0.90462	8.47203e-05	0.000820789		0.848046	4.9736e-12	1.54347e-10
690	AHNAK2	NM_138420	1.1852	1.72872e-08	3.45863e-07		1.23689	6.43572e-18	2.40624e-16		1.77772	4.84134e-127	4.04045e-124		690	ECSIT	NM_001142465#NM_001142464#NM_016581	0.882467	0.000207158	0.00190436		0.917824	0.00991304	0.0499522		0.924461	0.0010371	0.00777007
691	RIN1	NM_004292	1.18383	1.63977e-06	2.48335e-05		1.25655	1.68694e-07	2.75474e-06		1.26175	4.9624e-17	2.3054e-15		691	DDIT3	NM_001195056#NM_004083#NM_001195054#NM_001195057#NM_001195055#NM_001195053	0.882483	4.46906e-05	0.000500878		0.80617	6.44079e-11	1.57766e-09		0.725136	1.21869e-46	1.72597e-44
692	SLC7A6	NM_001076785#NM_003983	1.18311	5.25727e-07	8.55514e-06		1.23067	5.43679e-16	1.87385e-14		1.08829	0.000143432	0.00138273		692	ARMC6	NM_001199196#NM_033415	0.882595	1.40528e-06	2.14491e-05		0.881843	2.79309e-07	4.43403e-06		0.873785	7.52109e-10	1.85393e-08
693	TNFRSF1A	NM_001065	1.18305	9.16113e-09	1.88781e-07		1.14414	3.54869e-05	0.000378312		1.20256	1.06987e-16	4.8545e-15		693	MUS81	NM_025128	0.8826	1.24663e-05	0.000160149		0.924153	0.00517956	0.0290045		0.921291	0.000324529	0.00280978
694	AMOTL1	NM_130847	1.18283	5.9676e-05	0.000646504		1.16029	0.00889083	0.0456746		1.11947	0.000130716	0.0012786		694	PEX16	NM_057174#NM_004813	0.882758	0.000668789	0.00535214		0.837578	0.000246868	0.00212793		0.9011	0.000402404	0.00340826
695	PTTG1IP	NM_004339	1.18232	8.2461e-07	1.29674e-05		1.19622	0.000771811	0.00576404		1.06878	0.00557528	0.0312505		695	TMEM134	NM_001078651#NM_001078650#NM_025124	0.882837	0.000546813	0.00449858		0.865922	0.00010194	0.000970713		0.904796	0.000585608	0.00474826
696	TRIM25	NM_005082	1.18206	0.000100872	0.00102799		1.13108	0.00300594	0.018568		1.10313	0.000160668	0.00152621		696	EEF1D	NM_001130053#NM_001960#NM_001130056#NM_032378#NM_001195203#NM_001130055#NM_001130057	0.883002	0.0028259	0.0182975		0.860052	0.00128605	0.00891766		0.910997	0.000332117	0.00286804
697	BRWD1	NM_018963#NM_033656	1.18124	1.17112e-08	2.38593e-07		1.27496	8.39585e-26	4.53104e-24		1.06013	0.00627114	0.0343726		697	TYSND1	NM_173555#NM_001040273	0.883241	0.000604023	0.0049095		0.848441	0.000104352	0.000990056		0.925682	0.00437974	0.0256441
698	KANK2	NM_001136191	1.18093	2.72574e-05	0.000323161		1.17252	2.94568e-05	0.000320161		1.12977	8.46263e-06	0.000110787		698	KAT5	NM_182709#NM_182710#NM_006388	0.883243	0.000156661	0.00149768		0.915886	0.00136452	0.00939487		0.885334	1.40126e-06	2.11803e-05
699	BAG1	NM_004323#NM_001172415	1.18041	5.44783e-09	1.15312e-07		1.24533	1.5069e-13	4.53196e-12		1.0875	0.00126106	0.00916876		699	SPNS1	NM_001142449#NM_001142450#NM_001142451#NM_001142448#NM_032038	0.883341	6.83055e-07	1.09251e-05		0.898717	3.84042e-05	0.000406998		0.865301	7.00681e-10	1.73632e-08
700	HOXD8	NM_001199746#NM_019558#NM_001199747	1.17856	3.99289e-08	7.63551e-07		1.30444	7.23143e-21	3.19441e-19		1.26405	1.48882e-21	9.27753e-20		700	FUT11	NM_173540	0.883633	6.81975e-05	0.000726693		0.909064	0.000377353	0.00308969		0.912006	0.00291125	0.0184014
701	BNIP3L	NM_004331	1.17757	4.3697e-10	1.04837e-08		1.14458	1.1498e-08	2.15638e-07		1.06048	0.00807926	0.04235		701	ZYX	NM_001010972#NM_003461	0.883646	5.77289e-16	2.11113e-14		0.903282	0.000294932	0.00249709		0.944043	6.16544e-05	0.00066363
702	PTPN1	NM_002827	1.1772	3.16564e-10	7.69767e-09		1.16167	3.69382e-09	7.41556e-08		1.12944	2.64557e-06	3.80207e-05		702	DHX30	NM_014966#NM_138615	0.883837	1.91712e-06	2.85892e-05		0.889329	2.68925e-06	3.6137e-05		0.881496	1.24586e-07	2.26739e-06
703	FBXO31	NR_024568	1.17715	1.2802e-09	2.90162e-08		1.17001	6.60378e-09	1.28598e-07		1.09145	0.00184948	0.0126407		703	WDR89	NM_001008726#NM_080666	0.883871	1.51374e-05	0.000190691		0.85575	5.10076e-07	7.74998e-06		0.855484	3.37141e-10	8.72682e-09
704	RNF141	NM_016422	1.17643	3.67745e-09	7.91296e-08		1.1729	3.48562e-08	6.24153e-07		1.13743	1.3809e-06	2.08861e-05		704	CBLB	NM_170662	0.88405	0.000108156	0.00109363		0.86378	1.26456e-06	1.82072e-05		0.921234	0.00607316	0.0334835
705	ZNF267	NM_003414	1.17627	2.6948e-06	3.92105e-05		1.18298	6.96486e-06	8.65717e-05		1.08274	0.000852238	0.00654241		705	TMEM101	NM_032376	0.884083	1.06124e-05	0.000137697		0.911466	0.00569773	0.0314316		0.896665	1.13654e-05	0.000144892
706	MSL1	NM_001012241	1.17554	3.17936e-09	6.91763e-08		1.2067	3.33343e-14	1.04418e-12		1.13473	4.76826e-07	7.87453e-06		706	TAGLN	NM_001001522#NM_003186	0.884154	1.95889e-07	3.40845e-06		0.907076	1.10169e-08	2.07616e-07		0.915565	2.91561e-12	9.33315e-11
707	CHKA	NM_212469#NM_001277	1.17523	1.53321e-09	3.44169e-08		1.22829	3.43315e-10	7.82692e-09		1.0611	0.00687893	0.0371755		707	TGFB1	NM_000660	0.884482	2.75014e-05	0.000325889		0.921244	0.00338444	0.020489		0.863528	1.60814e-06	2.40275e-05
708	SS18L2	NM_016305	1.175	0.000176905	0.00166088		1.16668	5.95379e-05	0.000603331		1.14246	5.14124e-08	9.87186e-07		708	PFAS	NM_012393	0.884523	3.14079e-06	4.51656e-05		0.892464	6.63905e-07	9.92212e-06		0.929971	0.000543135	0.00444397
709	RXRA	NM_002957	1.17389	5.84153e-10	1.37606e-08		1.22408	3.30368e-13	9.73524e-12		1.1568	8.08209e-08	1.51453e-06		709	SERTAD4	NM_019605	0.884547	0.00515385	0.0302677		0.883458	0.0012086	0.00844317		0.862145	2.15298e-07	3.77992e-06
710	CD248	NM_020404	1.17122	4.03125e-08	7.70256e-07		1.14388	3.36575e-07	5.27504e-06		1.45944	2.62161e-25	1.89079e-23		710	U2AF2	NM_001012478#NM_007279	0.884551	0.000530891	0.00439145		0.879535	0.00981317	0.0495279		0.876997	3.84071e-10	9.8626e-09
711	C14orf49	NM_152592	1.17079	1.23936e-06	1.90159e-05		1.2873	3.22466e-09	6.54113e-08		1.22046	1.65351e-13	6.08492e-12		711	YDJC	NM_001017964	0.884558	0.000984743	0.00750048		0.830836	2.07418e-08	3.8075e-07		0.860017	7.35421e-09	1.6182e-07
712	SAP30L	NR_024084#NM_001131063#NM_024632#NM_001131062	1.17041	2.32962e-10	5.77904e-09		1.12908	7.56914e-06	9.33381e-05		1.15555	7.53647e-08	1.42032e-06		712	CUL7	NM_014780#NM_001168370	0.884657	7.90686e-06	0.000105341		0.904631	0.00010386	0.000986189		0.904025	9.96097e-07	1.55593e-05
713	APOPT1	NM_198450	1.16891	6.68824e-09	1.3992e-07		1.12143	0.000143212	0.00131496		1.06501	0.00423705	0.0249387		713	AKIP1	NM_145025#NM_001145128	0.884725	9.63933e-06	0.000126404		0.890948	9.16773e-05	0.000882337		0.913481	0.000274965	0.00243662
714	SNHG15	NR_024127	1.16806	4.77902e-08	9.02798e-07		1.12697	9.70017e-05	0.00092747		1.09831	0.000119007	0.00117837		714	ZNF791	NM_153358	0.884796	0.000184399	0.00172155		0.836328	5.87371e-06	7.3794e-05		0.903332	0.000282115	0.00249242
715	TRIM11	NM_145214	1.1663	2.38256e-07	4.0788e-06		1.22894	1.60909e-14	5.1158e-13		1.19189	2.50189e-18	1.27373e-16		715	FAM122A	NM_198456#NM_017848	0.885064	7.03377e-05	0.000746097		0.890741	0.000134007	0.00123725		0.91746	0.00031775	0.00276027
716	NUAK1	NM_014840	1.16625	0.000109093	0.00110168		1.17185	6.4493e-05	0.000646535		1.26014	4.50682e-15	1.83476e-13		716	PTOV1	NM_017432	0.88512	8.66386e-06	0.000114577		0.916684	0.000211544	0.00185833		0.898719	9.54357e-06	0.000123828
717	NOP14	NM_003703	1.16531	3.74643e-10	9.02543e-09		1.1676	5.17193e-12	1.36562e-10		1.05942	0.00625641	0.0343434		717	COL6A2	NM_001849	0.885154	2.91104e-07	4.92223e-06		0.898422	0.00867031	0.0446863		0.915549	6.99397e-13	2.39641e-11
718	ALDH3A2	NM_000382#NM_001031806	1.16497	9.17472e-10	2.11853e-08		1.16342	3.52e-09	7.09097e-08		1.14529	4.85013e-08	9.36677e-07		718	KLHL28	NM_017658	0.885185	4.57153e-05	0.000512117		0.874074	2.10749e-05	0.000236541		0.857071	9.21612e-07	1.44733e-05
719	PLXND1	NM_015103	1.1649	0.000295806	0.00262929		1.22691	7.16975e-06	8.8835e-05		1.25344	5.4562e-14	2.06311e-12		719	GPAA1	NM_003801	0.885318	3.08193e-05	0.000360814		0.929031	0.00494313	0.0279688		0.922062	0.000136088	0.00132343
720	FRMD8	NM_031904	1.16408	8.14413e-10	1.88989e-08		1.1817	8.17769e-11	1.97822e-09		1.2194	1.97543e-15	8.25792e-14		720	ZBTB34	NM_001099270	0.885423	1.55971e-05	0.000195428		0.881876	1.19141e-05	0.000140895		0.92238	0.00536788	0.030233
721	HS6ST1	NM_001009606	1.16347	2.18915e-07	3.77257e-06		1.24194	1.42878e-15	4.80398e-14		1.52478	7.29937e-79	2.84286e-76		721	MEX3C	NM_016626	0.885564	7.60427e-07	1.20472e-05		0.858323	7.12366e-10	1.57787e-08		0.827501	7.10955e-16	3.04837e-14
722	BMPR1A	NM_004329	1.16242	4.80149e-08	9.05147e-07		1.16179	4.38139e-10	9.8922e-09		1.10046	3.55047e-05	0.00040551		722	TUT1	NM_022830	0.885765	4.299e-06	6.0372e-05		0.905842	0.000301149	0.00254144		0.936104	0.00752821	0.0400453
723	TPRA1	NM_001136053#NM_001142646	1.16181	1.53525e-05	0.000193088		1.11403	0.000494109	0.00390739		1.1194	9.14338e-06	0.000119032		723	C3orf39	NM_032806	0.885879	3.9166e-06	5.54349e-05		0.914177	0.00280846	0.0175664		0.924424	0.00107661	0.00803644
724	UAP1L1	NM_207309	1.16116	0.000103511	0.00105076		1.21345	1.11515e-05	0.000132818		1.28458	1.34345e-24	9.42757e-23		724	NIT1	NM_007184	0.885954	4.78786e-06	6.64386e-05		0.864014	7.82012e-06	9.60782e-05		0.918739	0.000275174	0.00243756
725	SLC39A14	NM_001135154	1.15993	4.88718e-05	0.000543826		1.22361	0.00012138	0.00113049		1.27136	5.25244e-23	3.47703e-21		725	LZTR1	NM_006767	0.886529	1.64364e-06	2.48761e-05		0.917369	0.000296952	0.00251133		0.932339	0.000854576	0.0065582
726	ANKRD13A	NM_033121	1.15987	0.000234007	0.00213188		1.19411	6.24987e-05	0.000629785		1.09608	0.00063068	0.00505409		726	DDX28	NM_018380	0.886791	0.00139001	0.0100907		0.89152	0.00143633	0.00982557		0.931505	0.0057167	0.031913
727	RREB1	NM_001003699#NM_001003698#NM_001168344#NM_001003700	1.15853	1.57023e-08	3.16048e-07		1.24237	2.7499e-16	9.57671e-15		1.10171	1.22737e-05	0.000155454		727	TEP1	NM_007110	0.886819	0.000984313	0.00750048		0.867389	3.90153e-06	5.10476e-05		0.893638	1.46247e-05	0.000181976
728	MXD3	NM_001142935#NM_031300	1.1584	1.61133e-05	0.000201249		1.23501	9.04847e-08	1.53332e-06		1.12593	0.000131604	0.00128621		728	TAZ	NM_181313#NM_000116#NM_181311#NR_024048#NM_181312	0.886827	0.00300823	0.0193122		0.895151	0.00733863	0.0389482		0.858656	7.91402e-05	0.000824498
729	ULK1	NM_003565	1.15811	4.18937e-07	6.93323e-06		1.16494	1.09525e-09	2.36323e-08		1.06573	0.00337716	0.0207133		729	KTI12	NM_138417	0.88707	0.00197821	0.0135961		0.870712	2.94805e-05	0.000320162		0.930069	0.00824571	0.0430775
730	SYNGR1	NM_004711	1.15739	1.41129e-06	2.15268e-05		1.12972	6.75643e-06	8.4205e-05		1.07371	0.0059948	0.0331566		730	SHARPIN	NM_030974	0.887093	0.000118367	0.00117954		0.927652	0.00311676	0.019179		0.892378	2.34231e-08	4.79712e-07
731	FAHD1	NM_001142398#NM_001018104	1.15442	3.04599e-06	4.39104e-05		1.18178	1.68427e-08	3.11376e-07		1.08141	0.00189744	0.0128969		731	AP2A1	NM_130787#NM_014203	0.887136	0.00144053	0.0103993		0.886569	0.00195744	0.0128813		0.924583	0.00544524	0.0306244
732	KIF3C	NM_004798	1.15426	1.72278e-08	3.45265e-07		1.21269	1.87875e-12	5.20789e-11		1.06676	0.00305448	0.0191257		732	DDX59	NM_001031725	0.88718	0.00573575	0.0330701		0.862215	0.000867739	0.00639462		0.835643	3.75417e-12	1.18391e-10
733	N4BP3	NM_015111	1.15245	0.00275798	0.0179383		1.16353	5.56807e-05	0.000567443		1.13226	4.12799e-06	5.69774e-05		733	SMAD1	NM_001003688#NM_005900	0.887447	0.000125186	0.00123641		0.821706	4.52436e-11	1.12593e-09		0.836153	3.89613e-15	1.59169e-13
734	LZTS2	NM_032429	1.15058	6.97253e-07	1.11294e-05		1.22221	3.91782e-15	1.28224e-13		1.16228	7.79968e-13	2.64533e-11		734	DEDD2	NM_133328	0.887522	5.17126e-05	0.000571087		0.909677	0.00255686	0.0161789		0.867037	2.81659e-10	7.35397e-09
735	KLHL25	NM_022480	1.15048	3.50958e-06	5.01908e-05		1.12388	0.000350108	0.00288685		1.1722	3.23131e-12	1.03014e-10		735	TBC1D10B	NM_015527	0.887557	2.39641e-06	3.51534e-05		0.923501	0.00100496	0.00721475		0.941151	0.00687193	0.0371462
736	USP12	NM_182488	1.15045	0.00015778	0.0015049		1.11075	0.000545197	0.00427092		1.0692	0.00393657	0.0234968		736	CXXC1	NM_001101654#NM_014593	0.887557	4.68955e-05	0.000524081		0.896282	1.54053e-05	0.000178302		0.903728	6.65493e-07	1.07398e-05
737	SCD	NM_005063	1.14944	4.19102e-08	7.97522e-07		1.13503	3.03375e-22	1.41785e-20		1.15183	3.32605e-16	1.45006e-14		737	UBE2M	NM_003969	0.887636	4.4343e-06	6.19741e-05		0.872164	5.71307e-05	0.000581206		0.863345	9.75807e-10	2.36542e-08
738	NIPAL3	NM_020448	1.14858	2.69793e-07	4.57978e-06		1.14834	3.60584e-07	5.60247e-06		1.28615	1.89676e-33	1.82401e-31		738	NARFL	NM_022493	0.887681	1.4619e-05	0.000184857		0.898608	0.000767546	0.00573953		0.874553	2.27492e-07	3.95833e-06
739	ZBTB8OS	NM_178547	1.14835	3.53191e-05	0.000407373		1.11973	0.00269624	0.0169416		1.16774	8.36784e-05	0.000865986		739	TMEM22	NM_025246#NM_001097599#NM_001097600	0.887975	0.00570268	0.0329037		0.745077	2.49537e-16	8.70325e-15		0.892538	0.00277342	0.0176592
740	UBXN2A	NM_183008#NM_145345#NM_001077262	1.14819	3.77212e-06	5.35522e-05		1.09902	0.00526184	0.0293808		1.13074	0.000521054	0.00428581		740	B3GALT6	NM_080605	0.888027	5.32032e-05	0.00058506		0.880837	7.85721e-06	9.64324e-05		0.860731	1.19247e-06	1.83569e-05
741	CCDC136	NM_022742	1.14816	8.97561e-06	0.000118231		1.11798	0.00345405	0.0208241		1.07819	0.00157846	0.0110549		741	IL7R	NM_001199886#NM_001199887#NM_001199888#NM_000880	0.888047	0.000630353	0.00509339		0.858053	0.000623532	0.00479023		0.755196	1.23193e-29	1.03927e-27
742	LOC375295	NR_002815	1.14787	4.01533e-07	6.66408e-06		1.14365	4.82266e-06	6.17193e-05		1.23972	3.94032e-18	1.97591e-16		742	AP1G2	NM_003917	0.888084	4.87292e-05	0.000542498		0.892917	0.000116058	0.0010883		0.937407	0.00142175	0.0101632
743	NUDT16L1	NM_032349#NM_001193452	1.14771	2.29817e-07	3.9488e-06		1.18667	3.33312e-08	5.9868e-07		1.08867	0.000158341	0.00150779		743	XRCC1	NM_006297	0.888274	7.14602e-07	1.13675e-05		0.857501	2.10767e-09	4.3975e-08		0.909554	2.39049e-05	0.000283414
744	GATS	NR_028039#NM_178831#NR_028040	1.14726	5.17058e-06	7.11579e-05		1.19729	1.60402e-07	2.62484e-06		1.14792	5.21661e-05	0.000569194		744	C12orf29	NM_001009894	0.888377	0.000325632	0.00286231		0.899661	7.06806e-05	0.000702238		0.923888	0.00651456	0.0355351
745	PASK	NM_015148	1.14677	1.17171e-07	2.09973e-06		1.12967	7.8838e-05	0.000770508		1.12961	9.0578e-10	2.20252e-08		745	TM4SF1	NM_014220	0.888379	1.91064e-05	0.000234494		0.861906	6.4758e-05	0.000648405		0.907029	5.84062e-05	0.0006307
746	SH3BP1	NM_018957	1.14662	1.94225e-05	0.000238		1.1151	0.000299042	0.00252549		1.2127	1.63456e-13	6.02468e-12		746	C14orf80	NM_001198983#NM_001134877	0.888428	0.000231581	0.0021106		0.90836	0.000599132	0.00462674		0.932542	0.00200373	0.0135104
747	ARRB1	NM_004041#NM_020251	1.1466	1.98611e-05	0.000242738		1.14892	1.34573e-06	1.92572e-05		1.19084	1.38952e-12	4.57328e-11		747	CHAMP1	NM_005441	0.88872	4.38745e-06	6.14422e-05		0.848431	1.57914e-09	3.35773e-08		0.915485	8.64284e-05	0.000891288
748	PER2	NM_022817	1.14584	0.000247196	0.00224155		1.19437	4.40843e-05	0.000461749		1.15225	5.34498e-07	8.76501e-06		748	ZNF324	NM_014347	0.888754	0.000626786	0.00506808		0.853785	2.39448e-05	0.000266195		0.858419	1.0428e-09	2.51737e-08
749	STX1A	NM_004603#NM_001165903	1.14561	3.83631e-06	5.43974e-05		1.24532	1.7858e-09	3.7731e-08		1.59401	3.88635e-47	5.60594e-45		749	CDC42EP2	NM_006779	0.889111	7.98174e-05	0.000837527		0.875001	0.000130205	0.00120501		0.905163	8.83458e-05	0.000907457
750	LRP11	NM_032832	1.14416	5.98908e-05	0.00064823		1.16212	9.58469e-07	1.40423e-05		1.09731	0.000343147	0.00295455		750	MAN2B1	NM_000528#NM_001173498	0.889114	1.09854e-06	1.69555e-05		0.908701	7.84753e-05	0.000767606		0.909189	1.71648e-05	0.000209346
751	CUEDC1	NM_017949	1.14295	1.04944e-05	0.000136385		1.26449	1.66947e-14	5.30058e-13		1.11063	0.000372772	0.00318266		751	AARS2	NM_020745	0.889159	1.31973e-05	0.000168706		0.900884	0.000138346	0.00127328		0.910206	1.44212e-05	0.000179922
752	JAK1	NM_002227	1.14249	0.000436645	0.00371307		1.14797	0.00313401	0.0192624		1.17059	2.17819e-10	5.76443e-09		752	EPC2	NM_025209	0.889242	4.94693e-06	6.84023e-05		0.92065	0.00103154	0.00735514		0.898982	7.19226e-05	0.000758433
753	SEMA4D	NM_001142287	1.14216	4.73013e-07	7.77859e-06		1.19279	1.68973e-09	3.57984e-08		1.18325	5.2937e-12	1.64062e-10		753	NAT14	NM_020378	0.889252	0.000151991	0.00146342		0.900969	0.0013009	0.00899926		0.872935	1.87653e-08	3.88403e-07
754	NFE2L3	NM_004289	1.14215	4.89686e-07	8.02453e-06		1.14791	1.714e-06	2.40702e-05		1.13594	7.23625e-06	9.57512e-05		754	BAMBI	NM_012342	0.88938	0.000926784	0.00713342		0.881585	0.000226568	0.0019737		0.884882	0.00211212	0.01413
755	ZMYM5	NM_001039649#NM_001039650#NM_001142684	1.14206	0.000195362	0.00181232		1.1751	1.24278e-05	0.000146525		1.10729	5.80789e-05	0.000627456		755	P2RX4	NM_002560	0.889485	0.00486455	0.0288808		0.813714	5.64569e-05	0.000574601		0.869823	0.000188344	0.00175208
756	STK11	NM_000455	1.14204	6.6118e-06	8.91543e-05		1.21978	7.39371e-14	2.27337e-12		1.05876	0.00753982	0.040098		756	DSE	NM_001080976	0.889527	1.87225e-06	2.79557e-05		0.877452	2.25725e-08	4.1209e-07		0.927818	0.00036813	0.00314743
757	C14orf129	NR_027263	1.14185	5.14652e-06	7.09522e-05		1.13866	4.60558e-05	0.000478964		1.10068	0.000356802	0.00306197		757	SLC43A3	NM_199329#NM_017611#NM_014096	0.889579	3.36452e-05	0.000389798		0.877932	2.34922e-07	3.76519e-06		0.945967	0.00946855	0.0479647
758	LOC642852	NR_026943	1.14175	3.15135e-08	6.10619e-07		1.1129	1.93514e-05	0.000219303		1.11101	3.89236e-06	5.40765e-05		758	TBC1D25	NM_002536	0.88962	0.000165138	0.0015655		0.89915	0.000323361	0.00269868		0.891374	1.56981e-06	2.34699e-05
759	SMCR7L	NM_019008	1.14161	1.79934e-06	2.69359e-05		1.15457	1.32053e-10	3.1328e-09		1.06053	0.00968041	0.0487736		759	LTBP4	NM_001042544#NM_003573#NM_001042545	0.889689	4.44938e-06	6.21106e-05		0.907329	5.19116e-05	0.000532983		0.876685	4.02874e-08	7.89133e-07
760	LOC100287616	NM_001195243	1.13924	2.05349e-05	0.000250057		1.12916	4.59028e-06	5.9002e-05		1.46923	9.20003e-42	1.18124e-39		760	SNHG8	NR_034010#NR_003584#NR_034011	0.889788	4.38835e-06	6.14422e-05		0.819441	1.80669e-08	3.33481e-07		0.892068	3.28796e-05	0.000378861
761	ERCC6	NM_000124	1.13866	0.000651607	0.00523436		1.17233	1.39738e-06	1.9929e-05		1.11469	8.2195e-05	0.0008529		761	G6PC3	NR_028581#NR_028582#NM_138387	0.889795	8.74912e-06	0.000115559		0.886596	1.31883e-06	1.89305e-05		0.920051	0.000468762	0.00390518
762	FKBP5	NM_001145775#NM_001145776#NM_001145777#NM_004117	1.13842	5.22495e-07	8.50847e-06		1.12604	2.13603e-07	3.44477e-06		1.2543	2.5895e-21	1.59241e-19		762	E2F3	NM_001949	0.889796	4.07815e-05	0.000462026		0.892993	1.07705e-05	0.000128821		0.866214	4.03634e-11	1.14886e-09
763	B2M	NM_001700	1.13772	0.000838791	0.00653798		1.14487	0.00022855	0.00198911		1.1653	3.42449e-09	7.83775e-08		763	CC2D1B	NM_032449	0.8898	0.000151048	0.00145614		0.859557	1.01994e-07	1.71591e-06		0.927522	0.000625881	0.00502597
764	DENND2A	NM_015689	1.13708	0.000155653	0.00149168		1.20396	2.04151e-06	2.8262e-05		1.49115	7.51376e-25	5.3531e-23		764	ROBO3	NM_022370	0.88987	0.00738644	0.0407571		0.876761	0.00435433	0.0252531		0.837027	1.3327e-06	2.02093e-05
765	HIF1A	NM_181054#NM_001530	1.1363	5.59555e-11	1.45934e-09		1.12083	0.00107766	0.00764502		1.10088	7.58263e-26	5.58962e-24		765	ELOVL1	NM_022821	0.88992	1.1149e-05	0.000144179		0.894224	1.39964e-06	1.9931e-05		0.936751	0.00395305	0.023553
766	C7orf41	NM_152793	1.1361	2.64472e-05	0.000314512		1.1824	1.4191e-06	2.01958e-05		1.1269	1.2218e-07	2.22534e-06		766	WDR47	NM_014969#NM_001142551#NM_001142550	0.890176	2.09609e-06	3.10753e-05		0.889441	1.89699e-05	0.000215293		0.898362	5.80672e-06	7.80284e-05
767	SLC9A1	NM_003047	1.13409	1.54795e-05	0.000194266		1.19189	3.77429e-14	1.17911e-12		1.17984	1.20501e-14	4.79703e-13		767	ZNF28	NM_006969#NR_036599#NR_036600	0.890243	0.00410745	0.0250477		0.843601	7.02658e-06	8.72925e-05		0.898375	6.44378e-06	8.58974e-05
768	SEMA4C	NM_020210#NM_198925	1.13407	0.000160987	0.00153111		1.20309	4.45666e-09	8.86326e-08		1.15804	1.79583e-12	5.82847e-11		768	BAZ2A	NM_013449	0.890345	0.00348234	0.0218986		0.893973	0.00435565	0.0252531		0.892814	2.68108e-05	0.000314515
769	TARSL2	NM_152334	1.13394	0.000860919	0.0066926		1.1232	0.00216767	0.0140394		1.18985	3.23586e-08	6.46839e-07		769	ZNF512B	NM_020713	0.89045	7.63338e-06	0.000101813		0.921919	0.00321201	0.0196348		0.936001	0.0019096	0.0129757
770	FLJ31306	NR_029434#NR_029435	1.13366	1.69758e-06	2.5593e-05		1.10323	0.00269562	0.0169416		1.08504	0.00386844	0.0231789		770	PWP2	NM_005049	0.890647	0.000176569	0.00166038		0.849076	4.69551e-08	8.29363e-07		0.919048	0.00109745	0.00815691
771	PTMA	NM_001099285#NM_002823	1.13365	5.57662e-23	2.85777e-21		1.18504	0	0		1.0556	0.00272801	0.0174175		771	ZNF322	NM_203307	0.890891	0.0024737	0.0164126		0.822253	1.23237e-09	2.63959e-08		0.838324	5.13931e-17	2.38284e-15
772	ATP13A3	NM_024524	1.13348	1.71751e-20	7.85418e-19		1.17061	1.55803e-07	2.55495e-06		1.05712	0.000283703	0.00250456		772	NFKBIL1	NM_001144963#NM_005007#NM_001144961#NM_001144962	0.890976	0.00231006	0.0154719		0.826842	0.00030391	0.00256197		0.846988	1.56537e-10	4.19973e-09
773	AMMECR1	NM_001171689	1.13304	9.76191e-05	0.000997012		1.10456	0.00145275	0.00991471		1.15526	3.82404e-11	1.09242e-09		773	PUF60	NM_001136033#NM_078480#NM_014281	0.891084	0.00261918	0.0171876		0.880479	0.00131579	0.00909417		0.926231	0.00488219	0.0280341
774	LRRC58	NM_001099678	1.13292	1.07675e-06	1.66633e-05		1.18053	3.6687e-09	7.37147e-08		1.10391	2.83384e-06	4.05518e-05		774	GNE	NM_001128227#NM_001190388	0.89124	2.66518e-05	0.000316624		0.928395	0.00805215	0.042014		0.929921	0.000621356	0.0049978
775	TIFA	NM_052864	1.1328	0.000115921	0.0011611		1.22876	7.5863e-07	1.12628e-05		1.12163	0.00131027	0.00948232		775	FASTK	NM_006712#NM_033015	0.891296	3.24718e-05	0.000378077		0.891709	7.95202e-06	9.74424e-05		0.927875	0.00269377	0.017246
776	NACC2	NM_144653	1.13259	0.000707685	0.00562489		1.25436	6.63515e-10	1.47667e-08		1.08643	0.000215712	0.00197521		776	RECQL5	NM_001003715#NM_004259#NM_001003716	0.89141	0.000149546	0.00144464		0.900013	0.0039925	0.0234886		0.928686	0.0025835	0.0166679
777	C17orf103	NM_152914	1.13233	2.29806e-06	3.37956e-05		1.18994	6.81941e-09	1.32356e-07		1.19043	6.27991e-08	1.19308e-06		777	APLP1	NM_005166#NM_001024807	0.891592	4.96403e-05	0.000551067		0.900201	0.000123589	0.00114741		0.913148	0.000147268	0.00141561
778	METTL10	NM_212554	1.13113	4.30057e-05	0.00048385		1.1342	1.27129e-06	1.82928e-05		1.09165	0.000225925	0.00205265		778	ZNF562	NM_001130031#NM_001130032#NM_017656	0.891794	1.40164e-05	0.000178299		0.800707	7.76882e-13	2.2293e-11		0.89938	2.32484e-05	0.000275771
779	MBD4	NM_003925	1.13089	5.10767e-06	7.04581e-05		1.13154	7.58547e-07	1.12628e-05		1.08596	0.000286925	0.00252728		779	DAGLB	NM_001142936#NM_139179	0.891868	1.97716e-05	0.00024177		0.855624	6.69567e-11	1.63154e-09		0.900128	1.59754e-05	0.000196895
780	SLBP	NM_006527	1.13075	5.03579e-05	0.000557705		1.14489	3.50444e-07	5.46309e-06		1.10098	2.20582e-05	0.000262988		780	ZMYM3	NM_005096#NM_001171162#NM_201599	0.891892	5.52126e-05	0.000604597		0.905523	0.00125126	0.00870997		0.901104	2.89599e-06	4.12643e-05
781	AKAP8	NM_005858	1.12998	3.71723e-07	6.20459e-06		1.16003	3.34822e-08	6.0047e-07		1.09817	3.35033e-06	4.72769e-05		781	NAA60	NM_025146	0.891923	2.32083e-06	3.40874e-05		0.891176	1.37877e-05	0.000161015		0.906064	2.28298e-06	3.31358e-05
782	KCNMA1	NM_002247#NM_001161352#NM_001014797#NM_001161353	1.12917	0.000321764	0.00283307		1.12375	0.000588487	0.00455507		1.19607	1.08745e-05	0.000139394		782	FBXL5	NM_012161#NM_001193535#NR_036464#NM_001193534	0.892476	1.23012e-05	0.000158203		0.90341	2.69116e-05	0.000294967		0.905401	6.01549e-06	8.0602e-05
783	MRAS	NM_001085049#NM_012219	1.12869	0.000111242	0.00111903		1.14668	3.8321e-08	6.83576e-07		1.11143	0.00020566	0.00189431		783	TOR2A	NM_001134431#NM_001085347#NM_130459#NM_001134430	0.892515	0.00466751	0.0278989		0.868463	0.000311001	0.00261514		0.894444	3.91871e-05	0.000441313
784	SNRPF	NM_003094	1.12764	4.66785e-06	6.49431e-05		1.09012	0.00326449	0.0198813		1.08321	0.00221147	0.0146811		784	CNN1	NM_001299	0.892795	4.13397e-05	0.000467583		0.880319	4.56361e-07	6.99295e-06		0.921695	0.000547895	0.00447352
785	ACADSB	NM_001609	1.12589	1.0996e-05	0.000142278		1.11397	0.000208495	0.00183438		1.07876	0.000552264	0.00450604		785	RNF111	NM_017610	0.892935	1.55772e-05	0.000195284		0.895713	1.39865e-06	1.9929e-05		0.907797	0.000256152	0.00228901
786	LOC100129034	NR_027406	1.12567	1.8136e-05	0.000223997		1.20961	1.58818e-13	4.76413e-12		1.17801	3.79661e-13	1.33815e-11		786	PDCD7	NM_005707	0.893045	0.00074654	0.00589761		0.892525	0.00022346	0.00195132		0.884642	4.59211e-05	0.000509295
787	NSDHL	NM_001129765#NM_015922	1.1256	3.72627e-06	5.30301e-05		1.10877	0.000260725	0.00223582		1.07754	0.00172933	0.0119453		787	TARBP2	NM_134324#NM_004178#NM_134323	0.89313	0.000123168	0.00122061		0.903001	0.000133726	0.00123514		0.911605	0.00201679	0.0135817
788	GALNT1	NM_000512	1.12473	0.00248188	0.0164389		1.13293	0.00233927	0.0149723		1.1013	0.000368242	0.00314743		788	EPN1	NM_013333#NM_001130072#NM_001130071	0.893217	4.91194e-05	0.000546322		0.879528	2.21984e-06	3.04126e-05		0.934704	0.00306991	0.0192069
789	NPTXR	NM_014293	1.12363	1.75562e-05	0.00021741		1.08573	0.00647958	0.0350094		1.08211	0.000135928	0.00132293		789	GBP3	NM_018284	0.893292	0.000192738	0.0017901		0.820611	9.18583e-10	2.00237e-08		0.917735	0.000180046	0.00168344
790	ACPL2	NM_001037172#NM_152282	1.12187	0.00180837	0.0126055		1.15599	0.000119869	0.0011182		1.42388	1.49812e-41	1.88216e-39		790	STX3	NM_004177#NM_001178040	0.893365	1.21221e-05	0.000156071		0.847804	1.3662e-11	3.51601e-10		0.871703	5.44851e-11	1.53399e-09
791	LRP8	NM_033300#NM_001018054#NM_017522#NM_004631	1.12151	9.74737e-05	0.000996398		1.15319	5.79558e-07	8.72062e-06		1.22764	1.32179e-13	4.9184e-12		791	HNRPDL	NR_003249#NM_031372	0.893383	0.00234129	0.0156407		0.87194	0.006683	0.0359421		0.886984	1.07449e-06	1.66835e-05
792	AFF1	NM_001166693	1.12045	0.000255412	0.00231067		1.17361	1.49619e-07	2.45526e-06		1.14137	7.21307e-07	1.15607e-05		792	CPT2	NM_000098	0.893421	1.54542e-05	0.000194089		0.858908	3.22038e-08	5.8111e-07		0.889397	1.39764e-07	2.52202e-06
793	FOXP4	NM_001012426#NM_001012427#NM_138457	1.11999	6.88748e-06	9.26579e-05		1.13551	2.45452e-06	3.32505e-05		1.29283	1.15632e-17	5.58283e-16		793	ASL	NM_000048#NM_001024944#NM_001024943#NM_001024946	0.893551	3.94958e-05	0.000449337		0.846071	3.7987e-07	5.86702e-06		0.883586	1.26708e-08	2.69663e-07
794	OSBPL2	NM_014835#NM_144498	1.11952	3.40525e-05	0.000393735		1.13845	2.05142e-05	0.000231136		1.07279	0.00442255	0.0258559		794	CLDN12	NM_001185056#NM_005602	0.893559	0.000161524	0.0015356		0.866482	3.64202e-06	4.77056e-05		0.862655	2.84628e-06	4.06552e-05
795	EBF2	NM_022659	1.11911	4.93454e-05	0.000548313		1.15206	0.000105971	0.00100419		1.20711	4.54665e-11	1.28472e-09		795	AURKB	NM_004217	0.893585	2.68557e-05	0.000318722		0.931235	0.00545847	0.030305		0.905738	0.000102816	0.00104009
796	S1PR3	NM_005226	1.11871	0.000276996	0.00248097		1.13941	2.18786e-05	0.000244902		1.08166	0.00134059	0.00967177		796	C17orf62	NM_001193653#NR_036517#NM_001100407#NR_036516#NM_001193654#NR_036514#NR_036518#NR_036519#NM_001193657#NM_001033046#NM_001193655#NM_001100408	0.893593	4.43215e-06	6.19741e-05		0.886149	0.000100794	0.00096059		0.900063	1.98574e-05	0.000239189
797	RRP1B	NM_015056	1.11844	2.61287e-05	0.000311042		1.14093	6.44294e-07	9.64502e-06		1.14637	2.5822e-08	5.24248e-07		797	TBC1D17	NM_024682#NM_001168222	0.893846	4.21344e-05	0.00047513		0.833822	1.93351e-07	3.13548e-06		0.920159	0.000293528	0.0025767
798	NPR3	NM_000908	1.11776	0.000121615	0.00120778		1.16334	3.709e-07	5.73986e-06		1.29074	5.99125e-21	3.58984e-19		798	SFI1	NM_001007467#NM_014775	0.894027	6.75361e-05	0.000720303		0.896221	0.000190063	0.00169261		0.891975	4.85863e-05	0.000535549
799	CYTH1	NM_017456#NM_004762	1.11599	2.23268e-05	0.000269435		1.13883	4.40499e-06	5.69335e-05		1.10578	1.31886e-06	2.00515e-05		799	PPP2R5B	NM_006244	0.894116	9.7289e-06	0.000127436		0.90987	0.000242853	0.00209719		0.904857	9.41197e-06	0.000122324
800	PDLIM4	NM_001131027#NM_003687	1.11502	0.00183823	0.0127844		1.08975	0.00147056	0.0100245		1.17869	4.81528e-08	9.30716e-07		800	C21orf58	NM_058180	0.894137	0.000159162	0.00151746		0.857852	1.65657e-05	0.000190505		0.910342	0.00735025	0.0392596
801	NT5DC3	NM_001031701	1.11487	0.00340977	0.021535		1.14771	7.1299e-06	8.8435e-05		1.18976	2.34976e-14	9.13631e-13		801	LDLR	NM_000527#NM_001195800#NM_001195799#NM_001195802#NM_001195803#NM_001195798	0.894261	0.00818907	0.0444906		0.865657	0.000762108	0.00570617		0.757446	3.14138e-21	1.91166e-19
802	PIK3R3	NM_001114172#NM_003629	1.11487	0.00115738	0.00862973		1.13227	1.72461e-05	0.000197747		1.20376	3.42788e-15	1.40778e-13		802	MBD3	NM_003926	0.894352	9.4964e-05	0.00097458		0.914699	0.000297043	0.00251133		0.870358	3.88693e-06	5.40331e-05
803	CAPN2	NM_001146068	1.11416	4.95818e-07	8.09664e-06		1.10574	0.00926558	0.0471717		1.11331	3.34067e-19	1.80288e-17		803	ATXN7	NM_001128149#NM_000333#NM_001177387	0.894501	0.000347646	0.00303693		0.92228	0.000849627	0.00627698		0.898655	1.04278e-06	1.62343e-05
804	MATN3	NM_002380#NM_030583	1.11407	0.00168686	0.0118949		1.10722	0.00026375	0.00225928		1.08784	0.00101774	0.00764961		804	ZNF280B	NM_080764	0.89458	0.00501372	0.029586		0.920726	0.0053637	0.0298711		0.841308	6.82279e-10	1.69432e-08
805	RNF44	NM_014901	1.11342	0.000142758	0.00138941		1.14121	1.05792e-05	0.000126842		1.10877	3.55914e-05	0.000406104		805	MEGF8	NM_001410	0.894583	7.6107e-06	0.000101569		0.919338	0.000257109	0.00221049		0.936077	0.00416611	0.0246465
806	ACER3	NM_018367	1.11323	5.37033e-05	0.00058945		1.12135	0.000526725	0.00413536		1.12467	3.69338e-08	7.30795e-07		806	ZNF513	NM_020713	0.895107	0.000264905	0.00238823		0.89805	0.00710573	0.0378238		0.883275	3.71051e-05	0.000420909
807	KIAA0513	NM_014732	1.11316	4.30679e-05	0.000484317		1.1215	0.000322231	0.00269213		1.09594	1.18752e-05	0.000150733		807	FAM200B	NM_001145191	0.895213	9.64251e-05	0.000987407		0.888849	2.09176e-06	2.88891e-05		0.926161	0.00158939	0.0111233
808	SATB2	NM_015265	1.1122	3.20954e-05	0.000373881		1.11849	0.000288072	0.00244521		1.10443	0.000643992	0.00514137		808	HGS	NM_004712	0.895234	0.000145755	0.00141529		0.925126	0.00140147	0.00961393		0.906205	0.000276462	0.00244804
809	MTHFR	NM_005957	1.11209	0.000416653	0.003559		1.1402	0.000407757	0.00330048		1.42971	3.2634e-52	5.33281e-50		809	ZNRD1	NM_014596#NM_170783	0.895593	0.00242835	0.0161485		0.854007	0.000330794	0.00274795		0.863024	6.94389e-07	1.11599e-05
810	RWDD4	NM_152682	1.11194	0.00131238	0.00961069		1.16272	8.62696e-07	1.27109e-05		1.073	0.00207331	0.0139102		810	MTG1	NM_138384	0.895878	0.000969749	0.00741771		0.846188	1.86669e-10	4.35787e-09		0.934013	0.00530409	0.0299336
811	TPRG1L	NM_182752	1.11046	0.000335002	0.00293636		1.12691	8.57919e-06	0.000104416		1.07588	0.000739596	0.00580742		811	PRDM4	NM_012406	0.896122	2.23237e-05	0.000269435		0.851773	2.7613e-09	5.68512e-08		0.924664	0.00198073	0.0133813
812	TIMM17A	NM_006335	1.10999	5.53041e-05	0.000605314		1.10536	1.56544e-05	0.000180826		1.09094	0.00024139	0.00217707		812	NME2	NM_001018137#NM_001198682#NM_002512#NM_001018139#NM_001018138	0.896209	8.97391e-05	0.000928708		0.8949	1.0993e-05	0.000131198		0.921568	0.000274345	0.00243206
813	TMEM50B	NM_006134	1.10989	0.000362618	0.00314304		1.09459	0.000889056	0.00651892		1.12054	5.39682e-06	7.34068e-05		813	STAT2	NM_198332#NM_005419	0.896532	0.00269038	0.0175807		0.856411	5.44512e-08	9.51356e-07		0.93013	0.00783174	0.0414054
814	CERK	NM_022766	1.10988	0.000203519	0.00187681		1.13267	1.56902e-07	2.57116e-06		1.06735	0.00228735	0.0150863		814	TRAF2	NM_021138	0.896793	1.91756e-05	0.00023522		0.900254	0.000350014	0.00288685		0.882018	5.34301e-10	1.34345e-08
815	PKI55	NM_001199924	1.10904	0.00162021	0.0115044		1.13424	0.0023071	0.014807		1.18061	1.09133e-09	2.62935e-08		815	INCENP	NM_020238#NM_001040694	0.896995	1.46341e-05	0.000184948		0.931896	0.00296598	0.0183795		0.911033	4.12209e-05	0.000461769
816	NFATC3	NM_004555#NM_173163#NM_173165	1.10808	4.19563e-05	0.000473869		1.11852	2.6235e-06	3.53005e-05		1.06854	0.00245402	0.015987		816	XPC	NM_004628#NR_027299#NM_001145769	0.897133	2.86394e-05	0.000338173		0.882018	9.98303e-08	1.68314e-06		0.935308	0.00164768	0.0114558
817	LPIN1	NM_015236	1.10798	2.52709e-05	0.000301445		1.13365	1.97262e-08	3.62962e-07		1.2485	7.23383e-23	4.74832e-21		817	ZNF343	NM_024325	0.897413	0.00013589	0.00133256		0.896411	0.000263604	0.00225885		0.890882	0.000409983	0.00346366
818	KIAA0247	NM_014734	1.10756	5.43312e-05	0.000596062		1.16837	3.6551e-09	7.35046e-08		1.20582	6.79061e-15	2.72651e-13		818	UBXN11	NM_183008#NM_145345#NM_001077262	0.897673	0.00044367	0.00376869		0.888148	8.94772e-05	0.000862852		0.916473	0.00034106	0.00293766
819	LPCAT1	NM_024830	1.10479	0.000124052	0.00122729		1.12375	1.90303e-06	2.6486e-05		1.08555	0.000117078	0.00116222		819	COASY	NM_001042530#NM_001042532#NM_025233#NM_001042531#NM_001042529	0.897719	0.000359492	0.00312174		0.841428	1.40062e-09	2.98357e-08		0.900999	7.23977e-05	0.000763099
820	GNG12	NM_018841	1.10428	4.15258e-07	6.87722e-06		1.11728	0.00354938	0.0213383		1.06817	2.15396e-08	4.43078e-07		820	CSTF1	NM_001033521#NM_001324#NM_001033522	0.898271	0.000110452	0.00111252		0.913383	0.000503426	0.00397435		0.899054	5.76135e-06	7.75079e-05
821	KLF3	NM_016531	1.10399	0.00225659	0.0151572		1.19183	8.56879e-11	2.06855e-09		1.56794	1.76567e-57	3.40993e-55		821	TMEM214	NM_001085429	0.898343	0.00412893	0.025159		0.899929	0.00173567	0.0115983		0.906007	0.000196222	0.0018174
822	MRGPRF	NM_001098515#NM_145015	1.10327	0.000320955	0.00282702		1.15418	1.47606e-05	0.000171519		1.09027	0.0056774	0.0317467		822	INO80E	NM_173618	0.898509	0.000493945	0.00413414		0.917681	0.00238633	0.0152152		0.910369	0.000128079	0.00125754
823	PPP1R9B	NM_032595	1.10294	7.26706e-05	0.000767744		1.13475	1.21371e-07	2.02008e-06		1.14334	6.98129e-08	1.3231e-06		823	CNTROB	NM_001037144#NM_053051	0.898654	2.20111e-05	0.000266092		0.901361	9.0879e-05	0.000875015		0.890129	2.94952e-07	5.021e-06
824	NOL9	NM_024654	1.10186	0.000181804	0.00170099		1.18581	1.94419e-10	4.52959e-09		1.08698	6.72659e-05	0.000715787		824	CNPY3	NM_006586	0.898881	7.37235e-05	0.000777774		0.902784	0.000168092	0.0015166		0.92324	0.000192911	0.00178957
825	AGPAT4	NM_020133	1.10131	0.000484876	0.00406739		1.09716	0.00102563	0.00732936		1.0961	0.00328636	0.0202734		825	TRIM38	NM_006355	0.899093	0.001749	0.0122537		0.838585	4.20785e-08	7.46614e-07		0.91546	0.0016822	0.0116542
826	FAM213B	NM_020223	1.10093	0.0037188	0.0231058		1.12344	3.75835e-05	0.000399387		1.1762	1.44133e-10	3.88478e-09		826	PHF1	NM_024165#NR_027692#NM_002636	0.899112	6.61188e-05	0.000707123		0.901155	1.52457e-05	0.000176892		0.876474	3.07172e-08	6.17728e-07
827	NDST1	NM_001543	1.10089	2.59517e-06	3.78315e-05		1.1462	0.000144979	0.001329		1.17329	1.89439e-42	2.47308e-40		827	ZNF200	NM_001145447#NM_198088#NM_001145446#NM_001145448#NM_003454#NM_198087	0.899122	0.00115549	0.00861838		0.920748	0.00945926	0.0479919		0.836783	1.50459e-12	4.92426e-11
828	TSPAN14	NM_030927#NM_001128309	1.10053	7.03872e-05	0.000746283		1.10178	0.000294834	0.00249709		1.35552	2.07226e-45	2.89968e-43		828	ZNF142	NM_001105537	0.899172	0.000471413	0.0039774		0.921029	0.00175435	0.0116997		0.928011	0.00535214	0.0301661
829	SNHG4	NR_003141#NR_036536	1.09974	0.00441184	0.0266054		1.12364	0.000170243	0.00153334		1.19458	1.80244e-07	3.19329e-06		829	FZD4	NM_012193	0.899235	3.41226e-05	0.000394208		0.871833	6.86858e-08	1.18454e-06		0.889304	1.31556e-07	2.38496e-06
830	MRPS17	NM_015969	1.09955	0.00314011	0.0200541		1.11357	0.0058945	0.0323644		1.11204	3.12806e-05	0.000362582		830	C16orf53	NM_024516	0.899487	3.0817e-05	0.000360814		0.894273	4.50773e-05	0.000470884		0.916574	0.000197276	0.00182644
831	FAM69B	NM_152421	1.09913	0.00593346	0.0339836		1.09152	0.00360768	0.0216277		1.0997	5.0224e-05	0.000549712		831	SAMD1	NM_138352	0.899595	0.00305924	0.0196019		0.926563	0.00846504	0.0438508		0.839839	2.08535e-11	6.08371e-10
832	LPGAT1	NM_014873	1.0988	0.000155954	0.00149358		1.10085	3.29521e-05	0.00035436		1.07716	0.000806831	0.00625133		832	SGSM2	NM_014853#NM_001098509	0.899665	1.46637e-05	0.000185199		0.931304	0.00212752	0.0138176		0.905762	6.04024e-06	8.08547e-05
833	ZCCHC14	NM_015144	1.09852	0.000239477	0.00217663		1.1346	1.37684e-07	2.27378e-06		1.14008	3.97457e-08	7.79829e-07		833	THOC5	NM_001002878#NM_003678#NM_001002879#NM_001002877	0.899782	7.01396e-05	0.000745688		0.877487	1.03471e-06	1.50555e-05		0.944982	0.00907059	0.0463811
834	RALB	NM_005402	1.09822	0.000199621	0.00184647		1.09457	0.000444684	0.00356113		1.07531	0.00353599	0.0215124		834	ZNF574	NM_022752	0.899816	0.00195087	0.0134279		0.912216	0.00144336	0.00986788		0.877456	1.20764e-08	2.58663e-07
835	CALM2	NM_006888#NM_001166106	1.09775	9.14777e-18	3.69197e-16		1.11862	1.36504e-52	1.54845e-50		1.07068	3.17276e-10	8.25625e-09		835	ZNFX1	NM_021035	0.899842	0.000521052	0.00432538		0.843233	1.04311e-08	1.97212e-07		0.918581	0.00318638	0.019782
836	PCGF5	NM_006315	1.09719	0.00112294	0.00841596		1.06967	0.00540263	0.0300449		1.08485	0.00154295	0.010856		836	HPS6	NM_024747	0.899856	0.00394601	0.0242786		0.897749	7.30208e-05	0.000722418		0.912801	8.44366e-05	0.000872287
837	GLTP	NM_016433	1.09712	0.00054677	0.00449858		1.07195	0.0061187	0.0333836		1.06127	0.00363021	0.0219883		837	ERBB3	NM_001982	0.89987	5.01529e-05	0.000556229		0.90214	0.000588338	0.00455507		0.912554	5.52225e-06	7.48949e-05
838	SLC25A1	NM_005984	1.09669	0.000300716	0.00266684		1.14146	5.93802e-07	8.9292e-06		1.13475	2.15226e-08	4.43078e-07		838	PHLPP1	NM_194449	0.899949	2.53216e-05	0.000301741		0.899838	0.000296458	0.00250819		0.882873	4.377e-06	6.02012e-05
839	IQCE	NM_001100390#NM_152558	1.09557	0.00140807	0.0101964		1.16229	3.17639e-06	4.20305e-05		1.12525	1.63766e-06	2.44529e-05		839	TMEM39B	NM_018056	0.900202	0.00140084	0.0101629		0.866038	3.20255e-06	4.23287e-05		0.924299	0.000939002	0.0071173
840	TFDP2	NM_001178138#NM_001178142#NM_006286#NM_001178139#NM_001178141	1.09499	0.000537702	0.0044368		1.09967	0.000695669	0.00526097		1.07041	0.00116824	0.00861178		840	KAT7	NM_182709#NM_182710#NM_006388	0.900274	2.93096e-05	0.000345389		0.893635	2.2226e-05	0.000248506		0.917981	0.000139644	0.00135403
841	PITPNA	NM_006224	1.09438	0.000201422	0.0018604		1.13248	1.01029e-07	1.70089e-06		1.08577	0.000132809	0.0012969		841	GTPBP2	NM_019096	0.900475	3.68413e-05	0.000422221		0.827071	0.000330459	0.00274713		0.878602	1.38096e-07	2.49771e-06
842	BRD3	NM_007371	1.09429	0.000350602	0.00305704		1.16131	1.50004e-05	0.000174172		1.14132	4.73864e-09	1.06576e-07		842	LEPREL2	NM_014262	0.900479	0.000368982	0.00318993		0.890159	3.15697e-06	4.18209e-05		0.874934	3.5185e-07	5.91088e-06
843	KDELC1	NM_024089	1.09408	0.00257444	0.0169248		1.11545	2.56343e-05	0.000282025		1.08185	0.00296125	0.0186519		843	SLC22A17	NM_020372#NM_016609	0.900627	0.0049114	0.0291294		0.807668	1.9333e-05	0.000219201		0.899915	0.000849209	0.00652344
844	RHPN2	NM_033103	1.09385	0.00060249	0.00489875		1.16234	5.08972e-08	8.93587e-07		1.11018	1.6307e-07	2.91109e-06		844	DPP3	NM_130443#NM_005700	0.900664	0.000265407	0.00239069		0.871393	1.24005e-06	1.78874e-05		0.912402	7.32468e-05	0.000771243
845	CARHSP1	NM_014316	1.09382	0.000915836	0.00705846		1.06638	0.00770129	0.0405141		1.07396	0.00134006	0.00967094		845	PIGO	NM_152850#NM_032634	0.900673	4.38301e-05	0.000491705		0.855663	4.64708e-08	8.21429e-07		0.916635	0.000247936	0.0022241
846	MTMR10	NM_017762	1.09331	0.000434635	0.00369867		1.20316	5.90195e-11	1.45023e-09		1.09816	9.61884e-06	0.000124666		846	ELAC2	NM_173717#NM_001165962#NM_018127	0.900673	2.50158e-05	0.000298707		0.910663	6.39715e-05	0.000642685		0.908947	5.35523e-05	0.000583057
847	ORC6	NM_014321	1.09255	0.00151517	0.0108476		1.12045	1.68892e-05	0.000193844		1.09026	0.000292265	0.00256657		847	ADNP2	NM_014913	0.900799	1.6758e-05	0.000208409		0.867361	7.37376e-09	1.4217e-07		0.919452	0.000101685	0.00102998
848	RHOA	NM_001664	1.09223	1.45429e-06	2.21538e-05		1.10945	5.22785e-299	1.35738e-295		1.03619	0.00330683	0.0203728		848	ZBTB11	NM_014415	0.900839	0.000536448	0.00442958		0.894449	0.000368346	0.00302443		0.905867	9.80196e-05	0.000994795
849	ARHGEF10L	NM_018125	1.09182	0.00213559	0.0144903		1.15035	2.18828e-05	0.000244902		1.20036	3.51102e-11	1.00423e-09		849	RNF25	NM_022453	0.900886	6.9838e-05	0.000743157		0.865695	9.34696e-06	0.000112995		0.859399	1.65996e-11	4.89155e-10
850	LINC00094	NM_173083	1.09116	0.00203089	0.0138887		1.09964	0.00165482	0.0111248		1.08083	0.00188312	0.012831		850	FZR1	NM_001136197#NM_016263#NM_001136198	0.901046	1.95425e-05	0.000239094		0.864584	0.000145074	0.001329		0.91266	1.81109e-05	0.000220081
851	ITGA1	NM_181501	1.09031	0.000653909	0.00525105		1.08892	0.000973598	0.00705458		1.05905	0.00932361	0.0473948		851	NR2C2AP	NM_176880	0.901074	0.000199636	0.00184647		0.848025	6.30441e-08	1.09289e-06		0.872631	1.44569e-07	2.59868e-06
852	CLIC4	NM_013943	1.09025	0.00667651	0.0374909		1.09053	0.00235351	0.0150388		1.06966	0.00035014	0.00301144		852	NADK	NM_001198994	0.901102	2.36395e-05	0.000283431		0.915755	0.000224216	0.00195649		0.904681	3.14855e-06	4.46453e-05
853	OAT	NM_000274#NM_001171814	1.09006	0.000483873	0.00406294		1.10085	5.52649e-05	0.000563451		1.13141	6.60981e-06	8.80605e-05		853	FKBP2	NM_004470	0.901137	0.00375168	0.0232668		0.888108	0.000104894	0.000994794		0.883083	4.94936e-05	0.000543723
854	TOB2	NM_016272	1.08921	0.00291027	0.0187917		1.10064	4.94757e-05	0.000509766		1.17039	2.24751e-07	3.92059e-06		854	SGSM3	NM_015705	0.901162	3.96145e-05	0.000450468		0.91242	0.00100902	0.00723945		0.907664	0.000168403	0.00158679
855	GALNT7	NM_017423	1.08851	0.000535508	0.00442495		1.13416	7.53324e-08	1.29439e-06		1.06104	0.00434748	0.025468		855	MVP	NM_017458#NM_005115	0.901215	0.0056738	0.0327614		0.880187	0.000122548	0.0011391		0.902389	0.000235812	0.00213335
856	ZMYND11	NM_006624#NM_001161482#NM_212479	1.08818	0.00151296	0.0108384		1.10148	0.000741569	0.00556487		1.06901	0.0038103	0.0228775		856	GIPC1	NM_202467#NM_202470#NM_005716#NM_202494#NM_202469#NM_202468	0.901256	0.00547317	0.0317678		0.900603	0.00697997	0.0372477		0.894712	8.9796e-05	0.000918718
857	RASA3	NM_007368	1.08627	0.00110037	0.00827333		1.07856	0.00339492	0.0205418		1.09189	6.70371e-05	0.000714262		857	PICK1	NM_012407#NM_001039583#NM_001039584	0.901424	0.000280602	0.00251134		0.917505	0.00395608	0.0233213		0.88805	4.45461e-07	7.38789e-06
858	DVL1	NM_004421	1.08593	0.00112614	0.00843452		1.10719	2.86796e-05	0.000312295		1.07749	0.000591438	0.00478888		858	NDST2	NM_003635	0.901492	0.000198224	0.00183667		0.871466	1.46551e-05	0.000170378		0.930754	0.00104701	0.00783428
859	SLC43A2	NM_152346	1.08584	0.00278518	0.0180789		1.13258	8.36519e-06	0.000101917		1.11557	0.000121776	0.00120222		859	RPRD2	NM_015203	0.90173	0.000348617	0.00304427		0.904816	4.19301e-05	0.000440567		0.915811	6.54807e-05	0.000700298
860	TPRKB	NM_182752	1.08555	0.00466181	0.0278754		1.11874	0.000106513	0.00100892		1.08296	0.000791093	0.00616003		860	STRN4	NM_001039877#NM_013403	0.901798	0.000163886	0.00155489		0.916151	0.000631968	0.00484509		0.888921	1.89028e-06	2.79217e-05
861	ENAH	NM_018212#NM_001008493	1.0853	4.14357e-50	4.67763e-48		1.11047	2.04152e-06	2.8262e-05		1.04496	5.67211e-06	7.66471e-05		861	DUS1L	NM_022156	0.901986	3.62799e-05	0.000416603		0.926953	0.00677426	0.0363325		0.902738	0.000202378	0.00187146
862	C22orf25	NM_152906	1.08416	0.00552335	0.0319955		1.1083	0.000516708	0.00406683		1.08679	0.000263516	0.00234674		862	MUL1	NM_024544	0.902051	0.00013772	0.00134767		0.887811	6.10982e-06	7.65546e-05		0.876882	1.18923e-07	2.17109e-06
863	PLCXD1	NR_028057	1.08373	0.00624442	0.0355035		1.21042	4.58133e-10	1.03254e-08		1.07777	0.0046661	0.0270363		863	KIAA0913	NM_015037	0.902108	3.20737e-05	0.000373815		0.932301	0.00249711	0.0158308		0.903544	1.42922e-06	2.15749e-05
864	RPL7	NM_000971	1.07841	5.88761e-10	1.38412e-08		1.10665	6.34098e-270	1.48176e-266		1.05974	4.1481e-05	0.000464238		864	BCL7B	NR_036682#NM_001707#NM_001197244	0.902338	0.000176762	0.00166068		0.870528	5.34658e-08	9.35172e-07		0.930597	0.00250065	0.0162365
865	PPP1R12B	NM_032104#NM_002481#NM_001197131#NM_032103	1.07794	0.00395463	0.0243189		1.10501	0.00572201	0.0315581		1.1536	4.82185e-09	1.08135e-07		865	AGRN	NM_198576	0.902475	6.47853e-22	3.14741e-20		0.91114	2.80665e-05	0.000306476		0.920056	2.80074e-148	3.11656e-145
866	PIKFYVE	NM_015040#NM_001178000#NM_152671	1.07518	0.00724128	0.0400806		1.12463	8.18817e-07	1.21025e-05		1.10541	9.13672e-06	0.000119012		866	FBXO11	NM_012166	0.902645	0.00176636	0.0123508		0.918722	0.000433983	0.00348379		0.93433	0.00226486	0.0149839
867	TOP2A	NR_001283	1.07485	0.00307322	0.0196753		1.08575	3.02744e-09	6.17322e-08		1.06763	0.00194961	0.0132092		867	FBXL12	NM_017703	0.90274	0.000989557	0.00753223		0.850952	7.66316e-09	1.47264e-07		0.865751	4.59278e-10	1.16657e-08
868	IDH1	NM_005896	1.07283	0.00568506	0.0328102		1.07732	0.000919551	0.00671029		1.15037	4.67224e-10	1.18546e-08		868	DBNL	NM_014063#NM_001014436#NM_001122956	0.903033	4.65988e-05	0.000521514		0.865249	3.38661e-09	6.84587e-08		0.937771	0.00159572	0.011161
869	SNRPD1	NM_006938	1.07265	0.00783709	0.0428591		1.0776	0.00470079	0.0268643		1.06184	0.0053329	0.0300649		869	PGLS	NM_012088	0.90305	0.000793008	0.00620389		0.924138	0.00705867	0.037599		0.935799	0.00298862	0.018804
870	POGK	NM_017542	1.07253	0.00677949	0.0380003		1.09033	0.00055674	0.00435551		1.06958	0.00234246	0.015402		870	YIPF2	NM_024029	0.903133	0.000136394	0.00133638		0.895363	7.11228e-05	0.000706031		0.908224	0.00425279	0.0250137
871	UBA3	NM_198195#NM_003968	1.07103	0.00604542	0.0345486		1.08494	0.000392197	0.00318778		1.06701	0.00161478	0.0112673		871	CCNL1	NM_020307	0.90315	3.33901e-05	0.000387574		0.865994	9.60291e-09	1.82143e-07		0.890583	3.14873e-08	6.30769e-07
872	SLC44A1	NM_080546	1.07087	0.00525851	0.0307587		1.06687	0.00364865	0.0218228		1.07436	0.000601397	0.00485942		872	ZNF300	NM_001172831#NM_052860#NM_001172832	0.903208	0.000452257	0.00383605		0.899169	0.00160593	0.0108398		0.871783	8.23596e-09	1.79699e-07
873	YTHDF1	NM_017798	1.06965	0.00835161	0.0451853		1.10012	0.000336741	0.00279437		1.12511	3.52067e-08	6.9899e-07		873	HSF2	NM_005526	0.903362	0.00141507	0.0102376		0.888863	6.64632e-06	8.29212e-05		0.923046	0.000114584	0.00114037
874	ADARB1	NM_001160230#NM_001112#NR_027674#NM_015833#NM_015834#NR_027672#NR_027673	1.0687	0.0076077	0.0418003		1.09359	0.000103433	0.00098333		1.06646	0.00398803	0.0237251		874	DRG2	NM_001388	0.903419	0.00138096	0.0100406		0.929333	0.00686238	0.036763		0.891964	1.30753e-05	0.000164803
875	SPTBN1	NM_001024858	1.06684	0.000275088	0.00246766		1.08977	1.1059e-81	2.28696e-79		1.03205	0.00052221	0.00429381		875	ALG12	NM_024105	0.90347	9.38284e-05	0.00096547		0.925233	0.00692178	0.0370133		0.895684	4.50966e-06	6.18075e-05
876	TIMP2	NM_003255	1.06298	9.21068e-27	5.66408e-25		1.10431	2.02437e-05	0.000228419		1.04239	7.10042e-23	4.67387e-21		876	CYTH2	NM_004228#NM_017457	0.903599	7.08524e-05	0.00074998		0.917145	0.00015651	0.00142033		0.866892	1.36705e-10	3.70165e-09
877	DDX17	NM_001098504#NM_006386	1.06292	9.17524e-25	5.0928e-23		1.11998	1.93762e-11	4.92155e-10		1.08577	4.91165e-13	1.71307e-11		877	RNF145	NM_001199380#NM_001199381#NM_001199383#NM_144726#NM_001199382	0.903711	0.00233021	0.0155846		0.867823	0.00420817	0.0245596		0.935304	0.00665832	0.0362009
878	TMSB4X	NM_021109	1.0487	5.56164e-06	7.60915e-05		1.06477	4.49235e-05	0.000469697		1.10718	2.60146e-10	6.80749e-09		878	RAB9A	NM_004251#NM_001195328	0.903732	0.000372908	0.00322267		0.836745	2.31058e-09	4.79517e-08		0.931883	0.00333143	0.0204973
879	CALU	NM_001199673#NM_001199671#NM_001199674#NM_001219#NM_001199672#NM_001130674	1.04005	0.00528773	0.0308986		1.04651	0.000565666	0.00440322		1.05643	8.08118e-10	1.97739e-08		879	SNUPN	NM_001042588	0.903835	0.000181833	0.00170099		0.885892	9.40863e-05	0.000902919		0.897732	9.36698e-07	1.47003e-05
															880	FAM111A	NM_147189	0.903839	6.09501e-05	0.000658171		0.925955	0.00153591	0.0104153		0.940732	0.00355325	0.0215893
															881	MYO19	NM_001033580#NM_025109#NM_001163735	0.904048	0.000100059	0.00102015		0.884073	4.69084e-07	7.16909e-06		0.901737	7.86297e-07	1.24994e-05
															882	RBM15B	NM_013286	0.904092	6.80976e-05	0.00072596		0.892729	1.69183e-06	2.38017e-05		0.930951	0.00110763	0.00821684
															883	PPIL2	NM_148176#NM_014337#NM_148175	0.904093	5.79269e-05	0.000631066		0.919223	0.00071599	0.00539941		0.919315	0.000133989	0.00130645
															884	TUBG1	NM_001070	0.904128	0.000103853	0.00105378		0.851371	9.23075e-10	2.01029e-08		0.920755	0.000107237	0.00107689
															885	JOSD2	NM_138334	0.904146	0.000747285	0.0059015		0.885056	0.000211594	0.00185833		0.890006	2.95226e-07	5.021e-06
															886	ITPA	NM_033453#NM_181493	0.904219	0.000102437	0.00104166		0.903685	0.000236904	0.00205417		0.939262	0.00183081	0.0125388
															887	PHF13	NM_153812	0.904239	0.00415309	0.025293		0.898554	4.91792e-05	0.000507369		0.937464	0.00421207	0.0248492
															888	RFX1	NM_002918	0.904488	0.00258053	0.0169578		0.926388	0.00740476	0.039222		0.852175	1.44873e-08	3.04998e-07
															889	B4GALT2	NM_003780	0.904539	1.63985e-05	0.000204177		0.893508	3.06808e-06	4.07357e-05		0.940218	0.00316234	0.019664
															890	RELA	NM_001145138#NM_021975	0.904562	0.000162035	0.00153983		0.874485	3.0813e-08	5.5817e-07		0.891135	4.98339e-07	8.20661e-06
															891	RRP12	NM_001145114#NM_015179	0.904597	5.2696e-05	0.000580028		0.892623	2.94843e-05	0.000320162		0.935927	0.0040534	0.0240711
															892	KLC2	NM_001134776#NM_001134774#NM_001134775#NM_022822	0.904652	9.44813e-05	0.000971332		0.932279	0.00509414	0.0286085		0.884155	2.5592e-08	5.20029e-07
															893	DBF4B	NM_145663#NM_025104#NR_036623	0.904873	0.000401754	0.00344238		0.872786	7.57078e-08	1.29988e-06		0.912405	3.7336e-05	0.000423118
															894	MRPL41	NM_032477	0.904886	0.00168887	0.0118979		0.925998	0.00934524	0.0475152		0.93014	0.00508656	0.0289697
															895	C16orf58	NM_022744	0.904911	1.65675e-05	0.00020615		0.904544	7.61742e-05	0.000746974		0.912447	2.4973e-05	0.000295179
															896	MIS12	NM_024039	0.90501	2.36292e-05	0.000283431		0.895637	0.000332506	0.00276119		0.900431	3.4857e-06	4.89801e-05
															897	STIM2	NM_020860#NM_001169117#NM_001169118	0.905152	0.000312434	0.00275925		0.88268	2.17276e-06	2.98664e-05		0.889457	2.28298e-08	4.69205e-07
															898	PTBP1	NM_031990#NM_002819#NM_031991#NM_175847	0.905168	3.65913e-08	7.03179e-07		0.881012	8.34492e-05	0.000809482		0.912904	8.92783e-36	9.52628e-34
															899	DDX3X	NM_001193417#NM_001356#NM_001193416	0.905446	2.0471e-32	1.49958e-30		0.9205	2.45e-05	0.00027095		0.915534	3.66099e-166	5.03235e-163
															900	C19orf43	NM_024038	0.90547	0.000257717	0.00232882		0.901454	5.51251e-05	0.000562272		0.895544	0.00209743	0.0140558
															901	PARP8	NM_001178056#NM_024615#NM_001178055	0.905502	0.000615092	0.00498906		0.887547	1.66646e-05	0.000191548		0.895421	0.00336978	0.0206734
															902	CYB561D1	NM_001134402#NM_001134403#NM_001134400#NM_182580#NM_001134404	0.905507	0.00189588	0.013119		0.850736	6.03224e-08	1.04882e-06		0.880926	4.53642e-07	7.51291e-06
															903	HTRA2	NM_002775	0.905635	0.00010154	0.0010339		0.905982	0.000257464	0.00221192		0.914936	0.00202152	0.0136057
															904	NPAS1	NM_002517	0.905677	0.00887717	0.0474968		0.821996	1.5358e-05	0.000177842		0.844798	7.54705e-12	2.30234e-10
															905	BYSL	NM_004053	0.90576	5.90046e-05	0.00064043		0.888719	1.96205e-05	0.00022203		0.923247	0.000141526	0.00136944
															906	ZNF561	NM_152289	0.90577	0.000242303	0.00219974		0.870377	6.1589e-05	0.000621555		0.876461	1.7548e-06	2.6102e-05
															907	GTF2H4	NM_001517	0.905895	7.9257e-05	0.00083202		0.854224	5.76068e-08	1.00459e-06		0.908006	9.64665e-06	0.000124888
															908	CNRIP1	NM_001841	0.905933	0.000679831	0.00543307		0.931519	0.00641648	0.0347004		0.923549	0.000564848	0.00460069
															909	PRR14L	NM_024031	0.906049	0.000664025	0.00531948		0.91616	0.000632978	0.00484965		0.930753	0.00600734	0.0332102
															910	KIAA1826	NM_032424	0.906101	0.0003981	0.00341763		0.852537	5.62171e-07	8.48083e-06		0.870777	7.43722e-07	1.1863e-05
															911	TIMM17B	NM_005834#NM_001167947	0.906495	0.000453458	0.00384485		0.879448	3.36058e-06	4.42673e-05		0.93902	0.00370966	0.0223651
															912	GTF2B	NM_001514	0.906816	0.000163177	0.00155005		0.90882	0.00277552	0.0173821		0.902031	3.53937e-06	4.96745e-05
															913	LOC646719	NM_001085474	0.907051	0.00100275	0.00762021		0.847237	1.04767e-06	1.52157e-05		0.855507	2.67972e-09	6.22463e-08
															914	STK36	NM_015690	0.907088	0.000181335	0.00169785		0.928188	0.00927821	0.0472257		0.866135	5.89471e-10	1.4764e-08
															915	PIN1	NM_006221	0.907273	8.18891e-05	0.00085619		0.918188	0.000377609	0.00309071		0.883252	1.35126e-06	2.04642e-05
															916	SLC38A10	NM_001037984	0.90743	6.30105e-05	0.00067729		0.91724	0.000126149	0.00116978		0.941211	0.00518983	0.0294145
															917	CADM4	NM_145296	0.90746	8.80303e-05	0.000912236		0.920176	0.00497303	0.0281107		0.922657	0.000214589	0.00196571
															918	DDX39A	NM_005804	0.907587	0.000408696	0.00349576		0.909377	0.00015332	0.00139462		0.917689	0.00119701	0.00876864
															919	ALS2	NM_001135745#NM_020919	0.907614	0.000197118	0.00182788		0.874631	1.47005e-07	2.41527e-06		0.923839	0.000363195	0.00310998
															920	RBM19	NM_001146699#NM_001146698#NM_016196	0.907674	5.82492e-05	0.000633986		0.907053	6.06545e-05	0.000613582		0.938025	0.00290356	0.0183628
															921	MIIP	NM_021933	0.907685	0.000222804	0.00203697		0.909033	0.00215973	0.0139996		0.876988	2.84348e-07	4.85719e-06
															922	AKT1S1	NM_001098633#NM_032375#NM_001098632	0.907709	0.000741373	0.00586473		0.92134	0.0023285	0.0149187		0.926969	0.000489914	0.00405825
															923	C4orf42	NR_033339	0.907728	0.00447316	0.026895		0.867341	0.000139254	0.00128114		0.912254	0.000826858	0.00638322
															924	PLEKHJ1	NM_018049	0.907902	6.43014e-05	0.000688797		0.910045	0.00048276	0.00382541		0.934129	0.00344466	0.0210774
															925	SH2B1	NM_001145797#NM_015503#NM_001145795#NM_001145812#NM_001145796	0.907958	8.52514e-05	0.000887769		0.908984	0.00617152	0.0336168		0.871594	2.01023e-10	5.33808e-09
															926	TRIM27	NM_006510	0.908018	6.40145e-05	0.000686833		0.911706	0.000147147	0.0013458		0.886564	3.8129e-09	8.64209e-08
															927	MIER1	NM_001077704#NM_001146113#NM_001146112#NM_001077701#NM_020948#NM_001146110#NM_001077702#NM_001146111#NM_001077700#NM_001077703	0.9084	0.00174577	0.0122361		0.908613	7.97057e-05	0.000778013		0.894018	1.47545e-05	0.000183103
															928	PVRL3	NM_015480	0.908513	0.000453955	0.00384767		0.898971	8.12781e-05	0.000791377		0.93141	0.00221926	0.0147203
															929	FAM76A	NM_001143915#NM_152660#NM_001143912#NM_001143913#NM_001143914	0.908572	0.00566621	0.0327257		0.865563	0.00889137	0.0456746		0.921851	0.00905638	0.0463287
															930	BCS1L	NM_001079866#NM_004328	0.908639	0.000348962	0.00304535		0.922639	0.00328376	0.0199632		0.919437	0.000184636	0.00172101
															931	PYGO2	NM_138300	0.908676	0.000308293	0.00272576		0.879722	2.68874e-06	3.6137e-05		0.862376	1.34111e-11	4.00244e-10
															932	COQ4	NM_016035	0.908759	0.000533663	0.00441126		0.932209	0.00984017	0.0496213		0.868058	1.50474e-10	4.04633e-09
															933	SHKBP1	NM_138392	0.908781	0.000149194	0.00144302		0.899496	5.26014e-05	0.000538646		0.912728	1.91919e-05	0.000232072
															934	MAST2	NM_015112	0.908968	0.000155035	0.00148844		0.914941	0.000563271	0.00439043		0.936715	0.00580695	0.0323318
															935	RAB11B	NM_004218	0.909049	0.000325697	0.00286231		0.925729	0.00301684	0.0186304		0.93223	0.00676816	0.0366772
															936	CYC1	NM_001916	0.909189	0.000154125	0.00148031		0.937709	0.0075474	0.0398211		0.938176	0.00228475	0.0150734
															937	LSM14B	NM_144703	0.909358	0.000701821	0.00558804		0.881004	3.12959e-06	4.15053e-05		0.851656	7.34537e-13	2.50214e-11
															938	ZNF260	NM_001166037#NM_001012756#NM_001166036#NM_001166038	0.909433	0.000547114	0.00449858		0.891554	8.90452e-05	0.000859838		0.870647	3.38666e-06	4.77318e-05
															939	ZNF202	NM_003455	0.909448	0.00210709	0.014326		0.87893	0.000133155	0.00123084		0.91852	0.00233213	0.0153513
															940	SLC4A3	NM_005070#NM_201574	0.909546	0.000840944	0.00655258		0.896429	0.00406337	0.0238635		0.914802	0.00058538	0.00474806
															941	RCN3	NM_020650	0.909572	0.000167973	0.00158721		0.908787	0.000118641	0.00110852		0.929086	0.000491918	0.00407196
															942	BCAP31	NM_005745#NM_001139441#NM_001139457#NR_024450	0.909682	0.00111083	0.00833586		0.90795	0.000285488	0.00242504		0.904135	4.13742e-05	0.000463264
															943	PPP1R12C	NM_017607	0.909787	0.000125746	0.00124141		0.918321	0.000309513	0.00260356		0.934769	0.00433076	0.0253828
															944	ZNF227	NM_182490	0.909803	0.00205488	0.0140323		0.864695	0.000653754	0.00498594		0.92859	0.00398909	0.0237254
															945	NCAPH2	NM_001185011#NM_152299	0.909903	0.00029293	0.0026067		0.876848	8.13872e-09	1.55762e-07		0.909029	4.49242e-06	6.16073e-05
															946	MED16	NM_005481	0.90992	0.000968459	0.00741269		0.909973	0.00136373	0.00939217		0.925953	0.000808951	0.00626568
															947	TAF6	NM_139315#NR_033792#NM_001190415#NM_005641	0.909937	0.000157091	0.00150016		0.897862	3.70909e-05	0.000394511		0.930593	0.00125918	0.00915797
															948	C2orf69	NM_153689	0.910005	0.000178334	0.00167228		0.902926	7.4987e-05	0.000737908		0.882304	1.05608e-05	0.000136119
															949	ZBTB39	NM_014830	0.91001	0.00466895	0.0278989		0.896422	0.000134411	0.00124009		0.904291	5.06622e-06	6.90708e-05
															950	CUTA	NM_001014838#NM_015921#NM_001014433#NM_001014840#NM_001014837	0.91002	0.000199676	0.00184647		0.894703	2.20896e-06	3.02928e-05		0.923828	0.000418852	0.00353093
															951	COL5A3	NM_015719	0.910121	0.000484254	0.00406467		0.886648	0.000204083	0.00180167		0.896852	6.76209e-05	0.00071891
															952	SLC39A1	NM_014437	0.910288	0.000174911	0.00164745		0.883921	2.18277e-07	3.51288e-06		0.907609	2.12264e-05	0.000253718
															953	TMEM55A	NM_018710	0.910296	0.00419477	0.0254937		0.895025	0.0020741	0.0135308		0.888825	7.90367e-06	0.000104052
															954	RABEP2	NM_024816	0.910584	0.000359918	0.00312312		0.873036	1.52538e-05	0.000176899		0.863816	1.48549e-09	3.53852e-08
															955	AKAP17A	NM_005088#NR_027383	0.910753	0.000366492	0.00317427		0.905474	0.000207934	0.00183013		0.91229	1.52345e-05	0.000188359
															956	HSPBP1	NM_012267#NM_001130106	0.910843	0.00014578	0.00141529		0.921621	0.00417398	0.0244149		0.907033	1.1498e-06	1.7735e-05
															957	TXNRD2	NM_006440	0.91091	0.000608946	0.00494435		0.896067	6.51055e-05	0.000651557		0.947944	0.00989177	0.0496671
															958	DUSP16	NM_030640	0.911047	0.00051893	0.0043139		0.889223	0.00022354	0.00195132		0.795833	3.99189e-18	1.99748e-16
															959	SLX4	NM_032444	0.911159	0.000309306	0.00273369		0.922532	0.00589843	0.0323707		0.902192	0.000103282	0.00104388
															960	ABHD11	NM_148913#NM_001145364#NM_148912#NR_026910#NR_026912	0.911187	0.00285418	0.0184653		0.850161	7.23326e-08	1.24468e-06		0.900698	9.53427e-05	0.000970793
															961	C1orf85	NM_144580	0.911211	0.000199973	0.00184848		0.854437	5.28293e-09	1.04355e-07		0.904475	4.88469e-05	0.000537661
															962	SLC35A2	NM_001032289#NM_005660#NM_001042498	0.911287	0.00171016	0.0120154		0.917705	0.00326184	0.0198703		0.877611	8.19582e-10	2.00125e-08
															963	ARHGEF1	NM_198977#NM_004706	0.911525	0.000137853	0.00134841		0.882741	2.18218e-07	3.51288e-06		0.890217	8.91205e-07	1.40619e-05
															964	RANBP3	NM_007322#NM_003624#NM_007320	0.911556	0.000358371	0.00311317		0.916603	0.000878155	0.00646322		0.928971	0.000825679	0.00637834
															965	C14orf102	NM_017970#NM_199043	0.911715	0.00907634	0.0483796		0.810708	6.2498e-11	1.53248e-09		0.931247	0.00513087	0.0291865
															966	SLC37A4	NM_001467#NM_001164277#NM_001164279#NM_001164278#NM_001164280	0.912228	0.00116504	0.0086813		0.884373	0.000102062	0.000971483		0.820538	2.64892e-19	1.44289e-17
															967	MMP19	NM_016155	0.912486	0.000320731	0.00282611		0.911377	0.000416718	0.00336252		0.908541	0.000177721	0.00166586
															968	CDC37L1	NM_017913	0.912911	0.000392402	0.00337741		0.862829	9.50134e-07	1.39289e-05		0.912161	3.7848e-05	0.000427675
															969	OCLN	NM_002538	0.913437	0.00522508	0.0306244		0.868991	1.81686e-07	2.95657e-06		0.914486	0.0013291	0.00960373
															970	TBRG4	NM_004749#NM_199122#NM_030900	0.913515	0.000650885	0.00523036		0.853175	4.10596e-09	8.19368e-08		0.905074	2.63679e-05	0.000310255
															971	SRA1	NM_001035235	0.913554	0.000626288	0.0050658		0.895255	4.80961e-06	6.16179e-05		0.937846	0.00867447	0.044767
															972	SPIN3	NM_001010862#NR_027139	0.913577	0.00805506	0.0438255		0.866233	0.00240192	0.0152972		0.892339	0.000655239	0.00521869
															973	POLR3H	NM_138338#NM_001018050#NM_001018052	0.913739	0.00140249	0.0101686		0.912591	6.54039e-05	0.000653983		0.942213	0.00403008	0.0239448
															974	CHID1	NM_001142675	0.913749	0.00015019	0.00144847		0.872758	2.62077e-06	3.5298e-05		0.912095	3.97629e-06	5.51115e-05
															975	LAYN	NM_178834	0.913922	0.000726012	0.00575397		0.888485	1.89343e-05	0.000215054		0.919408	0.00156166	0.0109632
															976	C7orf50	NM_001134396#NM_001134395#NM_032350	0.91402	0.000567469	0.00464796		0.929155	0.00182048	0.0120684		0.925236	0.000309565	0.00270023
															977	COL5A1	NM_000093	0.914227	3.70901e-10	8.9445e-09		0.937695	4.85436e-27	2.72031e-25		0.965814	0.000154608	0.00147465
															978	RNF123	NM_022064	0.914236	0.000637254	0.00514204		0.923952	0.00297863	0.0184383		0.926732	0.000363646	0.00311042
															979	PCGF2	NM_007144	0.91498	0.0047521	0.0283211		0.908726	0.00424199	0.0246953		0.917778	0.000110503	0.00110541
															980	LAMTOR2	NM_014398	0.915054	0.000729241	0.00577658		0.881854	2.00775e-05	0.000226653		0.925809	0.00605371	0.0334033
															981	POLR3D	NM_001722	0.915156	0.000438817	0.00373018		0.892537	0.00110719	0.00781659		0.850677	2.10905e-13	7.68867e-12
															982	NLRC5	NM_032206	0.915158	0.00340606	0.0215176		0.865037	3.47065e-09	6.9976e-08		0.929423	0.0050534	0.0288204
															983	SF3A2	NM_007165	0.915159	0.00150913	0.0108143		0.933819	0.00237783	0.0151734		0.916574	3.32581e-05	0.000382831
															984	KIAA0415	NM_014855	0.915309	0.0045035	0.0270464		0.889651	6.87313e-05	0.000684909		0.920938	0.000503216	0.00415371
															985	HIVEP1	NM_002114	0.915487	0.0062838	0.0356754		0.918184	0.00541046	0.0300741		0.859369	1.22706e-08	2.62102e-07
															986	TXNRD1	NM_182729#NM_182743#NM_003330#NM_182742#NM_001093771	0.91551	9.36833e-12	2.62493e-10		0.90409	2.97813e-35	2.17478e-33		0.822717	1.12739e-166	1.64656e-163
															987	PIGQ	NM_148920#NM_004204	0.915555	0.00166568	0.0117629		0.923848	0.00390055	0.0230696		0.913691	1.55389e-05	0.000191818
															988	DDX31	NM_022779	0.91575	0.000702002	0.00558804		0.923347	0.00953756	0.0483352		0.920454	0.000217889	0.00199281
															989	HECTD3	NM_024602	0.915818	0.00114813	0.00857444		0.913409	0.00620499	0.0337651		0.907625	1.33051e-05	0.000167407
															990	OSBPL5	NM_020896#NM_001144063#NM_145638	0.916054	0.000681398	0.00544187		0.920148	0.00540044	0.0300398		0.893446	2.12553e-06	3.10823e-05
															991	MCPH1	NM_024596	0.916086	0.00109653	0.0082535		0.852117	5.77531e-08	1.00639e-06		0.898893	0.000204618	0.0018862
															992	HIST1H1C	NM_005325	0.91653	0.00574751	0.033106		0.794482	4.10796e-08	7.29999e-07		0.850021	1.20266e-08	2.58069e-07
															993	CCDC94	NM_018074	0.916539	0.00407508	0.0249023		0.904529	0.00322676	0.0196977		0.924245	0.0062115	0.0341338
															994	CPSF1	NM_013291	0.916586	0.000524195	0.00434529		0.925214	0.000973209	0.00705396		0.922063	0.000195216	0.0018088
															995	CDK16	NM_001170460#NM_006201#NM_033018	0.916698	0.000516076	0.00429322		0.932744	0.00374072	0.0222652		0.929202	0.000888853	0.00677454
															996	WRAP53	NM_001143990	0.91683	0.00248073	0.0164389		0.933769	0.00609791	0.0333012		0.928016	0.000443555	0.00372172
															997	RNF41	NM_194358#NM_005785#NM_194359	0.917559	0.000814372	0.00636037		0.905066	1.56155e-05	0.000180555		0.896564	1.24795e-06	1.90726e-05
															998	GAA	NM_000152#NM_001079803#NM_001079804	0.917736	0.000416699	0.003559		0.888422	2.99666e-06	3.98781e-05		0.918755	0.000858675	0.0065875
															999	ZFYVE27	NM_001174120#NM_144588#NM_001174122#NM_001002262#NM_001174121#NM_001174119#NM_001002261	0.917836	0.00220494	0.014883		0.865131	3.02785e-07	4.78396e-06		0.937688	0.0027761	0.0176712
															1000	ZNF236	NM_007345	0.917925	0.00410608	0.0250459		0.928526	0.00591741	0.0324585		0.91037	1.40979e-05	0.000176198
															1001	CERCAM	NM_016174	0.918022	0.000349593	0.00304938		0.908646	0.000462172	0.00368477		0.895129	3.30526e-07	5.58476e-06
															1002	SARS2	NM_001145901#NM_017827	0.918033	0.00219379	0.0148206		0.855272	3.82411e-07	5.90237e-06		0.88928	3.80801e-06	5.30623e-05
															1003	PIGT	NM_001184730#NM_015937#NM_001184728#NM_001184729	0.9181	0.000375201	0.00324129		0.897388	1.17492e-05	0.000139227		0.927318	0.000254509	0.00227694
															1004	TMEM222	NR_037576#NM_032125#NR_037580#NR_037577	0.918145	0.00478141	0.0284667		0.886808	1.81159e-05	0.000206706		0.875089	2.98777e-08	6.024e-07
															1005	ARPC4	NM_001024960#NM_001198780#NM_001024959#NM_005718	0.91815	0.00137553	0.0100135		0.888347	1.97657e-06	2.74605e-05		0.931115	0.000607255	0.00489829
															1006	MED17	NM_004268	0.918231	0.000668522	0.00535184		0.929583	0.00418444	0.0244577		0.933182	0.00697066	0.0376016
															1007	EXO1	NM_130398#NM_003686#NM_006027	0.918368	0.00125672	0.00926698		0.905307	3.91095e-05	0.000413909		0.946517	0.00866711	0.0447488
															1008	TAB1	NM_153497	0.918526	0.00261111	0.0171443		0.914006	0.00314403	0.0193087		0.908194	0.000848595	0.00652087
															1009	GADD45GIP1	NM_052850	0.919193	0.00138097	0.0100406		0.900917	2.06496e-05	0.000232437		0.9014	1.0265e-05	0.000132746
															1010	FMN2	NM_020066	0.919274	0.00123836	0.00915472		0.909877	0.000557445	0.00435956		0.9399	0.00349129	0.0212903
															1011	DRAM1	NM_018370	0.919578	0.00113395	0.00847941		0.926528	0.00368251	0.0219972		0.925899	0.00359837	0.0218123
															1012	IFNGR2	NM_005534	0.919579	0.00191074	0.0131867		0.891148	3.40295e-06	4.48001e-05		0.940158	0.00739491	0.039444
															1013	GLTSCR2	NM_015710	0.919585	0.00317041	0.02022		0.92664	0.00222761	0.0143639		0.899082	7.34467e-07	1.17417e-05
															1014	NAGLU	NM_000263	0.919633	0.00345703	0.0217805		0.847202	6.78335e-08	1.17157e-06		0.917977	0.000256542	0.00229162
															1015	ABHD10	NM_018394	0.919639	0.0031417	0.0200588		0.867411	1.98434e-05	0.000224118		0.937155	0.00157096	0.0110174
															1016	RPL13	NM_000977#NM_033251	0.919662	1.67238e-15	5.99389e-14		0.91423	0.000228682	0.00198952		0.940835	1.3422e-13	4.97848e-12
															1017	GSK3A	NM_019884	0.919715	0.00217704	0.0147159		0.926954	0.003087	0.0190235		0.894551	1.53031e-06	2.29745e-05
															1018	SLC38A7	NM_018231	0.919886	0.00411965	0.025109		0.894789	0.000281347	0.00239684		0.917282	0.000138244	0.00134212
															1019	CHST14	NM_130468	0.920319	0.000553966	0.00454852		0.904344	0.000184184	0.00164652		0.93171	0.000835812	0.00643111
															1020	UBA7	NM_018227	0.92047	0.00683851	0.0382485		0.870539	4.36092e-06	5.64576e-05		0.909827	0.000270254	0.00239852
															1021	UBXN1	NM_015853	0.920572	0.00344176	0.0217077		0.895884	3.7703e-05	0.000400111		0.913472	0.000109814	0.00109946
															1022	CEP164	NM_014956	0.920765	0.00275814	0.0179383		0.9187	0.00149736	0.0101775		0.94102	0.00682637	0.0369427
															1023	PELP1	NM_014389	0.920979	0.00122675	0.00909265		0.932271	0.00499878	0.0282085		0.938143	0.00186132	0.0127142
															1024	RNF26	NM_032015	0.921069	0.00152463	0.0109053		0.898934	0.000175849	0.00157744		0.942112	0.00537496	0.0302656
															1025	ASPSCR1	NM_024083	0.921267	0.00918878	0.0488563		0.910736	0.00354695	0.0213292		0.901091	1.47358e-05	0.000182969
															1026	ATF6B	NM_004381#NM_001136153	0.921333	0.00131752	0.00964255		0.920158	0.000313642	0.0026345		0.937395	0.0030219	0.0189521
															1027	CWC22	NM_020943	0.921384	0.00656803	0.0370282		0.90154	0.000184132	0.00164652		0.912942	0.000174008	0.00163499
															1028	TCF25	NM_014972	0.921408	0.00158463	0.0112826		0.914533	0.000153388	0.0013947		0.939599	0.00598658	0.0331189
															1029	CALCOCO1	NM_001143682#NR_026554#NM_020898	0.921641	0.00144831	0.0104457		0.887879	4.3554e-07	6.68267e-06		0.915909	0.000255827	0.00228698
															1030	UBE2C	NM_181800#NM_181802#NM_181803#NM_007019#NM_181801#NM_181799	0.921718	0.00113554	0.00848857		0.901915	0.000232326	0.00201746		0.910844	0.000670359	0.00533184
															1031	PALB2	NM_024675	0.921872	0.00363729	0.0226838		0.872433	4.84257e-06	6.18839e-05		0.927216	0.000905953	0.00688914
															1032	AIP	NM_003977	0.9219	0.00162222	0.0115152		0.882214	8.2893e-07	1.22288e-05		0.909956	1.85143e-05	0.000224515
															1033	MCRS1	NM_001012300#NM_006337	0.922032	0.00136709	0.00996451		0.899708	3.28972e-06	4.34073e-05		0.941705	0.00898507	0.0460546
															1034	P4HB	NM_000918	0.922069	1.00133e-43	9.74962e-42		0.957558	0.00112554	0.00793655		0.968199	2.10962e-05	0.000252419
															1035	CRAT	NM_000755#NR_028048	0.92212	0.00212172	0.0144129		0.936779	0.00611324	0.0333615		0.932977	0.00125759	0.00915212
															1036	COPE	NM_199444#NM_007263#NM_199442	0.922216	0.00467893	0.0279349		0.906879	0.00253249	0.0160377		0.925344	0.00531482	0.0299761
															1037	ZFX	NM_001178084#NM_001178086#NM_003410#NM_001178085#NM_001178095	0.922339	0.00153599	0.0109731		0.890945	2.7962e-05	0.00030562		0.929687	0.00300588	0.0188669
															1038	VAC14	NM_018052	0.922398	0.00105481	0.00797695		0.921465	0.00327652	0.0199338		0.926212	0.000151368	0.00144728
															1039	FAM96B	NR_024525#NM_016062	0.922461	0.0022119	0.0149171		0.921281	0.00324142	0.019774		0.944408	0.00514708	0.0292458
															1040	MTX1	NM_198883#NM_002455	0.922657	0.00661853	0.0372231		0.911983	0.00778519	0.0408819		0.926831	0.0022802	0.0150574
															1041	PHF23	NM_024297	0.923128	0.0027338	0.0178053		0.890062	5.30041e-06	6.73518e-05		0.92684	0.000477367	0.00396697
															1042	TRIM41	NM_033549#NM_201627	0.923332	0.00106103	0.00801624		0.926538	0.00140874	0.0096566		0.896878	4.46377e-07	7.39783e-06
															1043	NOB1	NM_014062	0.923458	0.00205832	0.0140476		0.893607	1.77575e-05	0.000203211		0.919801	0.00011258	0.00112234
															1044	LIN54	NM_001115008#NM_194282#NM_001115007	0.923652	0.00148866	0.0107037		0.907246	0.000420276	0.00338889		0.863075	6.16577e-12	1.90332e-10
															1045	PBX2	NM_002586	0.923754	0.00179556	0.0125325		0.910652	0.000116319	0.00109031		0.918037	0.000682162	0.00540581
															1046	C2orf44	NM_015680	0.92381	0.00368589	0.0229318		0.852529	4.50295e-08	7.96554e-07		0.920297	0.000678458	0.00538709
															1047	RAD23A	NM_005053	0.923953	0.00283808	0.0183662		0.904544	2.20244e-05	0.000246369		0.910771	3.98246e-06	5.51445e-05
															1048	CHMP6	NM_024591	0.92398	0.00293848	0.0189529		0.883276	4.61074e-05	0.000479287		0.924392	0.00335833	0.0206248
															1049	CHD4	NM_001273	0.924014	5.65725e-07	9.16772e-06		0.912727	0.00572674	0.0315768		0.923664	1.53205e-24	1.06869e-22
															1050	PEX5	NM_001131026#NM_001131024#NM_001131025#NM_001131023#NM_000319	0.924022	0.0035463	0.0222452		0.867322	2.33236e-06	3.17799e-05		0.883745	5.48539e-09	1.22312e-07
															1051	GPR172A	NM_024531	0.924096	0.00268772	0.0175683		0.93856	0.00559705	0.030964		0.945939	0.00962838	0.0485774
															1052	RSRC2	NR_036435#NR_036436#NR_036434#NM_023012	0.924297	0.00417104	0.0253759		0.916547	0.000788211	0.0058715		0.885167	2.2401e-07	3.91817e-06
															1053	AEBP2	NM_001114176#NM_153207	0.924749	0.00751293	0.0413769		0.90341	0.0018167	0.0120501		0.896753	1.33833e-05	0.00016814
															1054	SLC25A10	NM_012140	0.925303	0.00190704	0.0131802		0.93163	0.00968368	0.0489678		0.927981	0.000332625	0.00287137
															1055	CYBASC3	NM_001161454#NM_153611	0.92545	0.00177905	0.0124283		0.901457	0.000235064	0.00203972		0.930838	0.000428441	0.00360501
															1056	ZNF189	NM_197977#NM_003452	0.925887	0.00249703	0.0165159		0.839805	2.72311e-10	6.26316e-09		0.895446	2.7237e-07	4.67308e-06
															1057	RIOK2	NM_153005#NM_031480	0.926126	0.00195078	0.0134279		0.920806	0.00469206	0.0268275		0.923241	0.00125404	0.00913142
															1058	FERMT2	NM_001134999#NM_006832#NM_001135000	0.926213	1.65629e-06	2.50351e-05		0.911802	8.95783e-237	1.6102e-233		0.94574	3.51387e-10	9.08321e-09
															1059	CSNK1G2	NM_001319	0.92626	0.00357552	0.0223762		0.931773	0.00370285	0.0220735		0.926754	0.00721613	0.0387202
															1060	SMAP2	NM_001198978#NM_001198979#NM_022733#NM_001198980	0.926379	0.00398731	0.0244891		0.854289	1.18937e-07	1.98381e-06		0.921631	0.000129021	0.00126573
															1061	GNAI1	NM_002069	0.926732	0.00481422	0.0286329		0.93366	0.00499291	0.0281868		0.942259	0.00521807	0.029535
															1062	SLC35A4	NM_080670	0.926878	0.0072774	0.0402314		0.923674	0.00158343	0.0107096		0.934379	0.00224883	0.0148995
															1063	SIGMAR1	NM_147157#NM_005866	0.926931	0.00494746	0.0292764		0.89881	5.81016e-06	7.30742e-05		0.922808	0.000118245	0.00117182
															1064	ZFYVE19	NM_001077268	0.926986	0.00398754	0.0244891		0.90873	0.00292613	0.0181807		0.901997	0.000179076	0.00167654
															1065	TSPAN4	NM_003271#NM_001025236#NM_001025234#NM_001025238#NM_001025237#NM_001025239#NM_001025235	0.927046	0.00270861	0.0176777		0.911311	0.00144648	0.00987531		0.924777	0.00254032	0.0164347
															1066	TUBGCP2	NM_006659	0.927098	0.00252998	0.0166929		0.923368	0.000568232	0.00442025		0.931682	0.00203254	0.0136641
															1067	GNAS	NM_016592	0.927198	8.03576e-05	0.000842439		0.924014	3.8071e-67	5.89167e-65		0.891302	1.17072e-17	5.64069e-16
															1068	CHPF2	NM_019015	0.927512	0.00207069	0.0141155		0.938069	0.00596512	0.0326676		0.920273	0.000350806	0.00301605
															1069	TLN1	NM_006289	0.927537	4.66896e-06	6.49431e-05		0.95288	1.95918e-20	8.54146e-19		0.958968	0.00272949	0.0174222
															1070	C19orf63	NM_206538#NM_175063	0.928016	0.00251417	0.0166058		0.913954	0.000581572	0.00450752		0.927023	0.000469637	0.00390829
															1071	SCAMP2	NM_005697	0.928092	0.00525438	0.0307422		0.903073	0.00320688	0.0196122		0.884535	1.88521e-06	2.78643e-05
															1072	NAGK	NM_000262	0.928202	0.00684396	0.0382607		0.935919	0.00391281	0.0231187		0.939189	0.00318064	0.0197516
															1073	ZDHHC16	NM_198045#NM_198043#NM_198046#NM_032327#NM_198044	0.928348	0.00708092	0.0393688		0.881229	2.49753e-05	0.000275553		0.934165	0.00502542	0.0287124
															1074	DNAJB12	NM_017626#NM_001002762	0.928468	0.00288465	0.0186452		0.892934	7.55687e-06	9.3236e-05		0.903295	4.34585e-05	0.000484512
															1075	GRK6	NM_002082#NM_001004106	0.928557	0.00378225	0.0234129		0.924021	0.00114848	0.00808122		0.933427	0.00362672	0.0219729
															1076	QTRT1	NM_031209	0.928859	0.00667739	0.0374909		0.88797	4.11772e-05	0.000434108		0.886522	2.83776e-06	4.05831e-05
															1077	RPL8	NM_033301#NM_000973	0.928959	4.43393e-07	7.30692e-06		0.942096	4.82075e-12	1.28158e-10		0.937471	5.1519e-07	8.46027e-06
															1078	ATF5	NM_001193646#NM_012068	0.929181	0.00643621	0.0364258		0.895076	0.00015457	0.0014049		0.930338	0.00097108	0.00733189
															1079	BET1L	NM_016526#NM_001098787	0.929452	0.00778736	0.0426271		0.904	0.000116473	0.00109088		0.930516	0.00471214	0.0272288
															1080	GTF2E1	NM_005513	0.929561	0.00786714	0.0429997		0.856031	2.86024e-05	0.000311745		0.918598	0.00320106	0.0198573
															1081	PYCR2	NM_013328	0.929588	0.00850984	0.0458938		0.909308	4.39513e-05	0.000460769		0.911515	3.74526e-05	0.000424233
															1082	AP2A2	NM_012305	0.929625	0.00257479	0.0169248		0.936138	0.00509411	0.0286085		0.933266	0.00272057	0.0173795
															1083	CENPO	NM_001100625#NM_018455#NM_001100624	0.929747	0.00391686	0.0241184		0.900586	4.43298e-06	5.72397e-05		0.91234	1.4582e-05	0.000181541
															1084	ZDHHC12	NM_032799	0.930443	0.00430314	0.0260947		0.883296	0.000146218	0.00133783		0.909068	0.000363519	0.00311042
															1085	MLX	NM_198204#NM_198205#NM_170607	0.930721	0.00433831	0.0262364		0.882709	1.61018e-06	2.27352e-05		0.913948	0.000826095	0.00637944
															1086	ECH1	NM_001398	0.930768	0.00643625	0.0364258		0.9155	0.00119431	0.00836086		0.908402	9.37966e-05	0.000955883
															1087	ARF1	NM_001024228#NM_001024227#NM_001658#NM_001024226	0.932529	0.00381361	0.0235696		0.893026	0.007513	0.0396918		0.936059	5.63395e-06	7.62521e-05
															1088	MALT1	NM_006785#NM_173844	0.93326	0.00665595	0.0374155		0.92575	0.00138105	0.00949468		0.908721	4.51538e-06	6.18496e-05
															1089	RPS6KA4	NM_001006944#NM_003942	0.93352	0.00657433	0.0370386		0.891094	1.33422e-06	1.91159e-05		0.9321	0.000798961	0.00620682
															1090	SMARCB1	NM_003073#NM_001007468	0.933645	0.00619602	0.0352627		0.931908	0.00812392	0.0423466		0.931775	0.00224756	0.0148953
															1091	COL6A1	NM_001848	0.933758	2.78593e-93	8.24072e-91		0.948068	0.00431684	0.0250499		0.9825	0.000775745	0.00604926
															1092	ACOT7	NM_181865#NM_007274#NM_181864	0.933811	0.00781059	0.0427242		0.882157	2.77032e-07	4.40087e-06		0.938715	0.00329549	0.0203244
															1093	RHOG	NM_001665	0.934084	0.00625945	0.0355717		0.911063	0.00324591	0.0197888		0.908107	2.1635e-05	0.000258338
															1094	RHBDD2	NM_001040457#NM_001040456	0.93449	0.00797992	0.0434876		0.908808	0.0011721	0.00822758		0.914026	4.19685e-05	0.000468796
															1095	GGA1	NM_001001560#NM_013365#NM_001172688#NM_001001561#NM_001172687	0.934619	0.00645145	0.0364942		0.914599	0.00259094	0.0163458		0.941028	0.00292453	0.0184654
															1096	EIF3G	NM_003755	0.934648	0.00887023	0.0474759		0.924516	0.00158601	0.0107208		0.915721	0.000641613	0.00512589
															1097	SHOC2	NM_007373	0.934783	0.00896417	0.0478581		0.939102	0.00750626	0.0396667		0.928994	0.00130536	0.00945262
															1098	VKORC1	NM_024006#NM_206824	0.935026	0.00683518	0.038239		0.925867	0.000946348	0.00688489		0.942216	0.00589538	0.0326996
															1099	MAPK12	NM_002969	0.936059	0.00820368	0.0445511		0.913806	0.00137436	0.00945503		0.910174	0.000630767	0.00505409
															1100	ALDOA	NM_000034#NM_184043	0.951738	3.60238e-05	0.00041407		0.938927	2.68779e-104	8.26424e-102		0.933799	1.30142e-09	3.11593e-08
															1101	QSOX1	NM_002826#NM_001004128	0.955339	1.07748e-11	2.99744e-10		0.951753	0.000105886	0.00100379		0.953673	4.11063e-13	1.44447e-11

## Sheet: Extra-Nuclear E Regulated Genes
	Upregulated with Estrogen							Down Regulated with Estrogen
			Wildtype							Wildtype
	Gene	Accessions	FC	PValue	FDR			Gene	Accessions	FC	PValue	FDR
1	WNT3A	NM_033131	84.986	4.02363e-06	5.68466e-05		1	ADCY2	NM_020546	0.0701098	6.84641e-05	0.000729202	Upregulated	451
2	UNCX	NM_001080461	45.1042	2.13737e-10	5.33612e-09		2	MIR483	NR_030158	0.119473	0.00237703	0.0158523	Down Regulated	755
3	LEFTY1	NM_020997	15.3366	0.000588022	0.00479278		3	SLC32A1	NM_080552	0.146296	2.17967e-06	3.2176e-05
4	POM121L9P	NR_003714	10.5594	6.1134e-07	9.8387e-06		4	LINC00189	NM_173083	0.17077	0.00538325	0.0313237
5	OTOP2	NM_178160	10.3286	0.000587123	0.00478879		5	KRT84	NM_033045	0.178874	9.76191e-05	0.000997012
6	KLK4	NM_004917	7.41526	0.00491477	0.029142		6	ZIC5	NM_033132	0.234266	0.000299703	0.00265988
7	APOA4	NM_000482	6.93809	0.00169522	0.0119355		7	ACSM4	NM_001080454	0.262464	0.00269651	0.0176159
8	PSAPL1	NM_001085382	6.02615	0.000109079	0.00110168		8	MIR1469	NR_031715	0.286218	0.000687257	0.00548491
9	MYCN	NM_001033082#NM_001033081#NM_005376	5.6512	0.000556343	0.00456546		9	HIST1H3A	NM_003529	0.300061	0.00497278	0.0293815
10	TLX1	NM_005521#NM_001195517	5.59143	1.27313e-09	2.88839e-08		10	TCEAL2	NM_080390	0.303333	0.00397767	0.0244477
11	CPN2	NM_001080513	5.23376	0.000296169	0.00263151		11	LOC100129046	NR_034091	0.314586	1.98827e-05	0.000242874
12	PPP1R27	NM_006241	5.21465	0.000222208	0.00203311		12	KRT5	NR_033415	0.350174	0.0067839	0.0380158
13	LCN2	NM_005564	5.15378	0.00517707	0.0303812		13	MEOX2	NM_005924	0.353812	1.5045e-05	0.000189629
14	MYH6	NM_002471	4.94803	0.00555417	0.0321421		14	GPR88	NM_022049	0.366396	0.00707386	0.0393482
15	INSM1	NM_002196	4.90765	0.00916613	0.0487691		15	ISL1	NM_002202	0.373341	2.96981e-05	0.000349439
16	LOC727710	NR_024393	4.8082	4.67576e-05	0.000523041		16	BLID	NM_001167823#NM_006698#NM_001167822#NM_001167820#NM_001167821	0.386345	0.000490309	0.00410517
17	C1orf61	NM_006365	4.73396	0.000119595	0.00118873		17	KCNJ2-AS1	NM_000891	0.389537	0.00542825	0.0315384
18	MB	NM_005368#NM_203377#NM_203378	4.70208	0.00230054	0.015417		18	LOC401164	NR_033869	0.394465	0.00606461	0.0346414
19	CHRND	NM_000751	4.39708	0.00318531	0.0203095		19	RNU6ATAC	NR_023344	0.39939	0.00632136	0.0358451
20	LOC100507218	NR_037601#NR_037600#NR_037602	4.32538	9.477e-05	0.000973016		20	SPINLW1	NM_020398#NM_181502	0.40606	0.00236642	0.0157905
21	LCE1B	NM_178349	4.31665	0.0015276	0.0109198		21	CYP26C1	NM_183374	0.427235	0.00788418	0.0430763
22	LOC641298	NR_027154	4.28728	0.000574651	0.00469855		22	TTC3P1	NR_030737	0.448176	2.93831e-06	4.25682e-05
23	ALOX15	NM_001140	4.19508	2.56501e-09	5.64398e-08		23	C9orf173	NM_001004353	0.44865	0.000224557	0.00205059
24	TMEM215	NM_212558	4.17878	0.000792009	0.00620022		24	INSM2	NM_032594	0.457827	0.00010305	0.00104745
25	OPTC	NM_014359	4.15176	8.58598e-06	0.000113675		25	FBP2	NM_003837	0.462026	0.00189981	0.0131384
26	S100A14	NM_005979#NM_001024213#NM_001024212#NM_001024211#NM_001024210	4.11668	7.5585e-05	0.000794901		26	LOC284551	NR_036515	0.462399	0.00281846	0.0182645
27	MYH7	NM_000257	4.07212	0.00319558	0.0203694		27	MIR1914	NR_031735	0.46523	0.00171492	0.012038
28	TRIM63	NM_032588	3.86877	7.45198e-05	0.000785466		28	FLJ34208	NR_033929	0.479506	0.000200783	0.00185524
29	LOC283403	NR_026836#NR_026837	3.59893	0.00792403	0.0432435		29	SLC39A5	NM_173596#NM_001135195	0.48419	0.00254907	0.0167841
30	IL6R	NM_181359#NM_000565	3.489	5.13604e-298	2.40038e-294		30	DPPA3	NM_199286	0.489483	0.000261405	0.00236124
31	GAL3ST1	NM_004861	3.40344	0.00657632	0.0370391		31	CCDC89	NM_001080414	0.490119	0.00305322	0.0195741
32	C4orf44	NM_001042690	3.38353	0.00894771	0.047792		32	SCN2B	NM_004588	0.493724	9.44031e-05	0.000970955
33	SKOR1	NM_001031807	3.32544	6.15106e-06	8.33748e-05		33	RNASE7	NM_002937	0.502589	0.00223932	0.0150675
34	SEMA5B	NM_001031702	3.25373	0.000712588	0.00565616		34	GUSBP5	NR_003660	0.511117	0.00357433	0.0223748
35	SYT13	NM_020826	3.12337	0.000115111	0.00115497		35	RHCE	NM_138616#NM_138617#NM_138618#NM_020485	0.514985	0.00191059	0.0131867
36	SPDEF	NM_012391	3.06174	0.00682512	0.0381919		36	LOC100507421	NR_037601#NR_037600#NR_037602	0.517733	0.00171275	0.0120263
37	GDF7	NM_001001557	3.0506	0.00104843	0.00793639		37	ARHGEF5	NM_018071	0.518413	0.00709009	0.039401
38	PPP2R2C	NM_020416	3.04954	0.000971901	0.00742738		38	COL14A1	NM_021110	0.520764	0.00279267	0.0181175
39	CXCR5	NM_001716	3.02792	0.00105449	0.00797695		39	RP11-165H20.1	NM_002944	0.521955	0.00406058	0.0248267
40	PGBD5	NM_024554	2.96662	4.20323e-05	0.000474269		40	TRIM71	NM_001039111	0.526602	0.000103368	0.00104976
41	ALDH3B2	NM_000695#NM_001031615	2.95643	2.00535e-05	0.000244757		41	LSAMP	NM_002338	0.528101	0.0023512	0.0157024
42	EMX1	NR_024075	2.92474	0.000211858	0.00194527		42	KRTCAP3	NM_173852	0.528453	8.62981e-05	0.00089747
43	CAMKV	NM_024046	2.89961	0.00241534	0.0160711		43	HEATR8-TTC4	NM_173489	0.52963	1.44787e-05	0.00018348
44	LOC283174	NR_034148	2.87577	0.00130883	0.0095877		44	LOC441242	NR_003502	0.530628	0.000650026	0.00522525
45	LINC00277	NM_173083	2.87178	0.00535039	0.0311868		45	KCTD8	NM_198353	0.535316	2.58708e-06	3.77371e-05
46	ZDHHC22	NM_174976	2.86155	0.000578562	0.00472721		46	RNF43	NM_017763	0.535569	0.000302627	0.00268277
47	MYBPC2	NM_004533	2.79226	0.00160541	0.0114028		47	LOC100130992	NR_024469	0.539247	0.000166563	0.00157709
48	ZFP92	NM_001136273	2.78395	0.00163407	0.0115923		48	CLDN20	NM_001171095#NM_001171092	0.545111	0.0017069	0.0120065
49	ALOX5AP	NM_001629	2.77465	0.000155149	0.00148878		49	HLA-J	NR_024240	0.546999	0.000421733	0.00359805
50	LPL	NM_000237	2.76722	6.40159e-05	0.000686833		50	NOX5	NR_033672#NM_001184779#NM_001184780#NR_033671#NM_024505	0.547472	0.000954925	0.0073211
51	KCNC1	NM_001112741	2.75816	5.64429e-07	9.15308e-06		51	SLC28A2	NM_004212	0.548797	0.00538624	0.0313332
52	USHBP1	NM_031941	2.74721	0.00681215	0.0381467		52	JPH1	NM_020647	0.554773	0.00127134	0.00935411
53	WNT1	NM_005430	2.73539	0.00272115	0.0177322		53	TMPRSS5	NM_030770	0.555408	0.00038246	0.00329669
54	THPO	NM_001177597#NM_001177598#NM_000460	2.67045	0.00871768	0.0468202		54	EPHA7	NM_004440	0.555881	0.00107099	0.0080836
55	RBM14-RBM4	NM_001198846#NM_001198845	2.60163	0.00319706	0.0203733		55	LOC100288123	NR_034114	0.55653	4.36418e-07	7.20722e-06
56	LGI3	NM_139278	2.59032	0.000190466	0.00177252		56	EOMES	NM_005442	0.55702	0.00236237	0.015768
57	PIK3R5	NM_001142633#NM_014308	2.55272	0.00499821	0.0295019		57	CHST5	NM_024533	0.557171	0.00747768	0.0412119
58	DLGAP3	NM_001080418	2.52326	0.000157494	0.00150279		58	OCLM	NM_001199906#NM_022375	0.558398	0.00641891	0.0363541
59	CASQ1	NM_001231	2.43252	0.00306506	0.0196285		59	KCND3	NM_004980#NM_172198	0.558807	0.00935392	0.0495539
60	C20orf195	NM_024059	2.40583	0.000786922	0.00616659		60	P2RY1	NM_002563	0.566096	0.0040001	0.024534
61	MLXIPL	NM_032953#NM_032954#NM_032952#NM_032951	2.38139	7.91476e-05	0.000831246		61	MTRNR2L3	NM_001190470	0.567989	0.00217076	0.0146777
62	LTC4S	NM_145867	2.37405	0.00851433	0.0459075		62	CD300LG	NM_145273	0.572992	0.00355959	0.0223004
63	PTGDR2	NM_000953	2.37022	0.00630841	0.0357977		63	MYH2	NR_002147	0.57647	0.00497	0.02938
64	GPR179	NM_001004334	2.36605	0.00770157	0.0422107		64	RGMA	NM_001166287#NM_020211	0.576911	4.82274e-05	0.00053768
65	TRPM3	NM_001007471#NM_206945#NM_206947#NM_024971#NM_020952#NM_206944#NM_206946	2.34022	0.000181352	0.00169785		65	NUP62CL	NR_033676#NM_017681	0.580271	0.00754701	0.0415255
66	RHOU	NM_021205	2.30896	0.000275684	0.00247016		66	FLJ31662	NR_033834	0.581078	0.00183057	0.0127426
67	HCRTR1	NM_001525	2.29834	0.000972294	0.00742745		67	TYRP1	NM_000550	0.583991	0.0052691	0.0308129
68	GBX1	NM_001098834	2.28295	0.00220309	0.0148791		68	ALS2CR12	NM_139163#NM_001127391	0.584113	0.00399731	0.0245233
69	PNMA3	NM_013364	2.25218	0.00602906	0.0344701		69	ANKRD5	NM_198798#NM_022096	0.584457	0.00573891	0.0330755
70	IYD	NM_001164695#NM_203395#NM_001164694	2.24749	0.00249024	0.016485		70	MGP	NM_002412	0.586241	0.000191547	0.00177975
71	41334	#N/A	2.22804	0.00199436	0.013691		71	PCDHGC5	NM_018929#NM_032407	0.587613	0.00190875	0.0131847
72	BDKRB2	NM_000623	2.22045	3.87679e-06	5.49048e-05		72	GUSBP2	NR_027027#NR_027028#NR_027026	0.592268	0.00375579	0.0232861
73	KRT86	NM_002284	2.2175	0.000480675	0.00404334		73	TECTA	NM_005422	0.599432	0.00445127	0.0267879
74	GABRB1	NM_000812	2.19449	0.00590729	0.0338835		74	LOC100129935	NR_033828	0.602483	0.00346838	0.0218285
75	PHACTR1	NM_030948	2.19023	0.00348059	0.0218935		75	SLFNL1	NM_144990#NM_001168247	0.603343	0.000489182	0.0040972
76	NOS2	NM_000625	2.18436	0.000376445	0.00325084		76	GRIA4	NM_000829#NM_001077243	0.603428	0.0049216	0.029175
77	SERPINA3	NM_001085	2.14524	0.000622536	0.00504069		77	MSH5-SAPCD1	NM_002441#NM_172165#NM_172166#NM_025259	0.614233	0.00559237	0.0323391
78	IL17B	NM_014443	2.14498	0.00724058	0.0400806		78	DISC1	NM_001164547#NM_001164538#NM_018662#NM_001012957#NM_001164541#NM_001164540#NM_001164537	0.614417	0.00331855	0.0210556
79	TTBK1	NM_032538	2.09703	0.00322141	0.0204893		79	CCDC168	NR_033298#NR_033297#NR_033296	0.615496	0.000643637	0.00518102
80	CRHBP	NM_001882	2.0822	5.54507e-06	7.59365e-05		80	LOC100130015	NR_027335#NR_027336	0.617236	0.000519645	0.00431523
81	FITM1	NM_203402	2.06273	0.00188302	0.013042		81	TMTC1	NM_001193451#NM_175861	0.621862	0.00757354	0.0416322
82	ATG9B	NM_173681	2.04567	0.00153695	0.0109766		82	GREM2	NM_022469	0.625598	4.29203e-06	6.03104e-05
83	SNORA77	NR_003019	2.03134	0.00321872	0.0204834		83	C5orf46	NM_206966	0.625665	0.000297129	0.00263904
84	C2CD4A	NM_207322	2.02741	1.50685e-10	3.81083e-09		84	MMP12	NM_002426	0.625866	0.00439389	0.0265314
85	ARID3C	NM_001017363	2.01794	0.00370715	0.0230395		85	HRCT1	NM_001039792	0.628485	1.8123e-05	0.000223954
86	SNORD4B	NR_000009	2.01546	0.00741329	0.0408763		86	CXCL6	NM_002994	0.630454	6.65709e-05	0.000710982
87	CRIP1	NM_001311	1.99219	0.00117295	0.00872916		87	TMEM108	NM_023943#NM_001136469	0.632608	0.00496677	0.0293683
88	PRSS8	NM_002773	1.98559	0.00483508	0.0287278		88	KLHL6	NM_130446	0.637174	0.00903182	0.0481972
89	C10orf90	NM_001004298	1.97059	0.00458426	0.0274679		89	GALNT4	NM_003774	0.645727	0.00201463	0.0137977
90	ZIC2	NM_007129	1.90395	0.000356599	0.00310123		90	C4orf26	NM_178497	0.652008	0.00748598	0.0412479
91	RAB33A	NM_004794	1.86828	0.00123208	0.0091249		91	CALCRL	NM_005795	0.654825	0.00659378	0.0371196
92	SNORD38A	NR_001456	1.83027	0.0052056	0.0305221		92	GPR37	NM_005302	0.654909	1.41835e-05	0.000180327
93	CSF2RB	NM_000395	1.82789	8.2409e-06	0.000109479		93	SERP2	NM_001010897	0.656559	0.0020354	0.0139155
94	ENDOU	NM_001172440#NM_001172439#NM_006025	1.82663	0.00212684	0.0144374		94	RPS2P32	NM_001032#NM_001030001	0.657664	0.00923791	0.0490505
95	RGS9BP	NM_207391	1.81968	0.00780462	0.0427016		95	AFAP1-AS1	NR_026892	0.658115	8.48544e-06	0.000112536
96	NLRP3	NM_001079821#NM_183395#NM_001127461#NM_004895#NM_001127462	1.80957	1.85469e-05	0.000228228		96	ABHD11-AS1	NM_148913#NM_001145364#NM_148912#NR_026910#NR_026912	0.658646	0.00479859	0.0285618
97	C3orf80	NM_001124767	1.79916	0.00611435	0.0348829		97	TCHH	NM_007113	0.659693	1.1759e-08	2.3936e-07
98	SCN5A	NM_198056#NM_001160161#NM_001099404#NM_001160160#NM_000335#NM_001099405	1.79707	0.0049257	0.0291901		98	PDE1B	NM_000924	0.661425	0.00698017	0.0389105
99	SYT5	NM_003180	1.79274	0.00650237	0.0367111		99	LOC619207	NR_002934	0.661961	0.00179903	0.0125529
100	LOC100505679	NR_036533	1.7894	0.00590924	0.0338864		100	EBLN2	NM_005755	0.664906	8.53925e-05	0.000888843
101	PBX1	NM_002585	1.76926	6.43168e-05	0.000688797		101	TMPRSS9	NM_182973	0.668453	0.00574907	0.033106
102	BEGAIN	NM_020836	1.76359	7.07553e-07	1.12707e-05		102	MIR4785	NR_030255	0.671208	0.0015834	0.0112773
103	SLITRK4	NM_173078#NM_001184749#NM_001184750	1.7399	4.09281e-08	7.80105e-07		103	ZNF571	NM_016536	0.671302	0.000141519	0.00137907
104	PRDM16	NM_199454#NM_022114	1.73855	0.00466931	0.0278989		104	LOC100302650	NR_028303	0.672764	0.00914176	0.0486728
105	KISS1R	NM_032551	1.73662	0.00132798	0.00970974		105	POU4F1	NM_006237	0.673334	0.004225	0.0256641
106	CHRNA3	NM_000743#NM_001166694	1.73526	3.85824e-08	7.38406e-07		106	ZCCHC18	NM_001143978#NR_026694	0.67607	0.00133543	0.00975811
107	KCNS3	NM_020697	1.72523	0.000633371	0.00511424		107	ST8SIA1	NM_003034	0.67697	0.0050341	0.0296838
108	ADAMTSL2	NM_001145320	1.70752	0.000598786	0.00487032		108	FAM186B	NM_001145475	0.680685	0.000513389	0.00427239
109	FLJ39051	NR_033839	1.70407	1.74963e-05	0.000216783		109	BDNF-AS1	NR_033312#NR_033315#NR_033313	0.680847	0.00393388	0.0242104
110	TAL1	NM_003189	1.69677	0.00148514	0.0106816		110	ZNF626	NM_001076675	0.682248	0.00200136	0.0137269
111	PLIN5	NM_001013706	1.68821	8.16513e-06	0.000108658		111	CTAGE11P	NR_027466	0.684136	0.00939948	0.0497575
112	NHLRC4	NM_176677	1.68812	0.00706627	0.0393248		112	SLC25A34	NM_207348	0.68448	0.000592089	0.00482257
113	ADORA1	NM_001048230#NM_000674	1.68232	0.00351387	0.0220731		113	ADRB1	NM_000684	0.684727	0.000968439	0.00741269
114	ADD2	NM_001119#NM_014189#NM_176801#NM_014190	1.6751	0.00327145	0.020785		114	SPDYE3	NM_001008778	0.685029	0.00752117	0.0414027
115	LRRC61	NM_023942#NM_001142928	1.66677	0.00229281	0.0153696		115	FRAS1	NM_025074#NM_001166133	0.685267	0.000594923	0.00484396
116	GCK	NM_033507#NM_033508#NM_000162	1.61877	0.0037695	0.0233587		116	HLA-H	NR_001434	0.685739	1.15908e-17	4.66186e-16
117	FAM13A-AS1	NM_001015045#NM_014883	1.60591	9.64861e-05	0.000987599		117	PLEKHG1	NM_001029884	0.686074	0.00177661	0.012415
118	SLC2A4	NM_001042	1.57495	1.86734e-05	0.000229663		118	MARVELD3	NM_052858#NM_001017967	0.689273	0.00601024	0.0343896
119	RTN4RL2	NM_178570	1.57394	8.29807e-05	0.000865953		119	FCAR	NM_133271#NM_133277#NM_133272#NM_133273#NM_002000#NM_133278#NM_133274#NM_133269#NM_133279	0.689464	0.00273389	0.0178053
120	CCNA1	NM_001111045#NM_001111046#NM_001111047#NM_003914	1.56838	0.00134666	0.00983088		120	C1orf182	NM_144627	0.693725	0.00225447	0.0151473
121	SIAH3	NM_198849	1.5541	0.00205983	0.0140506		121	SLC16A9	NM_194298	0.694989	0.00915867	0.0487405
122	GRB7	NM_005310#NM_001030002	1.55106	0.00145608	0.0104952		122	ST8SIA4	NM_005668#NM_175052	0.699928	0.000201528	0.00186065
123	TNFRSF8	NM_001243#NM_152942	1.54778	0.00082041	0.0064054		123	DIRAS3	NM_004675	0.70021	0.000247795	0.00224611
124	FAM154B	NM_001008226	1.52095	0.00811842	0.0441455		124	TCAM1P	NM_001128596	0.700619	0.0031438	0.0200667
125	CCDC103	NM_001093729	1.51863	0.000610837	0.00495799		125	ZNF485	NM_145312	0.701289	0.000572796	0.00468666
126	CACNG4	NM_014405	1.51684	0.00721462	0.0399884		126	MYH7B	NM_020884	0.704811	0.0014249	0.0102992
127	TMPRSS6	NM_153609	1.50777	0.00311928	0.019932		127	THNSL2	NM_001010923#NM_001164687#NM_001164685	0.708562	0.00336787	0.021328
128	EXOC3L1	NM_178516	1.50193	0.00881818	0.0472731		128	PPFIBP2	NM_003621	0.712336	0.00763621	0.0419373
129	NPTX2	NM_002523	1.4948	0.00145601	0.0104952		129	DDX12P	NR_033399	0.71343	0.00139555	0.0101277
130	DNAJA4	NM_018602#NM_001130182#NM_001130183	1.48045	0.00273532	0.0178097		130	PGBD4	NM_152595	0.713938	0.000104427	0.00105913
131	VSIG10L	NM_001163922	1.47981	2.70997e-05	0.000321454		131	PDE6A	NM_000440	0.717337	0.00336285	0.021302
132	LRRC36	NM_018296	1.46911	0.00460038	0.0275504		132	HHIPL1	NM_001127258	0.720071	0.00231519	0.0155018
133	ELFN1	NM_001128636	1.46469	0.00271295	0.0176957		133	PARD6A	NM_016948#NM_001037281	0.722083	0.002142	0.0145295
134	DLX4	NM_001934#NM_138281	1.44684	0.00106205	0.00802132		134	CHD5	NM_015557	0.72318	0.00258559	0.0169862
135	NRG2	NM_004883#NM_013981#NM_001184935#NM_013983#NM_013982	1.43917	0.00020982	0.00192807		135	CCNO	NM_021147	0.723198	0.000758725	0.00598174
136	VWF	NM_000552	1.4374	0.00157043	0.011202		136	LOC100289511	NR_029378	0.724607	0.00724154	0.0400806
137	SBSN	NM_198538#NM_001166034#NM_001166035	1.43648	0.000861597	0.00669564		137	NUDT18	NM_024815	0.727124	0.00183599	0.0127727
138	HSP90AB3P	NR_036694	1.43084	0.00860497	0.0463036		138	NIPAL4	NM_001099287#NM_001172292	0.728203	0.00383345	0.0236671
139	IMPA2	NM_014214	1.41804	0.00135676	0.00989538		139	ACAP1	NM_014716	0.728324	0.00863478	0.0464497
140	ISG20	NM_002201	1.41726	0.000530541	0.00439012		140	LOC100302401	NR_027982	0.729401	9.42334e-06	0.00012371
141	NCF2	NM_001190789#NM_001190794#NM_001127651#NM_000433	1.40925	0.00168742	0.0118949		141	SNORA57	NR_004390	0.729752	0.00852768	0.045937
142	IFITM10	NM_003641	1.40503	0.00164744	0.0116659		142	RPL23AP64	NR_003040	0.73322	0.00101507	0.00770885
143	LGALS9	NM_009587#NR_024043#NM_002308	1.40438	0.0092609	0.0491503		143	PAN3-AS1	NM_175854	0.733468	0.000350907	0.00305856
144	SUGT1P1	NR_003667	1.40196	5.87962e-05	0.000639154		144	AGER	NM_001136#NM_172197	0.734462	2.32561e-05	0.000279408
145	MTRNR2L10	NM_001190708	1.40156	0.00387306	0.0238864		145	FAM26E	NM_001146157	0.736751	6.90396e-06	9.28261e-05
146	LOC153684	NR_015447	1.39312	9.45348e-05	0.000971455		146	ATP8A1	NM_006095#NM_001105529	0.737146	0.000110743	0.00111497
147	PTGS1	NM_000962#NM_080591	1.3862	0.000148292	0.00143668		147	KCNS1	NM_002251	0.73729	0.00150601	0.0107952
148	FLVCR2	NM_017791	1.38282	0.0044728	0.026895		148	MGC72080	NR_002822	0.742029	0.00128547	0.00944549
149	C8orf46	NM_152765	1.37483	0.000471984	0.0039774		149	CDH8	NM_001796	0.743272	0.0018762	0.0130098
150	RNF112	NM_007148	1.37425	0.00823502	0.044711		150	LOC100506123	NR_037605	0.744164	0.00184727	0.0128321
151	CERS1	NM_001030311#NM_201548#NM_001160277#NM_001030313#NR_027689#NM_001030312#NR_027690	1.3621	0.00308349	0.0197249		151	CBR3-AS1	NM_001236	0.744254	0.00895719	0.0478317
152	ADAM8	NM_001109#NM_001164490#NM_001164489	1.35447	0.00624059	0.0354904		152	CCDC61	NM_001080402	0.744593	2.57555e-06	3.75925e-05
153	OVGP1	NM_002557	1.35412	0.00618357	0.0352023		153	LOC399744	NR_024497	0.744958	0.00051941	0.00431523
154	GRM2	NM_000839#NM_001130063	1.35189	0.00157292	0.0112164		154	THBS1	NM_003246	0.751313	0.00171133	0.0120199
155	SNORD52	NR_002742	1.35128	0.00504417	0.0297255		155	VWDE	NM_001135924	0.752321	0.00227287	0.0152491
156	COL9A3	NM_001853	1.34749	0.00507175	0.0298531		156	C2orf27A	NM_015680	0.752757	0.00458246	0.0274642
157	CAMK2A	NM_171825#NM_015981	1.34307	0.000531838	0.00439773		157	RNF217	NR_023384#NR_015449#NR_023385	0.755296	3.81955e-11	1.00513e-09
158	C9orf47	NM_001142413#NM_001001938	1.33328	4.24385e-05	0.000477929		158	ZMAT1	NM_001011657	0.756369	0.000459489	0.00388752
159	SLC38A3	NM_006841	1.3304	0.00271396	0.0176957		159	GNAO1	NM_020988	0.757187	0.00808631	0.0439853
160	IRX2	NM_001134222#NM_033267	1.33034	0.00165504	0.0117055		160	ADAT3	NM_138422	0.759102	0.000642087	0.00517389
161	LOC100499467	NR_036488	1.32825	0.000380723	0.00328293		161	DOCK3	NM_004947	0.759936	0.000124133	0.00122757
162	AIM1L	NM_001039775	1.31676	0.00293835	0.0189529		162	LOC642846	NR_024374	0.762958	0.00539953	0.0313885
163	DMKN	NM_001190347#NM_033317#NM_001035516#NM_001126059#NM_001126056#NR_033746	1.31383	0.00132677	0.00970392		163	ACOT11	NM_015547	0.76369	0.00366592	0.0228258
164	GRK4	NM_001004056#NM_182982#NM_001004057	1.31264	0.00358932	0.0224386		164	C1orf110	NM_017850	0.765043	0.000123266	0.00122106
165	C19orf51	NM_178837	1.31093	0.00383993	0.0237009		165	EPOR	NR_033663#NM_000121	0.765638	0.000186882	0.00174195
166	FAM65B	NM_015864#NM_014722	1.31006	1.7869e-05	0.000221049		166	C12orf66	NM_001194995#NM_152269#NM_001143905	0.766213	9.08202e-05	0.000939064
167	PRDM1	NM_001198	1.30306	0.00125327	0.00924738		167	MORN1	NM_024848	0.767036	0.000890914	0.00688682
168	SNORD22	NR_000008	1.2944	0.00085292	0.00663704		168	FAM86A	NM_201400#NM_201598	0.767088	0.000122583	0.00121635
169	LOC100507577	NR_037173#NR_037175#NR_037174#NR_037176	1.29372	0.00712283	0.0395265		169	GBP2	NM_004120	0.768059	0.000790996	0.00619644
170	RTN2	NM_206901#NM_005619#NM_206900	1.2937	4.57963e-06	6.38524e-05		170	NSUN5P1	NR_033322	0.76858	0.00764507	0.0419699
171	ANKRD1	NM_023039	1.2898	5.49474e-06	7.53086e-05		171	PTCHD4	NM_001034842	0.769473	0.00465704	0.027854
172	SNORA70	NR_000011	1.28296	9.68644e-05	0.000991036		172	KIAA0825	NM_015210	0.77003	0.00795959	0.0433869
173	C5orf39	NM_001014279	1.28108	0.00648926	0.0366548		173	MFSD3	NM_138431	0.775995	0.00699615	0.0389716
174	TMEM121	NM_025268	1.26908	0.00760004	0.041768		174	GLI4	NM_138465	0.776096	1.70105e-06	2.56121e-05
175	MDK	NM_001012334#NM_002391#NM_001012333	1.25443	0.000105234	0.00106639		175	AMOT	NM_133265#NM_001113490	0.777717	1.08391e-05	0.000140404
176	KRT19	NM_002276	1.25274	0.00309113	0.0197629		176	CTU1	NM_145232	0.777894	8.7181e-05	0.000904638
177	DLX2	NM_004405	1.24162	7.85128e-11	2.02281e-09		177	ZNF10	NM_015394	0.783939	0.00019886	0.00184184
178	TTC9	NM_015351	1.24042	0.00261662	0.0171756		178	ADAMTS13	NR_024514#NM_139026#NM_139025#NM_139027	0.783987	0.00101729	0.00772324
179	SLC12A8	NM_024628	1.23983	0.000481913	0.00404951		179	ZNF597	NM_152457	0.783995	0.000252267	0.00228477
180	PRR5	NM_001017529#NM_001017528	1.2373	0.000565352	0.00463224		180	ZNF674	NM_001190417#NM_001039891#NM_001146291	0.78444	0.000244261	0.0022158
181	PYROXD2	NM_032709	1.23319	0.000118204	0.00117841		181	A1BG	NM_130786	0.785031	0.00347543	0.0218669
182	C3orf62	NM_198562	1.23303	0.00377733	0.0233948		182	ZNF570	NM_144694	0.786207	0.0023208	0.0155305
183	SH2B3	NM_005475	1.22945	0.000528608	0.00437567		183	ZNF692	NM_001136036#NM_001193328#NM_017865	0.786414	7.7835e-15	2.68663e-13
184	MLKL	NM_152649#NM_001142497	1.19737	0.00149261	0.0107255		184	SLC25A35	NM_201520	0.786944	0.000366725	0.00317511
185	DENND2C	NM_198459	1.19159	0.000116171	0.00116311		185	AMIGO1	NM_020703	0.786999	0.00320991	0.0204411
186	LGR5	NM_003667	1.1913	0.00126311	0.0093082		186	ZNF775	NM_173680	0.787497	0.00146545	0.0105563
187	LOC152742	NR_026934	1.1905	4.99441e-05	0.000554175		187	LOC100216546	NR_024586	0.787559	0.000920467	0.00708947
188	CXorf23	NM_198279	1.18555	0.00452502	0.0271548		188	METTL12	NM_001043229	0.788241	0.00321032	0.0204411
189	C3orf78	NM_001124767	1.18132	3.56708e-05	0.00041082		189	ZNF341	NM_032819	0.789556	8.31612e-05	0.000867162
190	MTCP1NB	NM_001018024	1.18038	0.00426558	0.0258972		190	SLC26A1	NM_134425	0.79382	0.00168703	0.0118949
191	IFITM1	NM_003641	1.1775	4.11183e-05	0.000465304		191	OLFML2B	NM_015441	0.796393	3.71122e-07	6.19898e-06
192	HOXC9	NM_006897	1.17402	1.36389e-06	2.08583e-05		192	ADAMTSL4	NM_025008#NM_019032	0.798178	1.15975e-08	2.36483e-07
193	EFHD1	NR_027663	1.17114	0.000197503	0.00183072		193	ZNF471	NM_020813	0.800999	0.00885225	0.0474122
194	INSR	NM_000208#NM_001079817	1.16928	0.00370391	0.0230255		194	LOC728752	NR_036504	0.801712	0.00828676	0.0449293
195	ATOH8	NM_145178	1.16807	0.00766095	0.0420435		195	ASB16	NM_080863	0.802013	0.0070176	0.0390725
196	AADAT	NM_182662#NM_016228	1.1612	0.00085743	0.00666991		196	IGDCC4	NM_020962	0.803002	0.00385426	0.0237767
197	PLEKHA7	NM_175058	1.16044	0.00440922	0.0266033		197	KISS1	NM_002256	0.803763	0.00276301	0.0179629
198	TMEM231	NM_001077419#NM_001077418#NM_001077416	1.16043	7.15507e-05	0.000756902		198	LOC100507178	NM_001195138	0.804443	0.000166707	0.00157781
199	UGDH	NM_003359#NM_001184700#NM_001184701	1.16032	0.00141052	0.010211		199	NIPAL1	NM_207330	0.804758	0.00114092	0.00852604
200	NCOA4	NM_001145262#NM_001145263#NM_001145261#NM_001145260#NM_005437	1.15888	0.000195295	0.00181232		200	SPRY2	NM_005842	0.807276	0.00107978	0.00814469
201	EPHA4	NM_004438	1.15827	0.0001495	0.00144464		201	DOK3	NM_024872#NM_001144875#NM_001144876	0.808833	0.000587456	0.00478984
202	BRSK1	NM_032430	1.15621	3.0126e-05	0.000353761		202	FAM46C	NM_017709	0.808966	0.00320036	0.0203888
203	GPR153	NM_207370	1.15367	0.00855794	0.0460894		203	PDF	NM_022341	0.810055	0.00345614	0.0217805
204	NMB	NM_205858#NM_021077	1.1492	0.00480082	0.0285678		204	MAMDC4	NM_206920	0.811012	3.96916e-05	0.000451126
205	STAC2	NM_198993	1.14911	0.0065395	0.036894		205	LOC646329	NR_034120	0.81262	0.00740501	0.0408403
206	HERC5	NM_016323	1.1474	0.000734285	0.00581456		206	NBPF16	NM_173638#NM_001170755	0.813108	0.000124885	0.00123396
207	EMP1	NM_001423	1.14346	0.00762059	0.0418613		207	NDNF	NM_002487	0.813931	0.00866241	0.0465769
208	RAP1B	NM_015646#NM_001010942	1.14325	8.06358e-05	0.000844597		208	SH3TC2	NM_024577	0.814928	0.0079863	0.0435122
209	ZNF529	NM_001145649#NM_001145650#NR_027239	1.14289	1.87013e-05	0.000229885		209	BRD2	NM_001113182#NM_005104#NM_001199456#NM_001199455	0.817984	1.26944e-05	0.000162991
210	POP1	NM_001145861#NM_001145860#NM_015029	1.13954	5.47229e-07	8.89885e-06		210	C19orf40	NM_152266	0.817986	6.39993e-05	0.000686833
211	METTL1	NM_023033#NM_005371	1.13916	0.000980494	0.00747543		211	ZNF804A	NM_194250	0.818329	4.82159e-15	1.69176e-13
212	SMAGP	NM_001033873#NM_001031628	1.13771	0.00562929	0.0325379		212	ZNF418	NM_133460	0.818472	0.00184728	0.0128321
213	C14orf45	NM_025057	1.13753	0.00341086	0.021535		213	CCDC85B	NM_006848	0.818854	3.51309e-13	1.09898e-11
214	NMNAT1	NM_022787	1.13732	1.60865e-05	0.000201128		214	TBX20	NM_001077653	0.820558	0.00887963	0.0474968
215	SP100	NM_001080391	1.137	0.000411079	0.00351356		215	LOC731275	NR_027240	0.820735	0.00310633	0.0198547
216	ATG16L1	NM_198890#NM_030803#NM_001190266#NM_017974#NM_001190267	1.13695	1.96832e-06	2.92966e-05		216	ADCK4	NM_024876	0.820866	9.87341e-08	1.78577e-06
217	ECE1	NM_001113349#NM_001113348#NM_001397	1.13682	0.000333988	0.00292857		217	SPDYE7P	NR_003666	0.822366	0.000884764	0.00685289
218	HLA-F	NM_001098478#NM_018950#NM_001098479	1.13319	0.000886272	0.00686002		218	RGS20	NM_170587#NM_003702	0.822636	1.99195e-06	2.96106e-05
219	TNS1	NM_022648	1.13266	0.00268356	0.017546		219	DISP2	NM_033510	0.822761	0.00256133	0.0168505
220	GNG10	NM_001198664#NM_001017998	1.13217	0.000139853	0.00136455		220	COL24A1	NM_152890	0.823267	0.0025339	0.016703
221	BCAS4	NM_198799#NM_017843#NM_001010974	1.132	4.17003e-05	0.000471206		221	CGREF1	NM_032866	0.823778	0.000346261	0.00302823
222	WDR41	NM_018268	1.13049	2.33666e-05	0.000280591		222	MLL2	NM_003482	0.825421	0.000499812	0.00417825
223	PLEKHB2	NM_001130033#NM_001130036#NM_021200#NM_001130034#NM_001130035	1.13001	0.00216191	0.0146264		223	DNAJC27	NM_004125	0.826503	5.94585e-05	0.000645045
224	MT1E	NM_175617	1.12936	3.04041e-05	0.00035649		224	DDX11	NM_004399#NM_152438#NM_030653	0.826521	2.04001e-07	3.5338e-06
225	UBB	NM_018955	1.12931	0.000465256	0.00393205		225	ZNF628	NM_033113	0.826933	0.000432715	0.00368434
226	TBC1D2	NM_018421	1.12866	0.000101512	0.0010339		226	SLC1A3	NM_004172#NM_001166695#NM_001166696	0.827989	0.00668115	0.0375031
227	FRA10AC1	NM_145246	1.12823	4.85532e-05	0.000540797		227	ZNF747	NM_023931	0.829128	0.000143171	0.00139227
228	COMMD10	NM_016144	1.12767	0.000189491	0.00176485		228	PILRB	NR_036569#NM_178238#NR_036570	0.829948	2.36895e-08	4.65974e-07
229	ANK3	NM_020987#NM_001149	1.12644	0.000773434	0.0060772		229	KHDC1	NM_030568	0.830832	0.00125739	0.00926895
230	XPA	NR_027302#NM_000380	1.12641	0.00109949	0.00827199		230	ZFAT	NM_020863#NM_001174157	0.831663	1.67354e-06	2.52631e-05
231	TSPAN5	NM_005723	1.12411	1.39402e-05	0.000177523		231	MYPOP	NM_001012643	0.831953	0.00328445	0.0208619
232	LRR1	NM_002337	1.12388	1.66769e-06	2.51911e-05		232	FASN	NM_004104	0.832119	2.99692e-13	9.41292e-12
233	ZFAND2A	NM_182491	1.12347	0.000138303	0.001352		233	EGFL7	NM_201446#NM_016215	0.832605	6.70745e-09	1.40197e-07
234	CORO1A	NM_001193333#NM_007074	1.12287	0.00628897	0.0356961		234	CCDC101	NM_138414	0.833517	0.000149957	0.0014473
235	GLT8D2	NM_031302	1.12275	0.00149371	0.0107301		235	ZNF841	NM_001136499	0.834228	7.268e-08	1.33942e-06
236	ITGAE	NM_002208	1.12224	5.08647e-06	7.02486e-05		236	LRRCC1	NM_033402	0.835358	0.00729451	0.0402974
237	PARP9	NM_031458#NM_001146102#NM_001146105#NM_001146104#NM_001146103#NM_001146106	1.12198	0.00875459	0.0469968		237	AGXT2L2	NM_153373	0.836771	2.66772e-05	0.000316764
238	ERO1LB	NM_019891	1.1216	0.00226937	0.0152299		238	MAP3K10	NM_002446	0.836775	0.000562538	0.00461104
239	AHCYL1	NM_006621	1.1205	0.00380901	0.0235536		239	SPHK2	NM_020126	0.83728	1.9442e-08	3.86655e-07
240	IFI30	NM_006332	1.11971	8.98987e-06	0.000118352		240	ASPHD1	NM_181718	0.837339	1.3564e-05	0.00017311
241	UBTF	NM_001076684#NM_001076683#NM_014233	1.11916	0.0045092	0.027071		241	TPGS1	NM_199363#NM_199362#NM_003288#NM_199360#NM_199361#NM_199359	0.837542	0.00920466	0.0489185
242	ACYP1	NM_203488#NM_001107	1.11859	0.000771307	0.00606314		242	TMEM130	NM_152913#NM_001134450#NM_001134451	0.838447	0.000185612	0.0017308
243	LSM5	NM_001139499#NM_012322#NM_001130710#NR_024466	1.11805	1.73525e-05	0.000215345		243	SACS	NM_014363	0.838449	0.00263475	0.0172655
244	SKAP2	NM_003930	1.11802	6.06915e-05	0.000655681		244	LTB4R2	NM_001164692#NM_019839	0.83902	0.00239118	0.0159285
245	FOXL1	NM_005250	1.11782	0.000811854	0.00634495		245	LIPE	NM_005357	0.839535	0.000368365	0.00318577
246	PQLC3	NM_001040126#NM_017765#NM_001040125	1.11647	0.00039998	0.00342999		246	IDUA	NM_000203	0.839827	0.00153042	0.0109366
247	CD59	NM_203330#NM_203329#NM_000611#NM_203331	1.11646	6.40449e-06	8.65519e-05		247	MLYCD	NM_012213	0.840356	0.00197034	0.013554
248	CD58	NR_026665#NM_001779#NM_001144822	1.11618	0.00148106	0.0106589		248	KIAA1958	NM_133465	0.8417	0.00666999	0.0374674
249	NDRG1	NM_006096#NM_001135242	1.11564	8.77837e-05	0.000910084		249	ZNF8	NM_021089	0.844013	0.0025659	0.0168758
250	FAM100B	NM_182565	1.1148	0.00932872	0.0494428		250	ZNF771	NM_001142305#NM_016643	0.845176	0.00440449	0.0265817
251	ACCN2	NM_001095#NM_020039	1.11368	0.00307732	0.0196908		251	MSLN	NM_013404#NM_001177355#NM_005823	0.845529	0.00191867	0.0132336
252	PCNP	NM_020357	1.11344	0.0070858	0.0393865		252	MLL	NM_001197104#NM_005933	0.846258	0.0044418	0.0267447
253	LGALS3	NM_001177388#NM_002306	1.11317	5.1779e-05	0.000571368		253	PARP16	NM_017851	0.847167	0.00288502	0.0186452
254	PTP4A2	NM_080391	1.11314	0.00361578	0.0225798		254	RAB27B	NM_004163	0.848427	0.00115081	0.0085917
255	IMPACT	NM_018439	1.11301	0.000170642	0.00161048		255	RTKN2	NM_145307	0.848481	5.81105e-08	1.08634e-06
256	FUNDC2	NM_023934	1.11296	0.000109863	0.00110758		256	ABHD4	NM_022060	0.849721	8.41443e-08	1.53496e-06
257	DNAJC18	NM_152686	1.112	5.88061e-05	0.000639154		257	MZT2A	NM_001071775	0.849819	4.73863e-06	6.58426e-05
258	COX16	NM_016468	1.11166	0.00369446	0.022979		258	CCDC81	NM_001156474#NM_021827	0.851184	0.00289948	0.0187324
259	SHFM1	NM_138356	1.11058	2.29339e-05	0.000275821		259	PRICKLE1	NM_153026	0.851217	1.98167e-06	2.94766e-05
260	ARL3	NM_004311	1.11038	0.000148357	0.00143672		260	KCNH1	NM_002238#NM_172362	0.851594	0.00657408	0.0370386
261	LARP1B	NM_018078	1.10985	3.58876e-05	0.000412707		261	LOC374443	NR_002814	0.853388	0.00930334	0.0493307
262	MRPL47	NM_020409#NM_177988	1.10946	6.52274e-05	0.000697909		262	TST	NM_003312	0.853565	0.0021819	0.0147446
263	C11orf54	NM_014039	1.10927	0.00603021	0.0344701		263	PDLIM7	NM_203352#NM_005451	0.853795	5.95288e-05	0.000645209
264	TIAM2	NM_012454#NM_001010927	1.10894	0.000863519	0.00670389		264	C7orf13	NR_026865	0.85422	0.00892549	0.0476843
265	UEVLD	NM_001040697#NM_018314	1.10854	7.02609e-05	0.000745959		265	ZNF91	NM_003430	0.855138	4.93885e-05	0.000548532
266	OBFC1	NM_024928	1.10761	0.00608189	0.0347316		266	LINC00116	NM_173083	0.856946	0.00353517	0.0221891
267	SLC16A3	NM_004207#NM_001042422	1.10713	0.00534064	0.0311378		267	C10orf125	NM_198472	0.857504	0.0069624	0.0388299
268	TDRKH	NM_001083965#NM_006862#NM_001083964#NM_001083963	1.10708	0.00155962	0.0111283		268	LHPP	NM_001167880#NM_022126	0.8577	0.00648551	0.0366478
269	UQCRH	NM_006004	1.10692	0.00090393	0.0069759		269	PPOX	NM_000309#NM_001122764	0.857833	9.25732e-05	0.000953814
270	TMBIM4	NM_016056	1.1068	0.000640881	0.00516706		270	PLXNB2	NM_012401	0.861232	1.6806e-06	2.53533e-05
271	YPEL5	NM_145008	1.10596	3.3048e-05	0.000384403		271	STOML1	NM_004809	0.861272	0.000286622	0.00255543
272	COX11	NR_027942#NM_001162862#NM_001162861#NR_027941#NM_004375	1.10501	6.65238e-05	0.000710804		272	CHTF18	NM_022092	0.862597	4.79024e-07	7.86084e-06
273	41519	#N/A	1.10483	3.74652e-05	0.0004288		273	ZNF543	NM_213598	0.862758	0.00372348	0.0231224
274	TUB	NM_003320#NM_177972	1.10475	0.000312782	0.00276128		274	CACNA1A	NM_001127222#NM_023035#NM_001127221#NM_000068#NM_001174080	0.863114	0.00181623	0.012654
275	AIG1	NM_016108	1.10443	0.00028071	0.00251134		275	LYPD6	NM_182573	0.864598	0.0069197	0.0386194
276	MPRIP	NM_015134#NM_201274	1.10391	0.0009312	0.00715703		276	MSTO1	NM_018116	0.864629	0.0020778	0.0141475
277	FAM92A1	NM_145269	1.10384	0.00409594	0.0250102		277	ANO8	NM_020959	0.864655	2.5305e-07	4.31281e-06
278	WDR12	NM_018256	1.1038	0.00123238	0.0091249		278	MANBA	NM_005908	0.864656	9.55403e-05	0.000979634
279	PROS1	NM_000313	1.10334	0.00091689	0.00706426		279	CDK11A	NM_033529#NM_024011	0.864986	0.00520085	0.0305054
280	GPD1L	NM_015141	1.10237	0.00103964	0.00787496		280	SPPL2B	NM_152988#NM_001077238	0.865675	6.2384e-08	1.15974e-06
281	DHRSX	NM_145177	1.10184	0.00395127	0.0243046		281	TNRC6C	NM_018996#NM_001142640	0.865876	5.97908e-06	8.12083e-05
282	C11orf67	NM_024684	1.10138	0.00566272	0.0327136		282	C14orf167	NR_023924#NR_023922#NR_023923#NR_023921	0.865947	0.00578629	0.0333122
283	OIP5	NM_007280	1.10105	0.00251695	0.0166194		283	ZNF432	NM_133473	0.866037	0.0064756	0.036622
284	MPP1	NM_001166462#NM_001166460#NM_002436#NM_001166461	1.10082	0.00104268	0.00789541		284	SPEG	NM_005876#NM_001173476	0.86688	1.47194e-06	2.23788e-05
285	PNMA2	NM_007257	1.10075	0.000105734	0.001071		285	SH3RF2	NM_152550	0.867138	6.28583e-06	8.50534e-05
286	HIGD1A	NM_014056#NM_001099669#NM_001099668	1.10034	0.00769868	0.0422107		286	H2AFX	NM_002105	0.867686	0.00428415	0.0259963
287	MPHOSPH10	NM_001015054	1.10031	0.00118353	0.0088051		287	FAT4	NM_024582	0.868563	0.00402667	0.0246645
288	NUP37	NM_024057	1.09941	0.00650396	0.0367112		288	APC	NM_001127511	0.869433	4.79523e-07	7.86351e-06
289	MRPL1	NM_020236	1.09871	0.000384424	0.0033124		289	LOC100131257	NM_001190479	0.869518	5.09593e-06	7.03377e-05
290	USP16	NM_001001992#NM_006447#NM_001032410	1.09847	0.000252353	0.00228477		290	MPND	NM_001159846#NM_032868	0.870917	0.000159843	0.00152271
291	MKRN1	NM_013446	1.09822	0.000191506	0.00177975		291	STARD9	NM_020759	0.87113	0.000300278	0.00266397
292	UQCRB	NM_006830	1.09789	0.000152739	0.0014682		292	MIB2	NM_001170686#NM_080875#NM_001170689#NR_033183#NM_001170687#NM_001170688	0.871178	4.7774e-05	0.000533134
293	C3orf14	NM_020685	1.09784	0.00824251	0.0447313		293	ZNF680	NM_178558#NM_001130022	0.871237	0.00581294	0.0334408
294	TMEM126B	NR_036465#NM_001193538#NM_001193537#NM_018480	1.09758	0.000562568	0.00461104		294	TRIM68	NM_018073	0.87183	0.00431123	0.02612
295	CCDC91	NM_018318	1.0974	0.00764575	0.0419699		295	LAMB2	NM_002292	0.871902	0.000222768	0.00203697
296	DCUN1D5	NM_032299	1.09705	0.00149888	0.0107474		296	ARSA	NM_000487#NM_001085428#NM_001085427#NM_001085426#NM_001085425	0.872153	1.21142e-06	1.86241e-05
297	CRYZL1	NM_145858	1.09641	0.00135272	0.00986895		297	RPUSD3	NM_001142547#NM_173659	0.872503	3.61315e-06	5.15458e-05
298	GTF2A2	NM_004492	1.0962	0.000271582	0.00243902		298	AKAP9	NM_147185#NM_005751	0.872666	0.00876681	0.0470303
299	FAM64A	NM_001195228#NM_019013	1.09612	0.000108611	0.00109776		299	ZNF708	NM_021269	0.872766	0.00493102	0.0292012
300	SNHG12	NR_024127	1.0959	0.00430788	0.0261065		300	LOC100132352	NR_034006	0.873173	0.0075692	0.0416181
301	COPS4	NM_016129	1.09586	0.0014282	0.0103198		301	DTX3	NM_178502	0.873618	0.000518844	0.0043139
302	SLC1A1	NM_004170	1.09536	0.00138438	0.0100591		302	ATL1	NM_001127713	0.873819	5.8106e-05	0.000632722
303	TTC35	NM_014673	1.09487	0.00120319	0.00893997		303	ZNF133	NM_003434#NM_001083330	0.87499	0.00586886	0.0337184
304	ITGB3BP	NM_014288	1.09431	0.00103116	0.00781328		304	AFAP1	NM_001134647#NM_198595	0.875056	0.000118175	0.00117841
305	USP3	NM_006537	1.09425	0.00704806	0.0392328		305	ZNF652	NM_014897#NM_001145365	0.875364	1.01659e-05	0.000132417
306	CCDC115	NM_144577	1.0939	0.00138146	0.010041		306	MTFP1	NM_016498#NM_001003704	0.875434	1.7782e-05	0.00022009
307	PKNOX1	NM_004571	1.09364	0.00126827	0.00933742		307	STK11IP	NM_052902	0.875439	1.91608e-06	2.85892e-05
308	MINOS1	NM_170663#NM_015716#NM_153827#NM_001024937	1.09272	0.000661921	0.00530445		308	LENG8	NM_052925	0.875509	3.30013e-06	4.73986e-05
309	LPCAT2	NM_017839	1.09263	0.000556421	0.00456546		309	SVEP1	NM_153366	0.87565	0.000219377	0.00200878
310	DHX32	NM_018180	1.09251	0.00707113	0.0393424		310	B9D1	NM_015681	0.875795	0.0032169	0.0204774
[truncated: 445 more rows]
