# Supplementary material for: Dissection of Estrogen Receptor Alpha Signaling Pathways in Osteoblasts Using RNA-Sequencing
Source: PLoS One. 2014 Apr 28;9(4):e95987. doi: 10.1371/journal.pone.0095987 (PMC4002480; doi:10.1371/journal.pone.0095987)
Supplement: Table S3 — Complete Ingenuity pathway analysis (IPA) of the genes from the 3 modes of ERα action. The IPA pathways for the genes for each mode of ERα action are indicated. (XLSX) [file pone.0095987.s004.xlsx]

## Sheet: Nuclear ERE-Dependent Pathways
Ingenuity Canonical Pathways	-log(p-value)	P-value	Ratio	Molecules
Salvage Pathways of Pyrimidine Ribonucleotides	5.15	7.07946e-06	0.202	PYCRL,MAP3K9,NME4,MAP3K6,MAPK8,CDK6,GRK5,LIMK2,PAK3,CDK5,UCK1,PRKCE,MAP2K3,PRKCH,MAP2K1,UCKL1,DYRK1A
Pyridoxal 5'-phosphate Salvage Pathway	4.25	5.62341e-05	0.21	MAP3K9,MAP3K6,MAPK8,CDK6,GRK5,LIMK2,CDK5,PAK3,PRKCE,MAP2K3,PRKCH,MAP2K1,DYRK1A
3-phosphoinositide Biosynthesis	3.14	0.000724436	0.12	DOT1L,PPTC7,PTPLB,PTPN12,SET,SACM1L,PTPRH,MTMR4,PI4K2A,PPP1R16B,NUDT11,PPP1R7,CDIPT,PIK3CD,DUSP14,ALPL,RASA1,THTPA,SIRPA
D-myo-inositol (1,4,5,6)-Tetrakisphosphate Biosynthesis	2.91	0.00123027	0.124	DOT1L,PPTC7,PTPLB,PTPN12,SET,SACM1L,PTPRH,MTMR4,PPP1R16B,NUDT11,PPP1R7,DUSP14,ALPL,RASA1,THTPA,SIRPA
D-myo-inositol (3,4,5,6)-tetrakisphosphate Biosynthesis	2.91	0.00123027	0.124	DOT1L,PPTC7,PTPLB,PTPN12,SET,SACM1L,PTPRH,MTMR4,PPP1R16B,NUDT11,PPP1R7,DUSP14,ALPL,RASA1,THTPA,SIRPA
D-myo-inositol-5-phosphate Metabolism	2.72	0.00190546	0.117	DOT1L,PPTC7,PTPLB,PTPN12,SET,SACM1L,PLCD3,PTPRH,MTMR4,PPP1R16B,NUDT11,PPP1R7,DUSP14,ALPL,RASA1,THTPA,SIRPA
3-phosphoinositide Degradation	2.69	0.00204174	0.116	DOT1L,PPTC7,PTPLB,PTPN12,SET,INPP5D,SACM1L,PTPRH,MTMR4,PPP1R16B,NUDT11,PPP1R7,DUSP14,ALPL,RASA1,THTPA,SIRPA
Superpathway of Inositol Phosphate Compounds	2.67	0.00213796	0.108	DOT1L,PPTC7,PTPLB,PTPN12,SET,INPP5D,SACM1L,PLCD3,PTPRH,MTMR4,PI4K2A,PPP1R7,PPP1R16B,NUDT11,CDIPT,PIK3CD,DUSP14,ALPL,RASA1,THTPA,SIRPA
Role of NFAT in Cardiac Hypertrophy	2.41	0.00389045	0.107	AKAP5,SRC,CAMK1,MAPK8,MEF2A,IL6,PLCL2,HDAC5,TGFBR2,PLCD3,MEF2D,ITPR3,HDAC7,PRKAR1B,PRKCE,MAP2K3,PRKCH,PIK3CD,MAP2K1,IL11
Germ Cell-Sertoli Cell Junction Signaling	2.35	0.00446684	0.115	RAC2,MAP3K9,SRC,MAP3K6,TJP1,MAPK8,LIMK2,TUBB2B,TGFBR2,PAK3,PPAP2B,PIK3CD,MAP2K3,ACTG2,JUP,RHOF,TNF,MAP2K1
Aryl Hydrocarbon Receptor Signaling	2.27	0.00537032	0.113	SRC,MAPK8,CDK6,IL6,BAX,CYP1B1,FAS,AHRR,NCOA7,HSP90AB1,CCND3,NR0B2,NRIP1,ALDH16A1,TNF,GSTK1
Neuropathic Pain Signaling In Dorsal Horn Neurons	2.25	0.00562341	0.127	SRC,KCNN2,CAMK1,PLCL2,PLCD3,KCNN1,CREB1,ITPR3,PRKAR1B,PRKCE,PRKCH,PIK3CD,ELK1
Cholecystokinin/Gastrin-mediated Signaling	2.18	0.00660693	0.129	SRC,MAPK8,MEF2A,MEF2D,ITPR3,PRKCE,MAP2K3,PRKCH,GNA13,RHOF,ELK1,MAP2K1,TNF
γ-glutamyl Cycle	2.12	0.00758578	0.286	GGCT,GCLC,GGT5,GSS
GNRH Signaling	2.09	0.00812831	0.111	MAP3K9,SRC,MAP3K6,MAPK8,DNM3,DNM1,PAK3,CREB1,ITPR3,PRKAR1B,PRKCE,PRKCH,MAP2K3,ELK1,MAP2K1
14-3-3-mediated Signaling	2.06	0.00870964	0.119	SRC,TSC1,MAPK8,PLCL2,BAX,TUBB2B,PLCD3,PRKCE,PIK3CD,GFAP,PRKCH,ELK1,TNF,MAP2K1
Molecular Mechanisms of Cancer	2.03	0.00933254	0.0854	RAC2,RALA,FAS,TGFBR2,CCND3,PRKAR1B,PRKCE,GNA13,RHOF,FZD2,MAP2K1,RASA1,BMP1,SRC,E2F4,PTCH1,MAPK8,CDK6,BAX,DAXX,CDKN2D,PAK3,ARHGEF16,RASGRP1,MAP2K3,ARHGEF18,PRKCH,PIK3CD,ELK1,CASP7,FZD7
Trehalose Degradation II (Trehalase)	1.99	0.0102329	0.667	HK1,TREH
Glutathione Biosynthesis	1.99	0.0102329	0.667	GCLC,GSS
Tetrahydrobiopterin Biosynthesis I	1.99	0.0102329	0.667	GCH1,PTS
Tetrahydrobiopterin Biosynthesis II	1.99	0.0102329	0.667	GCH1,PTS
Neuregulin Signaling	1.9	0.0125893	0.116	RPS6,SRC,CDK5,HSP90AB1,PRKCE,ITGA5,HBEGF,TMEFF2,PRKCH,ELK1,MAP2K1
Sertoli Cell-Sertoli Cell Junction Signaling	1.84	0.0144544	0.0984	MAP3K9,SRC,CLDN11,MAP3K6,TJP1,MAPK8,ITGA5,SYMPK,TUBB2B,PPAP2B,PRKAR1B,CLDN14,MAP2K3,ACTG2,JUP,ELK1,TNF,MAP2K1
EGF Signaling	1.78	0.0165959	0.138	SRC,ITPR3,MAPK8,PIK3CD,CSNK2B,ELK1,MAP2K1,RASA1
Axonal Guidance Signaling	1.75	0.0177828	0.0788	SLIT3,RAC2,ADAMTS7,ECEL1,RND1,NTF4,CXCL12,WNT16,LIMK2,BRCC3,ADAMTS2,TUBB2B,EFNB2,PLCD3,CDK5,PRKAR1B,PRKCE,SEMA3B,GNA13,RASA1,FZD2,MAP2K1,BMP1,ACTR2,PAPPA,PTCH1,ITGA5,L1CAM,PLCL2,HHIP,PAK3,PRKCH,PIK3CD,SEMA4B,NRP1,FZD7
Spermine and Spermidine Degradation I	1.71	0.0194984	0.5	SAT2,SMOX
Proline Biosynthesis I	1.71	0.0194984	0.5	PYCRL,PYCR1
Xenobiotic Metabolism Signaling	1.68	0.020893	0.0899	MAP3K9,CAMK1,MAP3K6,MAPK8,GCLC,IL6,CYP1B1,HDAC5,AHRR,HSP90AB1,PPM1J,SUMO1,PRKCE,MAP2K3,SMOX,PRKCH,PIK3CD,HS3ST6,NRIP1,ALDH16A1,TNF,MAP2K1,SCAND1,GSTK1
IL-8 Signaling	1.62	0.0239883	0.0938	RAC2,SRC,PLD2,MAPK8,HBEGF,LIMK2,BAX,CSTB,EIF4EBP1,CCND3,PRKCE,PIK3CD,PRKCH,GNA13,KDR,RHOF,MAP2K1,IRAK2
Sonic Hedgehog Signaling	1.58	0.0263027	0.161	ADRBK1,PTCH1,PRKAR1B,HHIP,DYRK1A
LPS-stimulated MAPK Signaling	1.55	0.0281838	0.114	ATF1,CREB1,MAPK8,PRKCE,MAP2K3,PRKCH,PIK3CD,ELK1,MAP2K1
Proline Biosynthesis II (from Arginine)	1.51	0.030903	0.4	PYCRL,PYCR1
Dopamine Receptor Signaling	1.48	0.0331131	0.118	GCH1,TH,PPP1R7,PPM1J,COMT,PTS,NCS1,PRKAR1B,SMOX
Virus Entry via Endocytic Pathways	1.43	0.0371535	0.109	DNM1,RAC2,SRC,HLA-B,PRKCE,ITGA5,PRKCH,PIK3CD,ACTG2,ITGB8
VDR/RXR Activation	1.42	0.0380189	0.115	SPP1,CCNC,RUNX2,IL1RL1,MXD1,PRKCE,PRKCH,SEMA3B,CYP27B1
PDGF Signaling	1.42	0.0380189	0.114	SRC,MAPK8,PDGFRA,PIK3CD,CSNK2B,ELK1,MAP2K1,RASA1,INPP5D
Cholesterol Biosynthesis I	1.42	0.0380189	0.231	SQLE,MSMO1,CYP51A1
Cholesterol Biosynthesis II (via 24,25-dihydrolanosterol)	1.42	0.0380189	0.231	SQLE,MSMO1,CYP51A1
Cholesterol Biosynthesis III (via Desmosterol)	1.42	0.0380189	0.231	SQLE,MSMO1,CYP51A1
p38 MAPK Signaling	1.37	0.042658	0.103	TGFBR2,DAXX,ATF1,IL1RL1,MEF2D,CREB1,MEF2A,MAP2K3,ELK1,TNF,FAS,IRAK2
Toll-like Receptor Signaling	1.37	0.042658	0.123	TLR2,TICAM1,MAPK8,MAP2K3,ELK1,IRAK2,TRAF1
Reelin Signaling in Neurons	1.36	0.0436516	0.11	PAFAH1B2,MAP3K9,SRC,NDEL1,CDK5,ARHGEF16,MAPK8,ITGA5,PIK3CD
Arginine Degradation VI (Arginase 2 Pathway)	1.35	0.0446684	0.333	PYCRL,PYCR1
Adenine and Adenosine Salvage III	1.35	0.0446684	0.333	PNP,ADA
Purine Ribonucleosides Degradation to Ribose-1-phosphate	1.35	0.0446684	0.333	PNP,ADA
Zymosterol Biosynthesis	1.35	0.0446684	0.333	MSMO1,CYP51A1
GDNF Family Ligand-Receptor Interactions	1.33	0.0467735	0.114	GDNF,CREB1,ITPR3,MAPK8,PIK3CD,DOK1,MAP2K1,RASA1
Glioblastoma Multiforme Signaling	1.31	0.0489779	0.0892	SRC,TSC1,E2F4,CDK6,WNT16,PLCL2,PLCD3,ITPR3,PDGFRA,PIK3CD,RHOF,MAP2K1,FZD2,FZD7

## Sheet: Nuclear ERE-Independent Pathway
Ingenuity Canonical Pathways	-log(p-value)	P-value	Ratio	Molecules
Human Embryonic Stem Cell Pluripotency	9.52	3.01995e-10	0.262	BMP4,BDNF,PDGFA,FGF2,PIK3R1,SMAD3,GSK3A,FZD1,NGF,NOG,TCF7,FGFR3,FGF4,BMP8A,TGFB1,BMPR1A,PIK3CG,WNT7B,NTRK1,TGFB2,MRAS,WNT4,SMAD1,BMP8B,GNAS,WNT9A,DVL1,SMAD7,INHBA,PDGFB,PIK3R3,S1PR3,FZD8,FZD4,FOXO1,S1PR1,BMP6,WNT11,TCF7L2
Role of Macrophages, Fibroblasts and Endothelial Cells in Rheumatoid Arthritis	9.19	6.45654e-10	0.206	SOCS1,SOCS3,PLCB2,NFATC3,PIK3R1,CCND1,TCF7,CEBPG,VEGFA,TGFB1,PIK3CG,WNT7B,MRAS,WNT4,TNFRSF11B,IL8,WNT9A,VEGFC,PPP3CC,TLR9,PDGFB,PIK3R3,IL18,PRKCD,RHOA,SFRP1,RELA,ICAM1,PDGFA,FGF2,NFKBIE,CEBPD,FZD1,NFKB1,NFATC1,PGF,NFKBIA,NLK,JUN,CCL2,NGFR,CEBPA,TNFRSF1B,MAPKAPK2,VCAM1,TNFRSF1A,IL15,DVL1,IKBKE,CEBPB,NFATC4,IL16,CALM1 (includes others),FZD8,TLR4,FOS,TRAF2,FZD4,CSF1,IL1B,DKK1,WNT11,LRP1,TCF7L2
Role of Osteoblasts, Osteoclasts and Chondrocytes in Rheumatoid Arthritis	7.55	2.81838e-08	0.218	BMP4,NFATC3,PIK3R1,TCF7,BMP8A,TGFB1,PIK3CG,WNT7B,WNT4,SMAD1,ADAMTS5,BMP8B,TNFRSF11B,WNT9A,PPP3CC,MAPK12,PIK3R3,IL18,SFRP1,RELA,NFKBIE,FZD1,NFKB1,NFATC1,SMURF1,JUN,NFKBIA,BMPR1A,NGFR,TNFRSF1B,TNFRSF1A,DVL1,DLX5,IKBKE,NFATC4,TNFRSF11A,CALM1 (includes others),FZD8,FOS,TRAF2,FZD4,FOXO1,CSF1,IL1B,DKK1,BMP6,WNT11,LRP1,TCF7L2
Regulation of the Epithelial-Mesenchymal Transition Pathway	6.94	1.14815e-07	0.223	RELA,JAK1,SNAI2,FGF2,PIK3R1,SMAD3,TWIST1,FZD1,HIF1A,NFKB1,TCF7,SMURF1,FGFR3,FOXC2,FGF4,FGF18,TGFB1,PIK3CG,WNT7B,TGFB2,MRAS,WNT4,FRS2,FGF19,JAG2,TWIST2,EGR1,WNT9A,DVL1,SNAI1,PYGO2,PIK3R3,FZD8,FZD4,RHOA,FGF20,DVL2,JAG1,NOTCH1,WNT11,TCF7L2,FGF5
PPAR Signaling	6.36	4.36516e-07	0.26	PPARA,RELA,PDGFA,NFKBIE,NFKB1,NR2F1,NFKBIA,JUN,NGFR,MRAS,TNFRSF1B,CITED2,TAB1,TNFRSF11B,SRA1,TNFRSF1A,IKBKE,PDGFB,AIP,FOS,TRAF2,IL18,IL1B,NCOR2,PTGS2,RXRA
Molecular Mechanisms of Cancer	6.2	6.30957e-07	0.174	RAP2B,CDKN2A,PLCB2,JAK1,BMP4,PIK3R1,SMAD3,GSK3A,ARHGEF1,CCND1,ZBTB17,BBC3,BMP8A,RHOG,RHOB,TGFB1,PIK3CG,MRAS,SMAD1,RALGDS,BMP8B,TAB1,STK36,CASP3,RALB,MAPK12,PIK3R3,RHOQ,RND3,RHOA,PRKCD,IRS1,NOTCH1,RELA,NFKBIE,HIF1A,FZD1,E2F3,NFKB1,CDKN2B,NFKBIA,NLK,JUN,BMPR1A,TGFB2,GNAS,PAK6,DVL1,GNAI1,SMAD7,FADD,FZD8,FOS,CCNE1,RHOV,FZD4,FOXO1,CDKN1A,PRKAG2,IHH,BMP6,LRP1,BCL2L11
Glucocorticoid Receptor Signaling	6.16	6.91831e-07	0.188	JAK1,HSPA1A/HSPA1B,NFATC3,PIK3R1,SMAD3,TAF10,TSC22D3,BAG1,TGFB1,PIK3CG,MRAS,CDKN1C,TAB1,CREBZF,IL8,PPP3CC,PCK1,ERCC2,MAPK12,PIK3R3,ESR1,RELA,ICAM1,NFKBIE,NFKB1,NFATC1,GTF2B,JUN,POLR2A,NFKBIA,CCL2,CEBPA,TGFB2,FKBP5,SRA1,VCAM1,TAF6,MAP3K1,IKBKE,CEBPB,NFATC4,FOS,TAF6L,TRAF2,GTF2H4,GTF2E1,CDKN1A,PRKAG2,IL1B,PTGS2,PLAU,NCOR2
HMGB1 Signaling	6.05	8.91251e-07	0.268	RELA,ICAM1,PIK3R1,NFKB1,RHOG,JUN,CCL2,RHOB,NGFR,PIK3CG,MRAS,TNFRSF1B,TNFRSF11B,IL8,VCAM1,KAT7,TNFRSF1A,IFNGR2,MAPK12,PIK3R3,TLR4,FOS,RHOV,RHOQ,RND3,RHOA
Hepatic Fibrosis / Hepatic Stellate Cell Activation	5.87	1.34896e-06	0.236	IGFBP4,RELA,CTGF,ICAM1,FGF2,PDGFA,SMAD3,NFKB1,PGF,VEGFA,CCL2,EDN1,TGFB1,NGFR,TGFB2,TNFRSF1B,TIMP2,TNFRSF11B,IL8,VCAM1,IL4R,TNFRSF1A,SMAD7,IFNGR2,VEGFC,BAMBI,PDGFB,TLR4,CSF1,IGFBP3,TGFA,IL1B,AGTR1
Colorectal Cancer Metastasis Signaling	5.69	2.04174e-06	0.193	RELA,JAK1,PIK3R1,SMAD3,MMP15,FZD1,NFKB1,CCND1,TCF7,PGF,VEGFA,JUN,ARRB1,RHOG,RHOB,TGFB1,WNT7B,PIK3CG,TGFB2,MRAS,WNT4,RALGDS,PTGER4,GNG12,MMP19,GNAS,CASP3,TNFRSF1A,WNT9A,DVL1,VEGFC,MAPK12,TLR9,PIK3R3,FZD8,TLR4,FOS,RHOV,RHOQ,FZD4,RND3,RHOA,PRKAG2,PTGS2,WNT11,LRP1,TCF7L2
Wnt/β-catenin Signaling	5.56	2.75423e-06	0.218	CDKN2A,TGFBR3,PPP2R5B,GSK3A,FZD1,RARG,CCND1,TCF7,JUN,NLK,TGFB1,WNT7B,RARA,TGFB2,WNT4,SOX18,TAB1,SOX4,SOX7,CSNK1G2,WNT9A,DVL1,SOX11,ACVR1B,FZD8,FZD4,TLE4,TLE3,SOX8,DKK1,PIN1,SFRP1,DVL2,ACVR2A,WNT11,LRP1,TCF7L2
Factors Promoting Cardiogenesis in Vertebrates	5.53	2.95121e-06	0.264	TBX5,BMP4,TGFBR3,DVL1,FZD1,ACVR1B,TCF7,NOG,FZD8,CCNE1,FZD4,BMP8A,BMPR1A,TGFB1,PRKCD,TGFB2,DKK1,BMP6,SMAD1,ACVR2A,BMP8B,WNT11,LRP1,TCF7L2
IL-6 Signaling	5.09	8.12831e-06	0.23	RELA,SOCS3,SOCS1,NFKBIE,PIK3R1,NFKB1,VEGFA,JUN,NFKBIA,NGFR,PIK3CG,MRAS,TNFRSF1B,MAPKAPK2,TAB1,TNFRSF11B,MCL1,IL8,TNFRSF1A,IKBKE,CEBPB,MAPK12,PIK3R3,FOS,IL18,TRAF2,IL1B,HSPB7
TGF-β Signaling	4.81	1.54882e-05	0.247	RUNX3,BMP4,SMAD3,SKI,SMAD7,PITX2,MAPK12,ACVR1B,INHBB,INHBA,SMURF1,FOS,PIAS4,JUN,BMPR1A,TGFB1,MRAS,TGFB2,TFE3,SMAD1,ACVR2A,TAB1
PI3K Signaling in B Lymphocytes	4.59	2.5704e-05	0.219	RELA,PLCB2,NFATC3,ATF5,PIK3R1,NFKBIE,NFKB1,NFATC1,PTPRC,JUN,NFKBIA,CARD10,PIK3CG,MRAS,ATF6B,IRS2,IL4R,ATF3,C3,IKBKE,MALT1,NFATC4,PPP3CC,FOS,TLR4,CALM1 (includes others),IRS1,PLEKHA2
Pancreatic Adenocarcinoma Signaling	4.43	3.71535e-05	0.217	CDKN2A,RELA,JAK1,SMAD3,PIK3R1,NFKB1,E2F3,CCND1,CDKN2B,PGF,VEGFA,HMOX1,TGFB1,PIK3CG,TGFB2,RALGDS,VEGFC,MAPK12,PIK3R3,CCNE1,CDKN1A,TGFA,PTGS2,PLD6,NOTCH1
iNOS Signaling	4.33	4.67735e-05	0.298	RELA,JAK1,NFKBIE,IFNGR2,IKBKE,MAPK12,NFKB1,IRF1,TLR4,CALM1 (includes others),FOS,JUN,NFKBIA,TAB1
Type II Diabetes Mellitus Signaling	4.32	4.7863e-05	0.205	RELA,SOCS3,SOCS1,NFKBIE,PIK3R1,SOCS6,SOCS2,NFKB1,NFKBIA,NGFR,PIK3CG,IRS2,TNFRSF1B,TNFRSF11B,TNFRSF1A,MAP3K1,IKBKE,CEBPB,MAPK12,PIK3R3,TRAF2,IRS1,PRKCD,PRKAG2,MAFA,ACSL1
April Mediated Signaling	4.32	4.7863e-05	0.31	RELA,NFATC3,NFKBIE,MAP3K1,IKBKE,NFATC4,MAPK12,NFKB1,NFATC1,FOS,TRAF2,JUN,NFKBIA
Axonal Guidance Signaling	4.27	5.37032e-05	0.149	PLCB2,BMP4,NFATC3,PIK3R1,SEMA6B,VEGFA,BMP8A,PIK3CG,WNT7B,BAIAP2,ABLIM3,MRAS,WNT4,RTN4R,ADAMTS5,GNG12,BMP8B,EFNA2,STK36,ADAMTS1,CRKL,WNT9A,VEGFC,PPP3CC,PDGFB,PIK3R3,ADAMTS6,RHOA,PRKCD,EPHA2,LRRC4C,RGS3,BDNF,PDGFA,FZD1,PLXNA2,NGF,BCAR1,NFATC1,SEMA4C,PGF,NGFR,EFNB1,NTRK1,RASSF5,SEMA3F,VASP,TUBB1,SEMA3G,GNAS,PAK6,NRP2,TUBG1,TUBA4A,GNAI1,EFNA3,NFATC4,ROBO3,PLXND1,FZD8,SEMA4D,FZD4,PRKAG2,EPHB3,BMP6,ARP…
Regulation of IL-2 Expression in Activated and Anergic T Lymphocytes	4.21	6.16595e-05	0.238	RELA,NFATC3,NFKBIE,SMAD3,MAP3K1,TOB1,IKBKE,PPP3CC,NFATC4,MALT1,NFKB1,MAPK12,NFATC1,CALM1 (includes others),FOS,JUN,NFKBIA,TGFB1,MRAS,TGFB2
B Cell Activating Factor Signaling	4.05	8.91251e-05	0.295	RELA,NFATC3,NFKBIE,MAP3K1,IKBKE,NFATC4,MAPK12,NFKB1,NFATC1,FOS,TRAF2,JUN,NFKBIA
IL-17A Signaling in Fibroblasts	4.04	9.12011e-05	0.308	RELA,FOS,JUN,NFKBIA,CCL2,NFKBIE,CEBPD,IKBKE,CEBPB,MAPK12,NFKBIZ,NFKB1
RAR Activation	3.87	0.000134896	0.189	RELA,SMAD3,PIK3R1,NR2F2,NFKB1,RARG,NR2F1,VEGFA,JUN,TGFB1,ALDH1A3,PNRC1,RARA,PIK3CG,TGFB2,NR2F6,MAPKAPK2,SMAD1,CITED2,SRA1,GNAS,MAP3K1,SMAD7,MAPK12,ERCC2,PIK3R3,FOS,GTF2H4,PRKCD,IGFBP3,PRKAG2,NCOR2,RXRA
Induction of Apoptosis by HIV1	3.79	0.000162181	0.254	RELA,CASP3,TNFRSF1A,NFKBIE,IKBKE,MAPK12,NFKB1,FADD,TRAF2,NFKBIA,BBC3,NGFR,HTRA2,SLC25A10,TNFRSF1B,TNFRSF11B
Production of Nitric Oxide and Reactive Oxygen Species in Macrophages	3.72	0.000190546	0.183	PPARA,RELA,JAK1,PIK3R1,PPP1R3C,NFKBIE,PPP2R5B,NFKB1,RHOG,JUN,NFKBIA,RHOB,NGFR,PIK3CG,HOXA10,SERPINA1,TNFRSF1B,TNFRSF11B,TNFRSF1A,MAP3K1,IFNGR2,IKBKE,PCYOX1,MAPK12,IRF1,PIK3R3,MAP3K12,TLR4,FOS,RHOV,RHOQ,RND3,PRKCD,RHOA
PTEN Signaling	3.7	0.000199526	0.192	MAST2,RELA,TGFBR3,PIK3R1,GSK3A,NFKB1,BCAR1,CCND1,FGFR3,BMPR1A,NGFR,PIK3CG,NTRK1,MRAS,MCRS1,CASP3,SHARPIN,IKBKE,FOXG1,TNFRSF11A,SYNJ2,PIK3R3,FOXO1,CDKN1A,BCL2L11
Gαq Signaling	3.66	0.000218776	0.185	RELA,PLCB2,NFATC3,PIK3R1,NFKBIE,NFKB1,NFATC1,HMOX1,RHOG,NFKBIA,RHOB,PIK3CG,MRAS,GNG12,RGS2,GNAS,RGS4,IKBKE,NFATC4,PPP3CC,PIK3R3,CALM1 (includes others),RHOV,RHOQ,RND3,PRKCD,RHOA,PLD6,AGTR1
TNFR2 Signaling	3.62	0.000239883	0.312	RELA,FOS,TRAF2,JUN,NFKBIA,NFKBIE,MAP3K1,IKBKE,TNFRSF1B,NFKB1
BMP signaling pathway	3.54	0.000288403	0.231	RELA,BMP4,FST,SMAD7,NFKB1,MAPK12,PITX2,NOG,SMURF1,JUN,BMP8A,BMPR1A,MRAS,PRKAG2,BMP6,SMAD1,BMP8B,TAB1
IL-8 Signaling	3.54	0.000288403	0.177	RELA,PLCB2,ICAM1,PIK3R1,CXCL1,NFKB1,CCND1,PGF,RAB11FIP2,VEGFA,HMOX1,RHOG,JUN,RHOB,PIK3CG,MRAS,VASP,GNG12,IL8,VCAM1,GNAS,GNAI1,VEGFC,IKBKE,MAPK12,PIK3R3,FOS,RHOV,RHOQ,RND3,PRKCD,RHOA,PTGS2,PLD6
IL-9 Signaling	3.49	0.000323594	0.289	PIK3R3,SOCS3,RELA,JAK1,IRS1,PIK3CG,PIK3R1,SOCS2,IRS2,BCL3,NFKB1
VDR/RXR Activation	3.31	0.000489779	0.231	IL12A,PDGFA,HES1,CEBPB,THBD,HR,KLF4,GTF2B,GADD45A,FOXO1,PRKCD,HOXA10,CDKN1A,IGFBP3,CEBPA,TGFB2,NCOR2,RXRA
ILK Signaling	3.3	0.000501187	0.178	RELA,SNAI2,PIK3R1,PPP2R5B,GSK3A,HIF1A,NFKB1,CCND1,PGF,VEGFA,TGFB1I1,JUN,RHOG,RHOB,PIK3CG,IRS2,TMSB10/TMSB4X,ACTA1,CASP3,TNFRSF1A,SNAI1,FERMT2,VEGFC,MAPK12,PIK3R3,FOS,RHOV,RHOQ,RND3,IRS1,RHOA,RPS6KA4,PTGS2
TNFR1 Signaling	3.28	0.000524807	0.255	RELA,CASP3,PAK6,TNFRSF1A,NFKBIE,MAP3K1,IKBKE,NFKB1,FADD,FOS,TRAF2,JUN,NFKBIA
Aryl Hydrocarbon Receptor Signaling	3.18	0.000660693	0.184	CDKN2A,RELA,NFKB1,CCND1,RARG,NR2F1,TGM2,JUN,TGFB1,ALDH1A3,RARA,ALDH3A2,TGFB2,NFE2L2,AHR,CYP1A1,SLC35A2,AIP,FOS,CCNE1,CDKN1A,IL1B,HSPB7,NCOR2,RXRA,ESR1
Type I Diabetes Mellitus Signaling	3.14	0.000724436	0.195	RELA,SOCS1,SOCS3,JAK1,IL12A,CASP3,TNFRSF1A,NFKBIE,SOCS2,SOCS6,IFNGR2,IKBKE,MAPK12,NFKB1,IRF1,FADD,TRAF2,NFKBIA,NGFR,IL1B,TNFRSF1B,TNFRSF11B
Ceramide Signaling	3.1	0.000794328	0.214	RELA,TNFRSF1A,PIK3R1,PPP2R5B,MAP3K1,CERK,NFKB1,KSR1,S1PR3,PIK3R3,FOS,JUN,PIK3CG,NGFR,S1PR1,MRAS,TNFRSF1B,TNFRSF11B
Glioblastoma Multiforme Signaling	2.95	0.00112202	0.172	CDKN2A,PLCB2,PDGFA,PIK3R1,FZD1,E2F3,CCND1,RHOG,RHOB,WNT7B,PIK3CG,MRAS,WNT4,WNT9A,PDGFB,PIK3R3,FZD8,RHOV,CCNE1,FZD4,RHOQ,FOXO1,RND3,PRKCD,RHOA,CDKN1A,WNT11
Acute Phase Response Signaling	2.9	0.00125893	0.173	ECSIT,RELA,SOCS3,SOCS1,PIK3R1,NFKBIE,SOCS6,SOCS2,NFKB1,HMOX1,JUN,NFKBIA,PIK3CG,NGFR,MRAS,SERPINA1,TNFRSF1B,TAB1,TNFRSF11B,C3,TNFRSF1A,MAP3K1,IKBKE,CEBPB,MAPK12,PIK3R3,FOS,IL18,TRAF2,IL1B
Basal Cell Carcinoma Signaling	2.9	0.00125893	0.222	STK36,BMP4,WNT9A,DVL1,FZD1,TCF7,FZD8,FZD4,BMP8A,WNT7B,WNT4,DVL2,BMP6,WNT11,BMP8B,TCF7L2
NF-κB Signaling	2.84	0.00144544	0.172	RELA,BMP4,NFKBIE,TGFBR3,PIK3R1,NFKB1,NGF,FGFR3,NFKBIA,CARD10,BMPR1A,NGFR,PIK3CG,NTRK1,MRAS,TNFRSF1B,TAB1,TNFRSF11B,TNFRSF1A,RELB,MALT1,TNFRSF11A,TLR9,PIK3R3,TLR4,IL18,TRAF2,TGFA,IL1B
Hepatic Cholestasis	2.74	0.0018197	0.177	PPARA,RELA,NFKBIE,NFKB1,NFKBIA,JUN,RARA,NGFR,PPRC1,TNFRSF1B,FGF19,TNFRSF11B,IL8,GNAS,TNFRSF1A,IKBKE,MAPK12,TLR4,TRAF2,IL18,PRKCD,PRKAG2,IL1B,RXRA,ESR1
RANK Signaling in Osteoclasts	2.72	0.00190546	0.196	RELA,NFKBIE,PIK3R1,MAP3K1,IKBKE,PPP3CC,NFKB1,MAPK12,TNFRSF11A,NFATC1,PIK3R3,CALM1 (includes others),FOS,MAP3K12,TRAF2,JUN,NFKBIA,PIK3CG
Role of Tissue Factor in Cancer	2.71	0.00194984	0.193	IL8,P4HB,CTGF,CASP3,EGR1,PIK3R1,CXCL1,PLAUR,VEGFC,MAPK12,PIK3R3,VEGFA,ARRB1,PDXP,CSF1,PIK3CG,MRAS,IL1B,RPS6KA4,CYR61,FGF5
Role of IL-17A in Arthritis	2.67	0.00213796	0.217	IL8,RELA,PIK3R1,NFKBIE,CXCL1,MAPK12,NFKB1,PIK3R3,NFKBIA,CCL2,PIK3CG,PTGS2,MAPKAPK2
Mouse Embryonic Stem Cell Pluripotency	2.6	0.00251189	0.192	JAK1,BMP4,PIK3R1,DVL1,FZD1,MAPK12,TCF7,PIK3R3,FZD8,ID1,FZD4,BMPR1A,PIK3CG,MRAS,DVL2,SMAD1,TCF7L2,TAB1,ID4
IL-10 Signaling	2.59	0.0025704	0.208	SOCS3,RELA,IL4R,JAK1,NFKBIE,IKBKE,MAPK12,NFKB1,HMOX1,FOS,IL18,NFKBIA,JUN,IL1B,TAB1
4-1BB Signaling in T Lymphocytes	2.58	0.00263027	0.257	RELA,TRAF2,JUN,NFKBIA,NFKBIE,TNFSF9,IKBKE,MAPK12,NFKB1
Notch Signaling	2.56	0.00275423	0.238	DLL1,JAG2,MFNG,LFNG,HES1,JAG1,DLL4,NOTCH1,DTX2,HEY1
CD40 Signaling	2.55	0.00281838	0.206	RELA,ICAM1,PIK3R1,NFKBIE,IKBKE,MAPK12,NFKB1,PIK3R3,FOS,TRAF2,NFKBIA,JUN,PIK3CG,MAPKAPK2
T Cell Receptor Signaling	2.54	0.00288403	0.186	RELA,NFATC3,PIK3R1,MAP3K1,IKBKE,PPP3CC,NFATC4,MALT1,NFKB1,NFATC1,PIK3R3,PTPRC,CALM1 (includes others),SHB,FOS,JUN,NFKBIA,PIK3CG,MRAS
IGF-1 Signaling	2.49	0.00323594	0.186	SOCS1,SOCS3,IGFBP4,CTGF,JAK1,PIK3R1,SOCS2,SOCS6,PIK3R3,FOS,JUN,FOXO1,PIK3CG,IRS1,IGFBP3,MRAS,PRKAG2,IRS2,CYR61
Role of JAK2 in Hormone-like Cytokine Signaling	2.48	0.00331131	0.265	SOCS1,SOCS3,JAK1,IRS1,SOCS6,PTPN1,SOCS2,IRS2,SH2B1
Glioma Invasiveness Signaling	2.45	0.00354813	0.22	PIK3R1,PLAUR,PIK3R3,RHOV,RHOG,RHOQ,RND3,RHOB,PIK3CG,RHOA,MRAS,PLAU,TIMP2
CD27 Signaling in Lymphocytes	2.41	0.00389045	0.218	MAP3K12,RELA,FOS,TRAF2,JUN,NFKBIA,CASP3,NFKBIE,MAP3K1,IKBKE,MAPK12,NFKB1
PEDF Signaling	2.4	0.00398107	0.195	RELA,BDNF,PIK3R1,NFKBIE,IKBKE,NGF,MAPK12,NFKB1,PNPLA2,TCF7,PIK3R3,NFKBIA,PIK3CG,RHOA,MRAS
IL-17 Signaling	2.34	0.00457088	0.203	RELA,IL8,JAK1,PIK3R1,CXCL1,CEBPB,NFKB1,MAPK12,PIK3R3,JUN,CCL2,PIK3CG,MRAS,PTGS2,MAPKAPK2
Tight Junction Signaling	2.33	0.00467735	0.166	RELA,F2RL2,PVRL3,PPP2R5B,CPSF1,NFKB1,SMURF1,OCLN,JUN,CLDN4,TGFB1,NGFR,CEBPA,TGFB2,PVRL1,TNFRSF1B,ACTA1,VASP,TNFRSF11B,CSTF1,TNFRSF1A,FOS,CLDN12,CLDN1,RHOA,PRKAG2
Bladder Cancer Signaling	2.33	0.00467735	0.191	CDKN2A,IL8,FGF2,MMP15,VEGFC,CCND1,PGF,VEGFA,FGFR3,FGF4,FGF18,CDKN1A,MRAS,FGF20,MMP19,FGF19,FGF5
Clathrin-mediated Endocytosis Signaling	2.32	0.0047863	0.157	AP2A1,FGF2,PDGFA,PIK3R1,AP2A2,PGF,VEGFA,FGF4,ARF6,ARRB1,AP1G2,FGF18,RAB11B,PIK3CG,DAB2,SERPINA1,HGS,ACTA1,FGF19,EPN1,VEGFC,PCYOX1,PPP3CC,PDGFB,PIK3R3,LDLR,PIP5K1C,FGF20,ARPC4,FGF5
Role of PKR in Interferon Induction and Antiviral Response	2.29	0.00512861	0.227	FADD,RELA,TRAF2,NFKBIA,CASP3,TNFRSF1A,NFKBIE,IKBKE,NFKB1,IRF1
Thyroid Cancer Signaling	2.29	0.00512861	0.244	BDNF,NTRK1,MRAS,CXCL1,NGF,RXRA,RET,CCND1,TCF7,TCF7L2
Prolactin Signaling	2.28	0.00524807	0.195	SOCS1,SOCS3,PIK3R1,SOCS2,SOCS6,CEBPB,TCF7,IRF1,PIK3R3,FOS,JUN,PIK3CG,PRKCD,IRS1,MRAS
Ovarian Cancer Signaling	2.27	0.00537032	0.167	CDKN2A,WNT9A,PIK3R1,DVL1,VEGFC,FZD1,CCND1,TCF7,PGF,PIK3R3,VEGFA,FZD8,ARRB1,FZD4,EDN1,PIK3CG,WNT7B,MRAS,PRKAG2,WNT4,PTGS2,WNT11,TCF7L2
Role of JAK1 and JAK3 in γc Cytokine Signaling	2.24	0.0057544	0.206	SOCS1,SOCS3,IL4R,JAK1,PIK3R1,IL15,TSLP,IL7R,PIK3R3,IRS1,PIK3CG,MRAS,IRS2
JAK/Stat Signaling	2.23	0.00588844	0.2	SOCS1,SOCS3,JAK1,PIK3R1,SOCS2,SOCS6,PIK3R3,FOS,PIAS4,PIK3CG,CDKN1A,PTPN1,MRAS,STAT2
Lymphotoxin β Receptor Signaling	2.2	0.00630957	0.214	PIK3R3,RELA,TRAF2,VCAM1,NFKBIA,CASP3,PIK3CG,PIK3R1,RELB,CXCL1,IKBKE,NFKB1
Toll-like Receptor Signaling	2.13	0.0074131	0.211	PPARA,ECSIT,TLR4,RELA,FOS,JUN,NFKBIA,MAP3K1,MAPK12,TLR9,NFKB1,TAB1
Gαi Signaling	2.1	0.00794328	0.164	ADRA2B,GNAS,CHRM4,RALB,TBXA2R,GNAI1,RGS4,HRH3,OPRL1,S1PR3,HTR1B,ADRA2A,NPR3,RGS10,MRAS,S1PR1,PRKAG2,ADRA2C,GNG12,RALGDS,AGTR1
CD28 Signaling in T Helper Cells	2.08	0.00831764	0.164	RELA,NFATC3,NFKBIE,PIK3R1,MAP3K1,IKBKE,PPP3CC,NFATC4,MALT1,NFKB1,MAPK12,NFATC1,PIK3R3,PTPRC,CALM1 (includes others),FOS,JUN,NFKBIA,PIK3CG,ARPC4
Actin Nucleation by ARP-WASP Complex	2.07	0.00851138	0.182	RHOV,RHOG,PPP1R12C,RHOQ,RND3,RHOB,RHOA,BAIAP2,MRAS,PPP1R12B,VASP,ARPC4
LXR/RXR Activation	2.06	0.00870964	0.167	RELA,SCD,C3,TNFRSF1A,PCYOX1,NFKB1,TLR4,IL18,NR1H2,LDLR,CCL2,NGFR,MYLIP,IL1B,SERPINA1,NCOR2,PTGS2,RXRA,HMGCR,TNFRSF1B,TNFRSF11B
HGF Signaling	2.04	0.00912011	0.176	CDKN2A,PIK3R1,CRKL,MAP3K1,MAPK12,CCND1,ELF1,PIK3R3,FOS,MAP3K12,ELF3,JUN,ETS2,PIK3CG,PRKCD,CDKN1A,MRAS,PTGS2
IL-17A Signaling in Gastric Cells	2.02	0.00954993	0.28	IL8,RELA,FOS,JUN,CXCL1,MAPK12,NFKB1
fMLP Signaling in Neutrophils	2.02	0.00954993	0.16	RELA,PLCB2,GNAS,NFATC3,NFKBIE,PIK3R1,GNAI1,PPP3CC,NFATC4,NFKB1,NFATC1,PIK3R3,CALM1 (includes others),NFKBIA,PIK3CG,PRKCD,MRAS,GNG12,ARPC4
Small Cell Lung Cancer Signaling	2	0.01	0.167	RELA,PIK3R1,NFKBIE,IKBKE,NFKB1,CCND1,CDKN2B,PIK3R3,TRAF2,CCNE1,NFKBIA,PIK3CG,PTGS2,RXRA
SAPK/JNK Signaling	1.98	0.0104713	0.17	NFATC3,CRKL,PIK3R1,MAP3K1,MAPK12,NFATC1,FADD,PIK3R3,MAP3K12,TRAF2,JUN,GADD45A,PIK3CG,IRS1,MRAS,DUSP4,TAB1
Germ Cell-Sertoli Cell Junction Signaling	1.98	0.0104713	0.159	PIK3R1,PVRL3,BCAR1,RHOG,RHOB,TGFB1,PIK3CG,TGFB2,MRAS,ACTA1,TUBB1,EPN1,PAK6,TNFRSF1A,MAP3K1,TUBG1,TUBA4A,MAPK12,PIK3R3,MAP3K12,RHOV,RHOQ,RND3,RHOA,ZYX
Dendritic Cell Maturation	1.97	0.0107152	0.141	B2M,RELA,PLCB2,IL12A,ICAM1,NFKBIE,PIK3R1,NFKB1,NFKBIA,NGFR,PIK3CG,TNFRSF1B,TAB1,TNFRSF11B,TNFRSF1A,RELB,IL15,IKBKE,MAPK12,TLR9,PIK3R3,TLR4,COL5A3,IL18,ZBTB12,IL1B,STAT2
IL-12 Signaling and Production in Macrophages	1.97	0.0107152	0.161	RELA,IL12A,PIK3R1,IKBKE,PCYOX1,CEBPB,NFKB1,MAPK12,IRF1,PIK3R3,FOS,TLR4,IL18,JUN,TGFB1,PIK3CG,PRKCD,ZNF668,TGFB2,SERPINA1,RXRA,REL
Death Receptor Signaling	1.95	0.0112202	0.194	FADD,RELA,TRAF2,NFKBIA,CASP3,TNFRSF1A,NFKBIE,IKBKE,HTRA2,HSPB7,TNFRSF1B,NFKB1
Role of NANOG in Mammalian Embryonic Stem Cell Pluripotency	1.93	0.011749	0.168	JAK1,BMP4,WNT9A,PIK3R1,DVL1,FZD1,PIK3R3,FZD8,FZD4,BMP8A,BMPR1A,WNT7B,PIK3CG,MRAS,WNT4,BMP6,SMAD1,BMP8B,WNT11
B Cell Receptor Signaling	1.91	0.0123027	0.154	RELA,NFATC3,NFKBIE,PIK3R1,GSK3A,NFKB1,NFATC1,PTPRC,NFKBIA,JUN,CARD10,PIK3CG,MRAS,EGR1,MAP3K1,IKBKE,MALT1,NFATC4,PPP3CC,MAPK12,SYNJ2,PIK3R3,CALM1 (includes others),MAP3K12,FOXO1
LPS-stimulated MAPK Signaling	1.9	0.0125893	0.177	RELA,PIK3R1,NFKBIE,IKBKE,MAPK12,NFKB1,PIK3R3,TLR4,FOS,NFKBIA,JUN,PRKCD,PIK3CG,MRAS
Androgen Signaling	1.89	0.0128825	0.145	RELA,GNAS,KAT7,SMAD3,GNAI1,NFKB1,ERCC2,CCND1,CALM1 (includes others),TGFB1I1,GTF2B,POLR2A,JUN,GTF2H4,PRKCD,GTF2E1,MRAS,PRKAG2,GNG12
Docosahexaenoic Acid (DHA) Signaling	1.88	0.0131826	0.22	PIK3R3,CASP3,FOXO1,PIK3CG,PIK3R1,BIK,IL1B,GSK3A,PNPLA2
TWEAK Signaling	1.85	0.0141254	0.216	FADD,RELA,TRAF2,NFKBIA,CASP3,NFKBIE,IKBKE,NFKB1
Erythropoietin Signaling	1.84	0.0144544	0.176	SOCS1,SOCS3,RELA,PIK3R1,NFKBIE,NFKB1,PIK3R3,FOS,JUN,NFKBIA,PRKCD,PIK3CG,MRAS
Arginine Biosynthesis IV	1.8	0.0158489	0.5	OAT,GLUD1,ASL
Growth Hormone Signaling	1.79	0.0162181	0.183	SOCS1,SOCS3,PIK3R1,SOCS6,SOCS2,PIK3R3,FOS,PRKCD,IRS1,PIK3CG,CEBPA,IGFBP3,RPS6KA4
GDNF Family Ligand-Receptor Interactions	1.79	0.0162181	0.186	PIK3R1,MAPK12,PIK3R3,FOS,JUN,DOK4,IRS1,PIK3CG,DOK7,MRAS,IRS2,RET,FRS2
Dermatan Sulfate Biosynthesis	1.78	0.0165959	0.204	CHST2,CHST1,HS6ST1,B3GALT6,CHSY1,NDST2,CHST14,NDST1,CHST15,CHPF2,DSE
IL-1 Signaling	1.74	0.018197	0.157	ECSIT,RELA,GNAS,NFKBIE,MAP3K1,GNAI1,IKBKE,MAPK12,NFKB1,FOS,NFKBIA,JUN,MRAS,PRKAG2,GNG12,TAB1
MIF Regulation of Innate Immunity	1.74	0.018197	0.2	TLR4,RELA,FOS,JUN,NFKBIA,NFKBIE,PTGS2,MAPK12,NFKB1
Renal Cell Carcinoma Signaling	1.73	0.0186209	0.183	PAK6,SLC2A1,PIK3R1,HIF1A,PDGFB,VEGFA,PIK3R3,FOS,JUN,TGFB1,PIK3CG,TGFA,MRAS
Tec Kinase Signaling	1.71	0.0194984	0.137	RELA,JAK1,GNAS,PAK6,PIK3R1,GNAI1,NFKB1,MAPK12,FADD,PIK3R3,FOS,TLR4,RHOV,RHOG,RHOQ,RND3,RHOB,PIK3CG,PRKCD,RHOA,MRAS,STAT2,GNG12,ACTA1
Acute Myeloid Leukemia Signaling	1.7	0.0199526	0.173	RUNX1,RELA,PIK3R1,NFKB1,CCND1,TCF7,PIK3R3,KITLG,PIM1,RARA,PIK3CG,CEBPA,MRAS,TCF7L2
Chronic Myeloid Leukemia Signaling	1.7	0.0199526	0.157	CDKN2A,RELA,HDAC9,CRKL,PIK3R1,SMAD3,IKBKE,NFKB1,E2F3,CCND1,PIK3R3,TGFB1,PIK3CG,CDKN1A,MRAS,TGFB2
G-Protein Coupled Receptor Signaling	1.68	0.020893	0.138	ADRA2B,RELA,PLCB2,PIK3R1,NFKBIE,CHRM4,TBXA2R,NFKB1,HRH3,OPRL1,HTR1B,NFKBIA,PIK3CG,RGS10,MRAS,PTGER4,RGS2,PDE2A,GNAS,GNAI1,RGS4,IKBKE,PDE4B,PDE4D,MC4R,PIK3R3,S1PR3,GPER,NPR3,ADRA2A,S1PR1,PRKAG2,ADRA2C,DUSP4,ADORA2A,AGTR1
ErbB Signaling	1.68	0.020893	0.172	PAK6,PIK3R1,ERBB3,MAPK12,AREG/AREGB,PIK3R3,NRG1,FOS,JUN,FOXO1,PRKCD,PIK3CG,MRAS,TGFA,EREG
FGF Signaling	1.68	0.020893	0.172	FGF2,CRKL,PIK3R1,MAP3K1,MAPK12,FGFR3,PIK3R3,FGF4,FGF18,PIK3CG,FGF20,MAPKAPK2,FRS2,FGF19,FGF5
Sphingosine-1-phosphate Signaling	1.67	0.0213796	0.157	PLCB2,GNAS,CASP3,PDGFA,ACER2,PIK3R1,GNAI1,PDGFB,S1PR3,PIK3R3,RHOV,RHOQ,RHOG,RND3,RHOB,PIK3CG,RHOA,S1PR1
PPARα/RXRα Activation	1.65	0.0223872	0.145	PPARA,RELA,PLCB2,NFKBIE,TGFBR3,SMAD3,NFKB1,AP2A2,NR2F1,NFKBIA,JUN,TGFB1,MRAS,TGFB2,GNAS,IKBKE,MED12,ACVR1B,AIP,IRS1,PRKAG2,IL1B,NCOR2,RXRA,ACVR2A
Neuregulin Signaling	1.63	0.0234423	0.158	CRKL,PIK3R1,ERBB3,CDK5R1,AREG/AREGB,PIK3R3,NRG1,PICK1,PRKCD,TGFA,MRAS,DLG4,ERRFI1,EREG,RNF41
Role of JAK1, JAK2 and TYK2 in Interferon Signaling	1.55	0.0281838	0.231	SOCS1,RELA,JAK1,IFNGR2,STAT2,NFKB1
1D-myo-inositol Hexakisphosphate Biosynthesis V (from Ins(1,3,4)P3)	1.55	0.0281838	0.667	ITPK1,IPMK
NF-κB Activation by Viruses	1.55	0.0281838	0.165	RELA,PIK3R1,NFKBIE,MAP3K1,IKBKE,NFKB1,PIK3R3,TRAF2,NFKBIA,PRKCD,PIK3CG,MRAS,ITGA1
IL-4 Signaling	1.55	0.0281838	0.173	SOCS1,IL4R,JAK1,IRF4,NFATC3,PIK3R1,NFATC4,NFATC1,SYNJ2,PIK3R3,IRS1,PIK3CG,MRAS
Epithelial Adherens Junction Signaling	1.53	0.0295121	0.153	TUBB1,DLL1,EPN1,SNAI2,TGFBR3,TUBG1,SNAI1,PVRL3,TUBA4A,TCF7,ACVR1B,RHOA,BAIAP2,MRAS,TGFB2,ZYX,PVRL1,NOTCH1,ARPC4,ACTA1,ACVR2A,TCF7L2
LPS/IL-1 Mediated Inhibition of RXR Function	1.53	0.0295121	0.135	ECSIT,PPARA,ALAS1,CHST15,CHST2,HS6ST1,JUN,ALDH1A3,ALDH3A2,NGFR,RARA,PPARGC1B,TNFRSF1B,HMGCS1,TNFRSF11B,CPT1A,TNFRSF1A,MAP3K1,SLC35A2,CHST1,TLR4,TRAF2,IL18,NR1H2,CPT2,IL1B,NDST2,RXRA,NDST1,ACSL1
Cell Cycle: G1/S Checkpoint Regulation	1.51	0.030903	0.172	CDKN2A,NRG1,HDAC9,CCNE1,TGFB1,SMAD3,CDKN1A,TGFB2,E2F3,CCND1,CDKN2B
Integrin Signaling	1.51	0.030903	0.137	RAP2B,PIK3R1,TLN1,BCAR1,ARF6,RHOG,RHOB,PIK3CG,MRAS,TSPAN4,ACTA1,VASP,CAPN5,PAK6,CRKL,RALB,TNK2,PIK3R3,RHOV,ARF1,RHOQ,RND3,RHOA,PPP1R12B,ZYX,ITGA1,CAPN2,ARPC4
PKCθ Signaling in T Lymphocytes	1.49	0.0323594	0.142	RELA,NFATC3,NFKBIE,PIK3R1,MAP3K1,IKBKE,PPP3CC,NFATC4,MALT1,NFKB1,NFATC1,PIK3R3,MAP3K12,FOS,JUN,NFKBIA,PIK3CG,MRAS
PI3K/AKT Signaling	1.49	0.0323594	0.141	RELA,JAK1,NFKBIE,PIK3R1,PPP2R5B,GDF15,GSK3A,IKBKE,NFKB1,CCND1,SYNJ2,PIK3R3,NFKBIA,FOXO1,PIK3CG,CDKN1A,MRAS,PTGS2,MCL1
MSP-RON Signaling Pathway	1.49	0.0323594	0.191	PIK3R3,TLR4,F12,IL12A,CCL2,CSF1,PIK3CG,PIK3R1,ACTA1
Activation of IRF by Cytosolic Pattern Recognition Receptors	1.46	0.0346737	0.175	FADD,RELA,JUN,NFKBIA,NFKBIE,IKBKE,STAT2,PIN1,MAPK12,NFKB1,IFIT2
NGF Signaling	1.46	0.0346737	0.153	RELA,PIK3R1,MAP3K1,IKBKE,NFKB1,NGF,MAPK12,PIK3R3,MAP3K12,RHOG,PIK3CG,RHOA,PRKCD,NGFR,NTRK1,MRAS,RPS6KA4
GADD45 Signaling	1.45	0.0354813	0.238	CCNE1,GADD45B,GADD45A,CDKN1A,CCND1
RhoA Signaling	1.43	0.0371535	0.157	NRP2,RTKN,PIKFYVE,ARHGEF1,CDC42EP2,LPAR6,RHPN2,RND3,ABL2,PIP5K1C,RHOA,BAIAP2,PPP1R12B,DLC1,SEMA3F,ARPC4,ACTA1,CDC42EP4
Granulocyte Adhesion and Diapedesis	1.42	0.0380189	0.145	IL8,VCAM1,SDC1,ICAM1,TNFRSF1A,MMP15,CXCL1,GNAI1,SDC3,SDC4,HRH3,IL18,CCL2,CLDN12,CLDN4,CLDN1,NGFR,CXCL14,IL1B,ITGA1,TNFRSF1B,CX3CL1,TNFRSF11B,MMP19
HER-2 Signaling in Breast Cancer	1.42	0.0380189	0.162	PIK3R1,ERBB3,GSK3A,CCND1,AREG/AREGB,NRG1,PIK3R3,CCNE1,FOXO1,PRKCD,PIK3CG,CDKN1A,MRAS
Antiproliferative Role of TOB in T Cell Signaling	1.4	0.0398107	0.231	CCNE1,TGFB1,SMAD3,TGFB2,TOB1,CDC34
14-3-3-mediated Signaling	1.39	0.040738	0.153	TUBB1,PLCB2,TNFRSF1A,PIK3R1,STK11,TUBG1,TUBA4A,GSK3A,MAPK12,PIK3R3,FOS,TRAF2,JUN,FOXO1,PIK3CG,PRKCD,MRAS,AKT1S1
mTOR Signaling	1.39	0.040738	0.138	ULK1,PIK3R1,PPP2R5B,HIF1A,PRR5L,PGF,VEGFA,HMOX1,RHOG,RHOB,PIK3CG,MRAS,AKT1S1,STK11,VEGFC,PIK3R3,EIF3G,RHOV,RHOQ,RND3,IRS1,PRKCD,RHOA,PRKAG2,RPS6KA4,PLD6
PDGF Signaling	1.38	0.0416869	0.165	JAK1,PDGFA,CRKL,PIK3R1,MAP3K1,PDGFB,SYNJ2,PIK3R3,FOS,JUN,ABL2,PIK3CG,MRAS
Triacylglycerol Biosynthesis	1.38	0.0416869	0.212	AGPAT4,ABHD5,LPIN1,AGPAT2,LPIN2,ELOVL1,ELOVL6
Cholecystokinin/Gastrin-mediated Signaling	1.36	0.0436516	0.158	PLCB2,MAPK12,BCAR1,FOS,RHOV,IL18,JUN,RHOG,RHOQ,RHOB,RND3,RHOA,PRKCD,MRAS,IL1B,PTGS2
Vitamin-C Transport	1.35	0.0446684	0.286	SLC2A1,TXNRD2,SLC2A3,TXNRD1
Estrogen Receptor Signaling	1.34	0.0457088	0.143	MED12L,PELP1,SRA1,TAF6,PCK1,TAF10,ERCC2,MED12,G6PC3,TAF6L,GTF2B,POLR2A,MED17,GTF2H4,GTF2E1,MRAS,MED16,NCOR2,ESR1
Ephrin A Signaling	1.33	0.0467735	0.18	PIK3R3,EFNA2,NGFR,PIK3CG,PIK3R1,RHOA,EFNA3,BCAR1,EPHA2
Role of RIG1-like Receptors in Antiviral Innate Immunity	1.32	0.047863	0.178	FADD,RELA,TRAF2,NFKBIA,NFKBIE,IKBKE,NFKB1,TRIM25
Dermatan Sulfate Biosynthesis (Late Stages)	1.32	0.047863	0.195	CHST2,CHST1,HS6ST1,NDST2,CHST14,NDST1,CHST15,DSE
Cardiac Hypertrophy Signaling	1.32	0.047863	0.131	ADRA2B,PLCB2,PIK3R1,RHOG,JUN,RHOB,TGFB1,PIK3CG,MRAS,TGFB2,MAPKAPK2,GNG12,TAB1,GNAS,MAP3K1,GNAI1,NFATC4,PPP3CC,MAPK12,PIK3R3,MAP3K12,CALM1 (includes others),RHOV,RHOQ,RND3,ADRA2A,IRS1,RHOA,PRKAG2,ADRA2C
Signaling by Rho Family GTPases	1.31	0.0489779	0.125	RELA,PPP1R12C,PIK3R1,PIKFYVE,ARHGEF1,CDC42EP2,NFKB1,SLC9A1,JUN,RHOG,RHOB,PIK3CG,BAIAP2,MRAS,GNG12,ACTA1,GNAS,PAK6,GNAI1,MAPK12,PIK3R3,FOS,MAP3K12,RHOV,RHOQ,RND3,PIP5K1C,RHOA,PPP1R12B,CDC42EP4,ARPC4

## Sheet: Non-Nuclear Pathways
Ingenuity Canonical Pathways	-log(p-value)	P-value	Ratio	Molecules
ILK Signaling	3.26	0.000549541	0.119	MYH6,PIK3CA,LIMS2,DIRAS3,ACTA2,PIK3R5,PPP2R3B,VEGFB,MAPK9,MYH7,RHOJ,PIK3R4,RICTOR,MYH7B,PTEN,MYL9,MYH2,RHOU,PPP2R2C,NOS2,ACTC1,ITGB5
Integrin Signaling	2.86	0.00138038	0.107	RAP1B,PIK3CA,TSPAN5,MPRIP,DIRAS3,ACTA2,ABL1,PIK3R5,TSPAN2,RHOJ,PIK3R4,PTEN,MYL9,ITGAE,ITGA3,PAK1,CAPNS1,GRB7,RHOU,ACTC1,ITGB5,CAPN10
mTOR Signaling	2.85	0.00141254	0.111	NAPEPLD,PIK3CA,PLD3,PRKAB1,DIRAS3,PIK3R5,PPP2R3B,RPS8,VEGFB,RHOJ,PIK3R4,RICTOR,EIF4G1,RPS7,PRKAA2,EIF3A,RHOU,PRR5,PPP2R2C,INSR,RPS14
Role of p14/p19ARF in Tumor Suppression	2.23	0.00588844	0.188	PIK3CA,E2F1,PIK3R5,MDM2,UBTF,PIK3R4
RhoGDI Signaling	2.08	0.00831764	0.0947	CDH4,DIRAS3,ACTA2,RHOJ,ARHGDIB,GNG10,MYL9,ARHGEF5,PAK1,ITGA3,GNAO1,RHOU,CDH8,ARHGAP12,ARHGDIA,ARHGAP1,ACTC1,PI4KA
FAK Signaling	2.06	0.00870964	0.112	PIK3CA,ITGA3,PAK1,CAPNS1,ACTA2,PIK3R5,PIK3R4,TNS1,ACTC1,CAPN10,PTEN
Signaling by Rho Family GTPases	2.01	0.00977237	0.0887	PIK3CA,CDH4,DIRAS3,WASF3,ACTA2,PIK3R5,MAPK9,RHOJ,PIK3R4,PARD6A,GNG10,MYL9,ARHGEF5,MAP3K10,ITGA3,PAK1,GNAO1,NCF2,CDH8,RHOU,ACTC1,PI4KA
Hereditary Breast Cancer Signaling	1.99	0.0102329	0.109	UBB,PIK3CA,FANCG,WEE1,PIK3R5,HDAC10,PIK3R4,PTEN,FANCB,H2AFX,E2F1,C19orf40,POLR2I
Assembly of RNA Polymerase I Complex	1.94	0.0114815	0.25	POLR1A,TAF1C,UBTF
MSP-RON Signaling Pathway	1.91	0.0123027	0.149	CSF2RB,PIK3CA,ACTA2,PIK3R5,NOS2,PIK3R4,ACTC1
Glioma Invasiveness Signaling	1.85	0.0141254	0.136	PIK3CA,F2R,DIRAS3,PIK3R5,RHOU,RHOJ,PIK3R4,ITGB5
AMPK Signaling	1.83	0.0147911	0.0986	PIK3CA,PRKAB1,PIK3R5,PPP2R3B,LIPE,PIK3R4,ADRB1,FASN,PRKAA2,PPP2R2C,CPT1C,MLYCD,INSR,CHRNA3
Calcium Signaling	1.81	0.0154882	0.0904	RAP1B,MYH6,ACTA2,HDAC10,TPM3,MYH7,CHRND,MYH7B,GRIA4,MYL9,CAMK2A,MYH2,CASQ1,ASPH,ACTC1,CHRNA3,CAMK2G
Regulation of Actin-based Motility by Rho	1.78	0.0165959	0.116	MYL9,PAK1,MPRIP,DIRAS3,ACTA2,RHOU,RHOJ,ARHGDIA,ACTC1,PI4KA
Ephrin A Signaling	1.76	0.017378	0.14	EPHA7,PIK3CA,PAK1,PIK3R5,EPHA5,EPHA4,PIK3R4
Cellular Effects of Sildenafil (Viagra)	1.65	0.0223872	0.103	ADCY2,MYH6,MPRIP,CACNG4,ACTA2,MYH7,MYH7B,CACNA1A,MYL9,MYH2,GPR37,PDE1B,ACTC1
HIF1α Signaling	1.6	0.0251189	0.108	PIK3CA,PIK3R5,VEGFB,MAPK9,MDM2,MMP12,NAA10,NOS2,PIK3R4,SLC2A4,P4HTM
Germ Cell-Sertoli Cell Junction Signaling	1.57	0.0269153	0.0955	PIK3CA,DIRAS3,ACTA2,PIK3R5,MAPK9,RHOJ,PIK3R4,TUBA1B,MAP3K10,PAK1,ITGA3,TUBB6,RHOU,ACTC1,RAB8B
Actin Cytoskeleton Signaling	1.55	0.0281838	0.0826	MYH6,PIK3CA,MPRIP,F2R,ACTA2,BRK1,PIK3R5,FGD1,MYH7,PIK3R4,MYH7B,APC,MYL9,ITGA3,PAK1,TIAM2,MYH2,CYFIP2,ACTC1
Melanoma Signaling	1.54	0.0288403	0.136	PIK3CA,E2F1,PIK3R5,MDM2,PIK3R4,PTEN
Protein Ubiquitination Pathway	1.52	0.0301995	0.0837	CRYAB,UBB,PSMA6,PSMA3,HSPA14,USP38,DNAJC27,DNAJC6,USP54,MDM2,DNAJB2,SKP2,USP3,SACS,USP53,UBE2B,DNAJC4,USP16,DNAJC18,UBA1,UBE2E1,HSPA4L
Reelin Signaling in Neurons	1.48	0.0331131	0.11	ARHGEF5,MAP3K10,PIK3CA,ITGA3,PIK3R5,MAPK9,VLDLR,PIK3R4,PAFAH1B3
EIF2 Signaling	1.47	0.0338844	0.0884	PIK3CA,RPL27A,PIK3R5,RPS8,RPL23A,PIK3R4,RPL9,EIF4G1,RPS7,RPL18A,AGO3,EIF3A,INSR,EIF2AK3,RPLP1,RPS14
p53 Signaling	1.44	0.0363078	0.105	PIK3CA,THBS1,E2F1,PIK3R5,C12orf5,MDM2,PIDD,PIK3R4,PTEN,TP53I3
Pancreatic Adenocarcinoma Signaling	1.44	0.0363078	0.0957	NAPEPLD,PIK3CA,PLD3,E2F1,TYK2,PIK3R5,ABL1,VEGFB,MAPK9,MDM2,PIK3R4
NAD Biosynthesis from 2-amino-3-carboxymuconate Semialdehyde	1.39	0.040738	0.333	NMNAT1,ABL1
Superpathway of D-myo-inositol (1,4,5)-trisphosphate Metabolism	1.36	0.0436516	0.167	SYNJ1,IMPA2,INPPL1,PTEN
Production of Nitric Oxide and Reactive Oxygen Species in Macrophages	1.34	0.0457088	0.086	RAP1B,PIK3CA,APOA4,DIRAS3,TYK2,PIK3R5,PPP2R3B,MAPK9,RHOJ,PIK3R4,MAP3K10,CYBA,NCF2,RHOU,PPP2R2C,NOS2
Aldosterone Signaling in Epithelial Cells	1.34	0.0457088	0.0897	PIK3CA,CRYAB,HSPA14,DNAJC27,DNAJC6,PIK3R5,DNAJB2,PIK3R4,SACS,DNAJC4,DNAJC18,ASIC1,PI4KA,HSPA4L
eNOS Signaling	1.33	0.0467735	0.093	BDKRB2,NOSIP,ADCY2,PIK3CA,CCNA1,HSPA14,PRKAB1,PRKAA2,PIK3R5,VEGFB,PIK3R4,CHRNA3
Tight Junction Signaling	1.32	0.047863	0.0892	MYH6,CLDN20,ACTA2,MARK2,PPP2R3B,MYH7,MYH7B,PARD6A,PTEN,MYL9,MYH2,LLGL1,PPP2R2C,ACTC1
Caveolar-mediated Endocytosis Signaling	1.31	0.0489779	0.0988	ITGAE,ITGA3,ACTA2,ABL1,INSR,ACTC1,ITGB5,DYRK3
TR/RXR Activation	1.31	0.0489779	0.101	SLC16A3,PIK3CA,ADRB1,COL6A3,FASN,PIK3R5,NCOA4,MDM2,PIK3R4
