# Supplementary material for: Dissection of Estrogen Receptor Alpha Signaling Pathways in Osteoblasts Using RNA-Sequencing
Source: PLoS One. 2014 Apr 28;9(4):e95987. doi: 10.1371/journal.pone.0095987 (PMC4002480; doi:10.1371/journal.pone.0095987)
Supplement: Table S4 — Gene ontology (GO) analysis of the genes from the 3 modes of ERα action. Gene ontology (GO) analysis was performed to categorize the target genes regulated in each mode of ERα action into specific molecular functions (GOTERM_MF_FAT) or cellular components (GOTERM_CC_FAT). (XLSX) [file pone.0095987.s005.xlsx]

## Sheet: GOTERM_MF_FAT
Nuclear ERE-dependent	Category	Term	Count	%	P-Value
	GOTERM_MF_FAT	transcription regulator activity	133	11.9	1.1e-05
	GOTERM_MF_FAT	transcription factor binding	55	4.9	6.4e-05
	GOTERM_MF_FAT	transcription repressor activity	38	3.4	0.00011
	GOTERM_MF_FAT	transcription factor activity	88	7.9	0.0002
	GOTERM_MF_FAT	transcription cofactor activity	41	3.7	0.00022
	GOTERM_MF_FAT	transcription corepressor activity	21	1.9	0.00053
	GOTERM_MF_FAT	sequence-specific DNA binding	58	5.2	0.0008
	GOTERM_MF_FAT	identical protein binding	60	5.4	0.001
	GOTERM_MF_FAT	DNA binding	176	15.7	0.0016
	GOTERM_MF_FAT	transcription activator activity	41	3.7	0.0023
Nuclear ERE-independent
	GOTERM_MF_FAT	DNA binding	401	21	4.5e-29
	GOTERM_MF_FAT	transcription regulator activity	286	15	2.1e-26
	GOTERM_MF_FAT	transcription factor activity	205	10.7	2.6e-24
	GOTERM_MF_FAT	zinc ion binding	328	17.2	2.3e-10
	GOTERM_MF_FAT	sequence-specific DNA binding	108	5.7	2.3e-08
	GOTERM_MF_FAT	transition metal ion binding	366	19.2	1.9e-07
	GOTERM_MF_FAT	transcription activator activity	76	4	7.2e-07
	GOTERM_MF_FAT	transcription factor binding	90	4.7	7.5e-07
	GOTERM_MF_FAT	growth factor activity	37	1.9	7e-06
	GOTERM_MF_FAT	RNA polymerase II transcription factor activity	49	2.6	1e-05
Non-Nuclear
	GOTERM_MF_FAT	oxidoreductase activity, acting on NADH or NADPH	13	1.1	0.0022
	GOTERM_MF_FAT	zinc ion binding	157	13.9	0.0063
	GOTERM_MF_FAT	structural constituent of muscle	8	0.7	0.0083
	GOTERM_MF_FAT	structural molecule activity	51	4.5	0.0094
	GOTERM_MF_FAT	cofactor binding	24	2.1	0.013
	GOTERM_MF_FAT	structural constituent of ribosome	18	1.6	0.014
	GOTERM_MF_FAT	transition metal ion binding	182	16.1	0.015
	GOTERM_MF_FAT	nucleotide binding	149	13.2	0.017
	GOTERM_MF_FAT	oxidoreductase activity, acting on NADH or NADPH, quinone or similar compound as acceptor	8	0.7	0.019
	GOTERM_MF_FAT	FAD binding	10	0.9	0.019

## Sheet: GOTERM_CC_FAT
Nuclear ERE-dependent	Category	Term	Count	%	P-Value
	GOTERM_CC_FAT	nuclear lumen	114	1.1	0.00012
	GOTERM_CC_FAT	intracellular organelle lumen	134	1.2	0.00018
	GOTERM_CC_FAT	organelle lumen	134	1.2	0.00047
	GOTERM_CC_FAT	membrane-enclosed lumen	136	1.3	0.00051
	GOTERM_CC_FAT	transcription factor complex	24	0.2	0.0015
	GOTERM_CC_FAT	nucleolus	58	0.5	0.0023
	GOTERM_CC_FAT	soluble fraction	29	0.3	0.0092
	GOTERM_CC_FAT	nucleoplasm part	45	0.4	0.011
	GOTERM_CC_FAT	external encapsulating structure part	3	0	0.017
	GOTERM_CC_FAT	nucleoplasm	65	0.6	0.017
Nuclear ERE-independent
	GOTERM_CC_FAT	nuclear lumen	199	10.4	4.2e-10
	GOTERM_CC_FAT	membrane-enclosed lumen	236	12.4	9.3e-09
	GOTERM_CC_FAT	organelle lumen	232	12.2	1e-08
	GOTERM_CC_FAT	transcription factor complex	46	2.4	3e-08
	GOTERM_CC_FAT	intracellular organelle lumen	225	11.8	3.9e-08
	GOTERM_CC_FAT	nucleoplasm part	86	4.5	7.1e-07
	GOTERM_CC_FAT	nucleoplasm	123	6.4	7.8e-07
	GOTERM_CC_FAT	nucleolus	93	4.9	0.00012
	GOTERM_CC_FAT	Golgi apparatus part	43	2.3	0.0019
	GOTERM_CC_FAT	Golgi membrane	28	1.5	0.0091
Non-Nuclear
	GOTERM_CC_FAT	anchoring collagen	5	0.4	0.00097
	GOTERM_CC_FAT	mitochondrion	81	7.2	0.0061
	GOTERM_CC_FAT	endocytic vesicle membrane	7	0.6	0.009
	GOTERM_CC_FAT	collagen	7	0.6	0.012
	GOTERM_CC_FAT	cell cortex part	11	1	0.017
	GOTERM_CC_FAT	intracellular non-membrane-bounded organelle	169	14.9	0.017
	GOTERM_CC_FAT	non-membrane-bounded organelle	169	14.9	0.017
	GOTERM_CC_FAT	basolateral plasma membrane	20	1.8	0.019
	GOTERM_CC_FAT	myosin filament	5	0.4	0.019
	GOTERM_CC_FAT	organelle membrane	78	6.9	0.02
